# Supplementary material for: Tandem Duplications and the Limits of Natural Selection in Drosophila yakuba and Drosophila simulans
Source: PLoS One. 2015 Jul 15;10(7):e0132184. doi: 10.1371/journal.pone.0132184 (PMC4503668; doi:10.1371/journal.pone.0132184)
Supplement: S2 File — Text A: chromosome names vs number identifiers for D. simulans. Text B: DAVID gene ontology results for D. simulans. Text C: list of duplicated genes by chromosome for D. simulans. Text D: DAVID gene ontology results for D. yakuba. Text E: list of duplicated genes by chromosome for D. yakuba. Text F: chromosome names vs number identifiers for D. yakuba. Text G: list of fly stocks. Text H: Readme file. Text I: List of duplications for D. simulans. Text J: List of duplications for D. yakuba. (ZIP) [file pone.0132184.s002.zip]

Archive with 20 entries (17 files):
- Supp 2/
- Supp 2/.DS_Store
- __MACOSX/
- __MACOSX/Supp 2/
- __MACOSX/Supp 2/._.DS_Store
- Supp 2/TextA.txt
- Supp 2/TextB.txt
- Supp 2/TextC.txt
- Supp 2/TextD.txt
- __MACOSX/Supp 2/._TextD.txt
- Supp 2/TextE.txt
- Supp 2/TextF.txt
- Supp 2/TextG.txt
- __MACOSX/Supp 2/._TextG.txt
- Supp 2/TextH.txt
- __MACOSX/Supp 2/._TextH.txt
- Supp 2/TextI.txt
- __MACOSX/Supp 2/._TextI.txt
- Supp 2/TextJ.txt
- __MACOSX/Supp 2/._TextJ.txt
