# Supplementary material for: Tandem Duplications and the Limits of Natural Selection in Drosophila yakuba and Drosophila simulans
Source: PLoS One. 2015 Jul 15;10(7):e0132184. doi: 10.1371/journal.pone.0132184 (PMC4503668; doi:10.1371/journal.pone.0132184)
Supplement: S2 File — Text A: chromosome names vs number identifiers for D. simulans. Text B: DAVID gene ontology results for D. simulans. Text C: list of duplicated genes by chromosome for D. simulans. Text D: DAVID gene ontology results for D. yakuba. Text E: list of duplicated genes by chromosome for D. yakuba. Text F: chromosome names vs number identifiers for D. yakuba. Text G: list of fly stocks. Text H: Readme file. Text I: List of duplications for D. simulans. Text J: List of duplications for D. yakuba. (ZIP) [file pone.0132184.s002.zip › Supp 2/TextB.txt]

Annotation Cluster 1	Enrichment Score: 2.6314456923443945
Category	Term	Count	%	PValue	Genes	List Total	Pop Hits	Pop Total	Fold Enrichment	Bonferroni	Benjamini	FDR
GOTERM_BP_FAT	GO:0055114~oxidation reduction	40	9.501187648456057	7.023081454890746E-6	CG2064, DESAT2, CG2065, MTACP1, CG31075, CG3214, CG2767, CG15719, CYP4C3, CYP6G1, CYP6G2, CG7914, CG9914, CG4335, CYP6A21, CG2070, CG3523, CYP6A22, CYP28D2, CG12224, COVA, CG40486, SU(VAR)3-3, CYP4D1, CG40485, CG10211, SPTR, CYP6A19, CYP6A9, PUG, V(2)K05816, CG18547, CG12065, CG15864, CG10814, CYP4AC1, CG5028, CG9331, CYP4AC2, CYT-B5-R	240	620	7937	2.133602150537634	0.008461952816327112	0.008461952816327112	0.011365111231287361
SP_PIR_KEYWORDS	oxidoreductase	35	8.31353919239905	1.5047393841000525E-4	CG2064, CG2065, DESAT2, CG31075, CG2767, CG15719, CYP4C3, CYP6G1, CYP6G2, CG9914, CG4335, CYP6A21, CG2070, CG3523, CYP6A22, CYP28D2, CG12224, SU(VAR)3-3, CG40486, CYP4D1, CG40485, CG10211, SPTR, CYP6A19, CYP6A9, PUG, V(2)K05816, CG18547, CG12065, CG15864, CG10814, CYP4AC1, CG5028, CG9331, CYP4AC2	404	561	12980	2.0044651523975925	0.02906437556983188	0.00734665817625757	0.18781699604047963
INTERPRO	IPR002198:Short-chain dehydrogenase/reductase SDR	8	1.9002375296912115	0.006362634680101135	CG2064, CG2065, CG40486, V(2)K05816, CG40485, CG2070, CG3523, SPTR	348	65	10196	3.6060123784261715	0.9725010620237238	0.2587870584886125	8.921654646900434
INTERPRO	IPR016040:NAD(P)-binding domain	12	2.8503562945368173	0.011620959247246477	CG2064, CG2065, PUG, CG40486, V(2)K05816, CG5167, CG9914, CG40485, CG2070, CG3523, CG9331, SPTR	348	147	10196	2.391742904058175	0.9986134169704003	0.3551435342635275	15.729101592593576
INTERPRO	IPR002347:Glucose/ribitol dehydrogenase	6	1.4251781472684086	0.022929025994923045	CG2064, CG2065, CG40486, CG40485, CG2070, SPTR	348	48	10196	3.66235632183908	0.999997869895268	0.5159266606117276	28.794639598082906
COG_ONTOLOGY	Secondary metabolites biosynthesis, transport, and catabolism / General function prediction only	3	0.7125890736342043	0.09079716304864843	CG2064, CG2065, CG2070	50	13	1237	5.709230769230769	0.8197421947250105	0.4351089512036814	50.42313182563518
Annotation Cluster 2	Enrichment Score: 2.324715693437209
Category	Term	Count	%	PValue	Genes	List Total	Pop Hits	Pop Total	Fold Enrichment	Bonferroni	Benjamini	FDR
GOTERM_BP_FAT	GO:0055114~oxidation reduction	40	9.501187648456057	7.023081454890746E-6	CG2064, DESAT2, CG2065, MTACP1, CG31075, CG3214, CG2767, CG15719, CYP4C3, CYP6G1, CYP6G2, CG7914, CG9914, CG4335, CYP6A21, CG2070, CG3523, CYP6A22, CYP28D2, CG12224, COVA, CG40486, SU(VAR)3-3, CYP4D1, CG40485, CG10211, SPTR, CYP6A19, CYP6A9, PUG, V(2)K05816, CG18547, CG12065, CG15864, CG10814, CYP4AC1, CG5028, CG9331, CYP4AC2, CYT-B5-R	240	620	7937	2.133602150537634	0.008461952816327112	0.008461952816327112	0.011365111231287361
KEGG_PATHWAY	dme00903:Limonene and pinene degradation	13	3.0878859857482186	7.853625996442884E-5	CYP4D1, CG31075, CYP4C3, CYP6A19, CYP6G1, CYP6A9, CYP6G2, CYP6A21, CG33337, CYP28D2, CYP6A22, CYP4AC1, CYP4AC2	81	86	2054	3.833189778926213	0.00571696770706509	0.00571696770706509	0.08194525154531229
GOTERM_CC_FAT	GO:0019898~extrinsic to membrane	16	3.800475059382423	8.50573225263673E-5	CYP4D1, CG30054, CYP4C3, VANIN-LIKE, CYP6A19, CYP6G1, CYP6G2, CDEP, CYP6A9, CG17760, CYP6A21, CYP28D2, CYP6A22, CYP4AC1, CG32751, CYP4AC2	152	154	4786	3.2713602187286397	0.018372416021841254	0.018372416021841254	0.1080598482895545
SP_PIR_KEYWORDS	microsome	11	2.6128266033254155	1.4227441988513183E-4	CYP6A19, CYP6G1, CYP6G2, CYP6A9, CYP4D1, CYP6A21, CYP6A22, CYP28D2, CYP4AC1, CYP4C3, CYP4AC2	404	78	12980	4.530972328002031	0.027502496125342613	0.00925284987768027	0.177590971983832
SP_PIR_KEYWORDS	oxidoreductase	35	8.31353919239905	1.5047393841000525E-4	CG2064, CG2065, DESAT2, CG31075, CG2767, CG15719, CYP4C3, CYP6G1, CYP6G2, CG9914, CG4335, CYP6A21, CG2070, CG3523, CYP6A22, CYP28D2, CG12224, SU(VAR)3-3, CG40486, CYP4D1, CG40485, CG10211, SPTR, CYP6A19, CYP6A9, PUG, V(2)K05816, CG18547, CG12065, CG15864, CG10814, CYP4AC1, CG5028, CG9331, CYP4AC2	404	561	12980	2.0044651523975925	0.02906437556983188	0.00734665817625757	0.18781699604047963
SP_PIR_KEYWORDS	heme	13	3.0878859857482186	1.676725713370819E-4	COVA, CYP4D1, CYP4C3, CYP6A19, CYP6G1, CYP6A9, CYP6G2, CYP6A21, CYP28D2, CYP6A22, CYP4AC1, CYP4AC2, CYT-B5-R	404	111	12980	3.762822228168763	0.032332342292564764	0.006551758912760608	0.20926312900143573
INTERPRO	IPR017972:Cytochrome P450, conserved site	12	2.8503562945368173	2.5037174374130665E-4	CYP6A19, CYP6G1, CYP6G2, CYP6A9, CYP4D1, CG5196, CYP6A21, CYP6A22, CYP28D2, CYP4AC1, CYP4C3, CYP4AC2	348	91	10196	3.863584691170898	0.13149066138891996	0.045905268879027905	0.3659328448876509
GOTERM_MF_FAT	GO:0009055~electron carrier activity	18	4.275534441805226	4.3292747673127555E-4	SU(VAR)3-3, CYP4D1, CG3214, CYP4C3, SU(P), CYP6A19, CYP6G1, CYP6G2, CG7914, CYP6A9, CG4335, CG10814, CYP6A21, CYP28D2, CYP6A22, CYP4AC1, CYP4AC2, CYT-B5-R	267	202	7918	2.642563132717766	0.1673717165323403	0.1673717165323403	0.6070428763965685
GOTERM_CC_FAT	GO:0042598~vesicular fraction	11	2.6128266033254155	4.3383031234917247E-4	CYP6A19, CYP6G1, CYP6G2, CYP6A9, CYP4D1, CYP6A21, CYP6A22, CYP28D2, CYP4AC1, CYP4C3, CYP4AC2	152	89	4786	3.8916321703134242	0.0902591759561665	0.046196653369347085	0.5500294273048989
GOTERM_CC_FAT	GO:0005792~microsome	11	2.6128266033254155	4.3383031234917247E-4	CYP6A19, CYP6G1, CYP6G2, CYP6A9, CYP4D1, CYP6A21, CYP6A22, CYP28D2, CYP4AC1, CYP4C3, CYP4AC2	152	89	4786	3.8916321703134242	0.0902591759561665	0.046196653369347085	0.5500294273048989
INTERPRO	IPR017973:Cytochrome P450, C-terminal region	11	2.6128266033254155	5.920101404012197E-4	CYP6A19, CYP6G1, CYP6G2, CYP6A9, CYP4D1, CYP6A21, CYP6A22, CYP28D2, CYP4AC1, CYP4C3, CYP4AC2	348	85	10196	3.7916159567275187	0.28351674819462414	0.07997101292874709	0.8632448043956575
INTERPRO	IPR001128:Cytochrome P450	11	2.6128266033254155	6.500907597081664E-4	CYP6A19, CYP6G1, CYP6G2, CYP6A9, CYP4D1, CYP6A21, CYP6A22, CYP28D2, CYP4AC1, CYP4C3, CYP4AC2	348	86	10196	3.747527399091153	0.30658049475463045	0.07060739885143974	0.9475605188581482
UP_SEQ_FEATURE	metal ion-binding site:Iron (heme axial ligand)	12	2.8503562945368173	7.229586702971522E-4	CYP6A19, CYP6G1, CYP6G2, CYP6A9, CYP4D1, CYP6A21, CYP6A22, CYP28D2, CYP4AC1, CYP4C3, CYT-B5-R, CYP4AC2	112	96	2975	3.3203125	0.18094886087121054	0.18094886087121054	0.9496068766519317
GOTERM_CC_FAT	GO:0000267~cell fraction	12	2.8503562945368173	7.791940792202686E-4	CYP6A19, CYP6G1, CYP6G2, AATS-PHE, CYP6A9, CYP4D1, CYP6A21, CYP6A22, CYP28D2, CYP4AC1, CYP4C3, CYP4AC2	152	113	4786	3.3437354448067067	0.15627656547584579	0.055069129839140474	0.985902847216169
SP_PIR_KEYWORDS	Monooxygenase	11	2.6128266033254155	9.141496239290589E-4	CYP6A19, CYP6G1, CYP6G2, CYP6A9, CYP4D1, CYP6A21, CYP6A22, CYP28D2, CYP4AC1, CYP4C3, CYP4AC2	404	98	12980	3.606284097797535	0.1641075076620201	0.01972021427670656	1.1360209867622983
SP_PIR_KEYWORDS	iron	15	3.5629453681710213	0.0012529093836407092	DESAT2, ELP3, COVA, CYP4D1, CYP4C3, CYP6A19, CYP6G1, CYP6G2, CYP6A9, CYP6A21, CYP28D2, CYP6A22, CYP4AC1, CYP4AC2, CYT-B5-R	404	177	12980	2.722772277227723	0.21786209622057973	0.024272976419812853	1.5539766236674746
PIR_SUPERFAMILY	PIRSF000051:cytochrome P450 CYP3A5	7	1.66270783847981	0.0016094110681977981	CYP6A19, CYP6G1, CYP6G2, CYP6A9, CYP6A21, CYP6A22, CYP28D2	93	37	2596	5.281022958442313	0.11948287085734832	0.11948287085734832	1.6935951946412064
GOTERM_CC_FAT	GO:0005624~membrane fraction	11	2.6128266033254155	0.0017177260609268297	CYP6A19, CYP6G1, CYP6G2, CYP6A9, CYP4D1, CYP6A21, CYP6A22, CYP28D2, CYP4AC1, CYP4C3, CYP4AC2	152	106	4786	3.2675024826216488	0.31256380675952666	0.0894409850139678	2.161521636704833
COG_ONTOLOGY	Secondary metabolites biosynthesis, transport, and catabolism	11	2.6128266033254155	0.00210763224232976	CYP6A19, CYP6G1, CYP6G2, CYP6A9, CYP4D1, CYP6A21, CYP6A22, CYP28D2, CYP4AC1, CYP4C3, CYP4AC2	50	91	1237	2.9905494505494503	0.03726531661530508	0.03726531661530508	1.5431926901687931
GOTERM_CC_FAT	GO:0005626~insoluble fraction	11	2.6128266033254155	0.0022706556530498294	CYP6A19, CYP6G1, CYP6G2, CYP6A9, CYP4D1, CYP6A21, CYP6A22, CYP28D2, CYP4AC1, CYP4C3, CYP4AC2	152	110	4786	3.1486842105263158	0.3907738752278793	0.09435977552035613	2.848095248373872
GOTERM_MF_FAT	GO:0020037~heme binding	13	3.0878859857482186	0.0025686907135599605	CYP4D1, CG10211, CYP4C3, CYP6A19, CYP6G1, CYP6A9, CYP6G2, CYP6A21, CYP28D2, CYP6A22, CYP4AC1, CYP4AC2, CYT-B5-R	267	140	7918	2.7537185660781165	0.6630949299589017	0.30417101487132836	3.5519938673290286
GOTERM_MF_FAT	GO:0046906~tetrapyrrole binding	13	3.0878859857482186	0.0025686907135599605	CYP4D1, CG10211, CYP4C3, CYP6A19, CYP6G1, CYP6A9, CYP6G2, CYP6A21, CYP28D2, CYP6A22, CYP4AC1, CYP4AC2, CYT-B5-R	267	140	7918	2.7537185660781165	0.6630949299589017	0.30417101487132836	3.5519938673290286
INTERPRO	IPR002401:Cytochrome P450, E-class, group I	9	2.137767220902613	0.004519758770735467	CYP6A19, CYP6G1, CYP6A9, CYP4D1, CYP6A21, CYP6A22, CYP4AC1, CYP4C3, CYP4AC2	348	77	10196	3.424540976265114	0.9219489452235666	0.22511388731392823	6.417030416438873
SP_PIR_KEYWORDS	endoplasmic reticulum	12	2.8503562945368173	0.005255396846241135	CYP6A19, CYP6G1, CYP6G2, CYP6A9, CYP4D1, CYP6A21, CYP6A22, CYP28D2, O-FUT1, CYP4AC1, CYP4C3, CYP4AC2	404	144	12980	2.677392739273927	0.6439819986188056	0.08246495045514446	6.370635346081732
GOTERM_MF_FAT	GO:0005506~iron ion binding	18	4.275534441805226	0.006457781405200768	DESAT2, ELP3, COVA, CYP4D1, CG10211, CYP4C3, CYP6A19, CYP6G1, CYP6G2, CYP6A9, CG4335, CG15864, CYP6A21, CYP6A22, CYP28D2, CYP4AC1, CYP4AC2, CYT-B5-R	267	260	7918	2.053068280034572	0.9354619214148869	0.36666133067814033	8.707411380698248
SP_PIR_KEYWORDS	membrane	50	11.87648456057007	0.011851779143968177	INDY, GR93D, SYX4, GR47B, PGANT35A, GR10A, PGAM5, CAR, CYP28D2, CNGL, RH4, DLG1, COVA, PPK6, GR64B, GR64A, OR67C, CYP4D1, GR64D, GR64C, OR67A, OR47A, SPAS, CYP6A9, IR8A, CYP4AC1, PEN-2, CYP4AC2, CALX, OTE, IHOG, FZ4, RASP, CYP4C3, GR59F, CYP6G1, CYP6G2, CYP6A21, CYP6A22, CG17922, IR21A, CLUMSY, GALNAC-T1, HTS, CYP6A19, OR98A, TTM3, OR22A, MTL, OR22B	404	1139	12980	1.410391258616643	0.9033659378710512	0.16452570007178735	13.838145451781259
GOTERM_BP_FAT	GO:0017085~response to insecticide	4	0.9501187648456058	0.01574521512743756	CYP6G1, CYP6A9, CYP4AC1, CYP4AC2	240	18	7937	7.349074074074074	0.999999995427886	0.6988677176626146	22.650655195307976
UP_SEQ_FEATURE	binding site:Heme (covalent; via 1 link)	4	0.9501187648456058	0.019854811843707958	CYP4D1, CYP4AC1, CYP4C3, CYP4AC2	112	16	2975	6.640624999999999	0.9960540301916597	0.9371830452159587	23.247169752556307
GOTERM_BP_FAT	GO:0009410~response to xenobiotic stimulus	3	0.7125890736342043	0.0282704088041251	CYP6A9, CYP4AC1, CYP4AC2	240	9	7937	11.023611111111112	0.9999999999999991	0.8545291419776835	37.130070577350914
GOTERM_BP_FAT	GO:0009404~toxin metabolic process	3	0.7125890736342043	0.0282704088041251	CYP6A9, CYP4AC1, CYP4AC2	240	9	7937	11.023611111111112	0.9999999999999991	0.8545291419776835	37.130070577350914
GOTERM_BP_FAT	GO:0017143~insecticide metabolic process	3	0.7125890736342043	0.0282704088041251	CYP6A9, CYP4AC1, CYP4AC2	240	9	7937	11.023611111111112	0.9999999999999991	0.8545291419776835	37.130070577350914
GOTERM_BP_FAT	GO:0006805~xenobiotic metabolic process	3	0.7125890736342043	0.0282704088041251	CYP6A9, CYP4AC1, CYP4AC2	240	9	7937	11.023611111111112	0.9999999999999991	0.8545291419776835	37.130070577350914
GOTERM_CC_FAT	GO:0005783~endoplasmic reticulum	16	3.800475059382423	0.03306339903593063	CYP4D1, O-FUT1, ERP60, CG8507, CYP4C3, CYP6A19, CYP6G1, CYP6G2, CYP6A9, CG15864, CYP6A21, CYP28D2, CYP6A22, CYP4AC1, SRPRBETA, CYP4AC2	152	284	4786	1.7739065974796144	0.9993442113003047	0.5999673021654706	34.77732831136058
GOTERM_BP_FAT	GO:0009636~response to toxin	4	0.9501187648456058	0.034231785051884206	CYP6G1, CYP6A9, CYP4AC1, CYP4AC2	240	24	7937	5.511805555555555	1.0	0.8784343349427026	43.089477549636015
GOTERM_BP_FAT	GO:0019748~secondary metabolic process	5	1.187648456057007	0.17112955011127934	CYP6A9, JHE, CAR, CYP4AC1, CYP4AC2	240	72	7937	2.296585648148148	1.0	0.9928246239052316	95.20444505714298
SP_PIR_KEYWORDS	metalloprotein	3	0.7125890736342043	0.19259080969706238	CYP6A9, CYP4D1, CYT-B5-R	404	26	12980	3.707159177456207	1.0	0.7883740125338139	93.09174061743171
SP_PIR_KEYWORDS	metal-binding	30	7.1258907363420425	0.20931216883664605	DIP-C, SINA, RHOGAP5A, CYP4C3, CYP6G1, CYP6G2, CG6923, CG10277, CYP6A21, CYP6A22, CG14641, CYP28D2, SD, ELP3, COVA, CYP4D1, RPA-70, DGK, MCM2, CG31988, CI, CYP6A19, CYP6A9, STC, CG5196, ARI-1, ASH1, CYP4AC1, CYP4AC2, CYT-B5-R	404	796	12980	1.2108811383650928	1.0	0.7955181082666288	94.68101269698641
GOTERM_MF_FAT	GO:0046914~transition metal ion binding	48	11.401425178147269	0.4268995669811525	DIP-C, DESAT2, SINA, MTF-1, RHOGAP5A, CG7653, CYP4C3, CYP6G1, PGANT35A, CYP6G2, CG6923, CG4335, CG10277, CYP6A21, CG3523, CYP6A22, CYP28D2, CG14641, CG1024, CG14962, SD, ELP3, COVA, CYP4D1, CG13123, CG12299, CG10211, CG3407, RPA-70, GALNAC-T1, MCM2, DGK, CG31988, CG2116, CI, CYP6A19, STC, CYP6A9, V(2)K05816, CG10462, CG5196, CG15864, ARI-1, ASH1, CG11902, CYP4AC1, CYT-B5-R, CYP4AC2	267	1354	7918	1.051300350190032	1.0	0.9963268544915059	99.96015617624978
GOTERM_MF_FAT	GO:0043169~cation binding	58	13.77672209026128	0.6564751235634226	DIP-C, SINA, CG11638, PGANT35A, CG6923, CG4335, CG3523, CYP28D2, CG14641, HEXO1, CG3009, ELP3, COVA, PPK6, AATS-PHE, CYP4D1, CG13123, CG10211, CG12299, DGK, MCM2, RAD, STC, CYP6A9, CG5196, ASH1, CYP4AC1, CYP4AC2, CYT-B5-R, DESAT2, RHOGAP5A, MTF-1, CG7653, CYP4C3, CYP6G1, CYP6G2, PLC21C, CG10277, CYP6A21, CYP6A22, CG1024, CG14962, SD, CG3407, RPA-70, GALNAC-T1, HTS, CG31988, CG2116, CI, CYP6A19, V…	267	1764	7918	0.9750651821277825	1.0	0.9991430141015628	99.99997015475331
GOTERM_MF_FAT	GO:0043167~ion binding	58	13.77672209026128	0.671084035314606	DIP-C, SINA, CG11638, PGANT35A, CG6923, CG4335, CG3523, CYP28D2, CG14641, HEXO1, CG3009, ELP3, COVA, PPK6, AATS-PHE, CYP4D1, CG13123, CG10211, CG12299, DGK, MCM2, RAD, STC, CYP6A9, CG5196, ASH1, CYP4AC1, CYP4AC2, CYT-B5-R, DESAT2, RHOGAP5A, MTF-1, CG7653, CYP4C3, CYP6G1, CYP6G2, PLC21C, CG10277, CYP6A21, CYP6A22, CG1024, CG14962, SD, CG3407, RPA-70, GALNAC-T1, HTS, CG31988, CG2116, CI, CYP6A19, V…	267	1772	7918	0.9706630819827361	1.0	0.9992799917604317	99.99998380096702
GOTERM_MF_FAT	GO:0046872~metal ion binding	56	13.30166270783848	0.6830126997197923	DIP-C, SINA, CG11638, PGANT35A, CG6923, CG4335, CG3523, CYP28D2, CG14641, CG3009, ELP3, COVA, PPK6, AATS-PHE, CYP4D1, CG13123, CG10211, CG12299, DGK, MCM2, RAD, STC, CYP6A9, CG5196, ASH1, CYP4AC1, CYP4AC2, CYT-B5-R, DESAT2, RHOGAP5A, MTF-1, CG7653, CYP4C3, CYP6G1, CYP6G2, PLC21C, CG10277, CYP6A21, CYP6A22, CG1024, CG14962, SD, CG3407, RPA-70, GALNAC-T1, HTS, CG31988, CG2116, CI, CYP6A19, V(2)K058…	267	1718	7918	0.9666496623109356	1.0	0.9992922802512977	99.99999036394786
UP_SEQ_FEATURE	sequence variant	7	1.66270783847981	0.848670042432314	CYP6G1, CYP4D1, OR22A, OR22B, SYX4, CP16, CYT-B5-R	112	222	2975	0.8375563063063063	1.0	0.9999999999999929	99.99999999848383
Annotation Cluster 3	Enrichment Score: 1.6091092657007018
Category	Term	Count	%	PValue	Genes	List Total	Pop Hits	Pop Total	Fold Enrichment	Bonferroni	Benjamini	FDR
GOTERM_MF_FAT	GO:0016298~lipase activity	10	2.375296912114014	0.003360083923598701	CG11608, CG18284, PLC21C, BMM, SL, CG11600, CG6296, CG3009, CG11598, RAD	267	91	7918	3.2588385397374164	0.7591807752759553	0.29947637156489926	4.622490378347576
GOTERM_MF_FAT	GO:0004091~carboxylesterase activity	10	2.375296912114014	0.009671926067442731	CG11608, ALPHA-EST4, JHE, BMM, CG11600, JHEDUP, CG6296, CG3009, CG11598, RAD	267	107	7918	2.7715355805243447	0.9836108908910431	0.4441770459194422	12.773655042350496
GOTERM_MF_FAT	GO:0004806~triacylglycerol lipase activity	5	1.187648456057007	0.040784183908191524	CG11608, BMM, CG11600, CG6296, CG11598	267	39	7918	3.801978296360319	0.9999999775814236	0.7695638189167271	44.31779150745187
INTERPRO	IPR006693:AB-hydrolase associated lipase region	4	0.9501187648456058	0.041809586320092025	CG11608, CG18284, CG11600, CG11598	348	23	10196	5.095452273863068	0.999999999963911	0.7179096774990423	46.48883832705093
INTERPRO	IPR000073:Alpha/beta hydrolase fold-1	4	0.9501187648456058	0.1624886130363447	CG11608, CG18284, CG11600, CG11598	348	41	10196	2.8584244463134287	1.0	0.9717145289419624	92.54338998850596
Annotation Cluster 4	Enrichment Score: 1.5947913537757152
Category	Term	Count	%	PValue	Genes	List Total	Pop Hits	Pop Total	Fold Enrichment	Bonferroni	Benjamini	FDR
SP_PIR_KEYWORDS	Antimicrobial	8	1.9002375296912115	3.006827417104421E-6	LYSP, SPZ, LYSE, LYSS, PSIDIN, LYSB, TOTA, ATTA	404	22	12980	11.683168316831683	5.891654336092067E-4	5.891654336092067E-4	0.003756211879346605
SP_PIR_KEYWORDS	bacteriolytic enzyme	4	0.9501187648456058	5.540579298080587E-4	LYSP, LYSE, LYSS, LYSB	404	6	12980	21.419141914191417	0.10293364869361754	0.013486413490816362	0.6899570412896461
GOTERM_BP_FAT	GO:0042742~defense response to bacterium	9	2.137767220902613	0.0010293847059991623	LYSP, SPZ, LYSE, SPHINX2, LYSS, SPHINX1, LYSB, TOTA, ATTA	240	69	7937	4.313586956521739	0.7124035545114481	0.46371980692127746	1.6529366186448957
GOTERM_BP_FAT	GO:0019835~cytolysis	4	0.9501187648456058	0.0013497579367570635	LYSP, LYSE, LYSS, LYSB	240	8	7937	16.535416666666666	0.8049131262904232	0.3354050876891319	2.162123249139658
SP_PIR_KEYWORDS	polysaccharide degradation	4	0.9501187648456058	0.001480837736190861	LYSP, LYSE, LYSS, LYSB	404	8	12980	16.064356435643564	0.2520800391659319	0.02605981789870815	1.83427504012863
INTERPRO	IPR000974:Glycoside hydrolase, family 22, lysozyme	4	0.9501187648456058	0.0019264950433369376	LYSP, LYSE, LYSS, LYSB	348	8	10196	14.649425287356323	0.6623221037395899	0.14366590987864059	2.783735609059801
PIR_SUPERFAMILY	PIRSF001064:lysozyme c	4	0.9501187648456058	0.002120241187365659	LYSP, LYSE, LYSS, LYSB	93	8	2596	13.956989247311828	0.15437296570622283	0.08042018601223244	2.2256883806234473
GOTERM_BP_FAT	GO:0009617~response to bacterium	9	2.137767220902613	0.0026883387487375223	LYSP, SPZ, LYSE, SPHINX2, LYSS, SPHINX1, LYSB, TOTA, ATTA	240	80	7937	3.7204687499999998	0.9615066651386707	0.3344614867321133	4.2629661062626
GOTERM_BP_FAT	GO:0044036~cell wall macromolecule metabolic process	4	0.9501187648456058	0.0048491898269016126	LYSP, LYSE, LYSS, LYSB	240	12	7937	11.02361111111111	0.997210219075001	0.4446624882398128	7.565246286611627
GOTERM_BP_FAT	GO:0016998~cell wall macromolecule catabolic process	4	0.9501187648456058	0.0048491898269016126	LYSP, LYSE, LYSS, LYSB	240	12	7937	11.02361111111111	0.997210219075001	0.4446624882398128	7.565246286611627
SMART	SM00263:LYZ1	4	0.9501187648456058	0.005473287580459312	LYSP, LYSE, LYSS, LYSB	153	12	4824	10.509803921568627	0.49087589478549776	0.28647066968869295	6.132292647677162
INTERPRO	IPR019799:Glycoside hydrolase, family 22, conserved site	4	0.9501187648456058	0.006838478536179353	LYSP, LYSE, LYSS, LYSB	348	12	10196	9.766283524904214	0.9790011589146208	0.2570867535448885	9.558144204443163
INTERPRO	IPR001916:Glycoside hydrolase, family 22	4	0.9501187648456058	0.006838478536179353	LYSP, LYSE, LYSS, LYSB	348	12	10196	9.766283524904214	0.9790011589146208	0.2570867535448885	9.558144204443163
SP_PIR_KEYWORDS	signal	23	5.463182897862233	0.013486416088968767	IMPL2, LYSE, LYSB, NG2, CP18, CP19, NG1, IHOG, LCP65AG2, O-FUT1, ATTA, FZ4, CP15, CP16, VANIN-LIKE, SPZ, LYSP, IDGF4, LYSS, HFW, TOTA, CG32751, KEK4	404	425	12980	1.7387303436225976	0.930144330300771	0.17311907065622323	15.601904868873495
GOTERM_BP_FAT	GO:0006952~defense response	12	2.8503562945368173	0.015237333216684766	LYSP, SPZ, LYSE, SPHINX2, LYSS, PSIDIN, SPHINX1, LYSB, CG7227, TOTA, ATTA, ECT4	240	173	7937	2.2939306358381506	0.9999999914649385	0.7102119690927644	22.00219533939476
SP_PIR_KEYWORDS	glycosidase	8	1.9002375296912115	0.01735092587948487	LYSP, LYSE, LYSS, CG13016, LYSB, CG13160, CG15012, HEXO1	404	86	12980	2.9887174763988025	0.9676334761002638	0.1929861210892292	19.6404145633864
GOTERM_MF_FAT	GO:0003796~lysozyme activity	4	0.9501187648456058	0.017979472461016763	LYSP, LYSE, LYSS, LYSB	267	17	7918	6.97774840273188	0.9995354853018874	0.6168446159774741	22.517553659205937
GOTERM_BP_FAT	GO:0006955~immune response	11	2.6128266033254155	0.03130674709865027	LYSP, SPZ, LYSE, SPHINX2, LYSS, PSIDIN, SPHINX1, LYSB, TOTA, ATTA, ECT4	240	169	7937	2.152539447731755	1.0	0.8680881480965776	40.23495052739293
GOTERM_BP_FAT	GO:0006959~humoral immune response	7	1.66270783847981	0.03858446507103118	LYSP, SPZ, LYSE, LYSS, PSIDIN, LYSB, ATTA	240	83	7937	2.7891064257028115	1.0	0.8851549068780643	47.10136471665327
GOTERM_BP_FAT	GO:0008592~regulation of Toll signaling pathway	3	0.7125890736342043	0.04885343977899485	SPZ, SPHINX2, SPHINX1	240	12	7937	8.267708333333333	1.0	0.9027992984782431	55.53992854617237
GOTERM_BP_FAT	GO:0045087~innate immune response	7	1.66270783847981	0.05855524674145036	SPZ, SPHINX2, PSIDIN, SPHINX1, TOTA, ATTA, ECT4	240	92	7937	2.5162590579710145	1.0	0.9122880990360195	62.33725082770603
GOTERM_BP_FAT	GO:0019730~antimicrobial humoral response	6	1.4251781472684086	0.0591820874709083	LYSP, SPZ, LYSE, LYSS, LYSB, ATTA	240	70	7937	2.8346428571428577	1.0	0.9075593771662562	62.74103531862172
UP_SEQ_FEATURE	signal peptide	22	5.225653206650831	0.09133009011748315	IMPL2, LYSE, LYSB, NG2, CP18, CP19, NG1, IHOG, LCP65AG2, O-FUT1, ATTA, FZ4, CP15, CP16, VANIN-LIKE, SPZ, LYSP, IDGF4, LYSS, HFW, TOTA, CG32751	112	419	2975	1.394689737470167	0.999999999996688	0.9998509384917467	71.73478756831979
UP_SEQ_FEATURE	compositionally biased region:Thr-rich	4	0.9501187648456058	0.09907365686551149	HFW, NG2, NG1, DGK	112	30	2975	3.541666666666666	0.9999999999996879	0.9992525868630622	74.75265565301974
SP_PIR_KEYWORDS	disulfide bond	13	3.0878859857482186	0.12241052472661886	IMPL2, LYSE, LYSB, GALNAC-T1, IHOG, FZ4, SPZ, LYSP, PGANT35A, IDGF4, LYSS, PRM, RH4	404	265	12980	1.5761255370820102	0.9999999999923244	0.6557453482837226	80.43101324785805
SP_PIR_KEYWORDS	Secreted	11	2.6128266033254155	0.12364517556085726	IMPL2, SPZ, IDGF4, NG2, CP18, CP19, TOTA, NG1, ATTA, CP15, CP16	404	212	12980	1.6670558565290492	0.9999999999941752	0.6446870325813563	80.77217657246032
GOTERM_BP_FAT	GO:0050830~defense response to Gram-positive bacterium	3	0.7125890736342043	0.1620278283503674	SPZ, SPHINX2, SPHINX1	240	24	7937	4.133854166666667	1.0	0.9913755949466032	94.27737027300928
GOTERM_BP_FAT	GO:0050832~defense response to fungus	3	0.7125890736342043	0.1837003618193736	SPZ, SPHINX2, SPHINX1	240	26	7937	3.8158653846153845	1.0	0.9933438221875645	96.25519726446035
GOTERM_BP_FAT	GO:0009620~response to fungus	3	0.7125890736342043	0.20575908953884006	SPZ, SPHINX2, SPHINX1	240	28	7937	3.5433035714285714	1.0	0.9953014279086738	97.5962481082635
SP_PIR_KEYWORDS	innate immunity	4	0.9501187648456058	0.22676542138377764	PSIDIN, TOTA, ATTA, ECT4	404	53	12980	2.424808518587708	1.0	0.8136624937607256	95.97533825000714
GOTERM_BP_FAT	GO:0050829~defense response to Gram-negative bacterium	3	0.7125890736342043	0.22808258648241972	SPHINX2, SPHINX1, ATTA	240	30	7937	3.307083333333334	1.0	0.9958946908854533	98.48463750160505
SP_PIR_KEYWORDS	immune response	4	0.9501187648456058	0.2433529771289677	PSIDIN, TOTA, ATTA, ECT4	404	55	12980	2.3366336633663365	1.0	0.8187735297818135	96.9304419538708
UP_SEQ_FEATURE	disulfide bond	13	3.0878859857482186	0.2514695586020819	IMPL2, LYSE, LYSB, GALNAC-T1, IHOG, FZ4, SPZ, LYSP, PGANT35A, IDGF4, LYSS, PRM, RH4	112	258	2975	1.3384205426356588	1.0	0.9999542673242336	97.80999365950683
GOTERM_BP_FAT	GO:0008219~cell death	7	1.66270783847981	0.36204314196289494	LYSP, LYSE, LYSS, CG14995, LYSB, ICE, CG7860	240	162	7937	1.4289866255144035	1.0	0.9977816035341287	99.93067908853831
GOTERM_BP_FAT	GO:0016265~death	7	1.66270783847981	0.3674557506752398	LYSP, LYSE, LYSS, CG14995, LYSB, ICE, CG7860	240	163	7937	1.4202198364008178	1.0	0.9977344958045425	99.93960801300672
GOTERM_CC_FAT	GO:0005615~extracellular space	4	0.9501187648456058	0.48193227415951795	IMPL2, SPZ, TOTA, ATTA	152	82	4786	1.53594351732991	1.0	0.9940255877436404	99.97657619365327
GOTERM_CC_FAT	GO:0044421~extracellular region part	6	1.4251781472684086	0.5216201495153288	IMPL2, SPZ, TOTA, HTS, ATTA, CHER	152	151	4786	1.2511327988846286	1.0	0.9952900504834687	99.99149461105587
GOTERM_BP_FAT	GO:0012501~programmed cell death	3	0.7125890736342043	0.9480926741168169	CG14995, ICE, CG7860	240	153	7937	0.6484477124183007	1.0	0.9999997412830468	100.0
Annotation Cluster 5	Enrichment Score: 1.4548801244343945
Category	Term	Count	%	PValue	Genes	List Total	Pop Hits	Pop Total	Fold Enrichment	Bonferroni	Benjamini	FDR
GOTERM_MF_FAT	GO:0016298~lipase activity	10	2.375296912114014	0.003360083923598701	CG11608, CG18284, PLC21C, BMM, SL, CG11600, CG6296, CG3009, CG11598, RAD	267	91	7918	3.2588385397374164	0.7591807752759553	0.29947637156489926	4.622490378347576
GOTERM_MF_FAT	GO:0004091~carboxylesterase activity	10	2.375296912114014	0.009671926067442731	CG11608, ALPHA-EST4, JHE, BMM, CG11600, JHEDUP, CG6296, CG3009, CG11598, RAD	267	107	7918	2.7715355805243447	0.9836108908910431	0.4441770459194422	12.773655042350496
GOTERM_BP_FAT	GO:0016042~lipid catabolic process	6	1.4251781472684086	0.010869984042935826	PLC21C, JHE, BMM, SL, CG3009, RAD	240	45	7937	4.4094444444444445	0.9999981945265329	0.6384242329505359	16.211642208314238
GOTERM_BP_FAT	GO:0006644~phospholipid metabolic process	7	1.66270783847981	0.04055054250215745	PLC21C, SL, FWD, CCT1, DGK, CG3009, RAD	240	84	7937	2.755902777777778	1.0	0.8759449950603866	48.82511205191964
GOTERM_BP_FAT	GO:0019637~organophosphate metabolic process	7	1.66270783847981	0.07189583774250967	PLC21C, SL, FWD, CCT1, DGK, CG3009, RAD	240	97	7937	2.3865549828178696	1.0	0.9070581402125861	70.10452054964763
GOTERM_MF_FAT	GO:0004620~phospholipase activity	5	1.187648456057007	0.0766280015347339	PLC21C, SL, CG6296, CG3009, RAD	267	48	7918	3.089107365792759	0.9999999999999978	0.87848034880563	67.40549418633212
GOTERM_MF_FAT	GO:0005509~calcium ion binding	7	1.66270783847981	0.8291998464423169	PGANT35A, PLC21C, CG11638, GALNAC-T1, DGK, CG3009, RAD	267	242	7918	0.8578017147986505	1.0	0.9999018516238021	99.99999999838701
Annotation Cluster 6	Enrichment Score: 1.3694939115457534
Category	Term	Count	%	PValue	Genes	List Total	Pop Hits	Pop Total	Fold Enrichment	Bonferroni	Benjamini	FDR
SP_PIR_KEYWORDS	transducer	21	4.98812351543943	4.1791183437205076E-5	PROC-R, GR64B, GR64A, OR67C, GR64D, GR64C, OR67A, SL, GR93D, GR47B, OR47A, FZ4, OR98A, GR59F, GR10A, PLC21C, CG7918, OR22A, OR22B, RH4, DLG1	404	234	12980	2.883346026910383	0.008157786297158909	0.004087245938259376	0.05219506752356384
SP_PIR_KEYWORDS	g-protein coupled receptor	18	4.275534441805226	4.36272480243238E-4	PROC-R, GR64B, GR64A, OR67C, GR64D, GR64C, OR67A, GR93D, GR47B, OR47A, FZ4, OR98A, GR59F, GR10A, CG7918, OR22A, OR22B, RH4	404	217	12980	2.665054523885568	0.08197262106173886	0.014153560495303696	0.5436488254969118
SP_PIR_KEYWORDS	receptor	24	5.7007125890736345	5.24899174615501E-4	PROC-R, SUR, IR21A, GR64B, GR64A, OR67C, GR64D, CLUMSY, GR64C, OR67A, GR93D, GR47B, OR47A, FZ4, OR98A, GR59F, GR10A, CG7918, OR22A, OR22B, IR8A, SRPRBETA, RH4, GRIP	404	347	12980	2.2221588153051615	0.09778934905569803	0.014593502876991238	0.6537556940167777
GOTERM_BP_FAT	GO:0007186~G-protein coupled receptor protein signaling pathway	21	4.98812351543943	0.0012173377016943703	PROC-R, GR64B, GR64A, OR67C, GR64D, GR64C, OR67A, GR93D, GR47B, OR47A, CG30054, DGK, FZ4, OR98A, GR59F, GR10A, CG17760, CG7918, OR22A, OR22B, RH4	240	314	7937	2.2117436305732485	0.7709639589986996	0.3881645883440825	1.9519611780375867
INTERPRO	IPR009318:Trehalose receptor	4	0.9501187648456058	0.0012351132203858807	GR64B, GR64A, GR64D, GR64C	348	7	10196	16.742200328407225	0.5013239171457509	0.10949487501682598	1.7931206899603258
GOTERM_BP_FAT	GO:0007600~sensory perception	19	4.513064133016627	0.0016376626418990316	SINA, ELP3, GR64B, GR64A, OR67C, GR64D, FMR1, GR64C, OR67A, GR93D, GR47B, OR47A, OR98A, GR59F, GR10A, ACJ6, OR22A, OR22B, RH4	240	276	7937	2.276615338164251	0.8623713473116219	0.3274233717758098	2.6175947969489743
GOTERM_BP_FAT	GO:0007606~sensory perception of chemical stimulus	15	3.5629453681710213	0.002113501066655435	GR64B, GR64A, OR67C, GR64D, GR64C, OR67A, GR93D, GR47B, OR47A, OR98A, GR59F, GR10A, ACJ6, OR22A, OR22B	240	194	7937	2.5570231958762886	0.922698550424078	0.34732355453017183	3.3660231456209333
GOTERM_BP_FAT	GO:0007166~cell surface receptor linked signal transduction	33	7.8384798099762465	0.0021536972503689382	APC2, NIMB4, GR93D, GR47B, IHOG, O-FUT1, FZ4, RASP, GR59F, SPZ, BOBA, GR10A, CG7918, RH4, PROC-R, GR64B, GR64A, OR67C, NIMC1, GR64D, OR67A, GR64C, OR47A, CG30054, DGK, NLE, CI, OR98A, RU, CG17760, OR22A, OR22B, PEN-2	240	628	7937	1.7377985668789813	0.9263759800022735	0.3111167157731429	3.4289983905120502
GOTERM_MF_FAT	GO:0008527~taste receptor activity	8	1.9002375296912115	0.002278535500269294	GR59F, GR64B, GR64A, GR10A, GR64D, GR64C, GR93D, GR47B	267	55	7918	4.313517194416071	0.6189864107102558	0.382737017722799	3.156720450113115
GOTERM_BP_FAT	GO:0050909~sensory perception of taste	8	1.9002375296912115	0.0032351746364076284	GR59F, GR64B, GR64A, GR10A, GR64D, GR64C, GR93D, GR47B	240	65	7937	4.07025641025641	0.9801768958456523	0.35316002534312685	5.108962186602339
GOTERM_BP_FAT	GO:0050890~cognition	20	4.750593824228028	0.009293524079655559	SINA, ELP3, GR64B, GR64A, OR67C, GR64D, FMR1, GR64C, OR67A, GR93D, GR47B, OR47A, OR98A, GR59F, GR10A, ACJ6, OR22A, OR22B, CHER, RH4	240	350	7937	1.8897619047619045	0.9999875991279155	0.6099493383139762	14.024158003055188
SP_PIR_KEYWORDS	membrane	50	11.87648456057007	0.011851779143968177	INDY, GR93D, SYX4, GR47B, PGANT35A, GR10A, PGAM5, CAR, CYP28D2, CNGL, RH4, DLG1, COVA, PPK6, GR64B, GR64A, OR67C, CYP4D1, GR64D, GR64C, OR67A, OR47A, SPAS, CYP6A9, IR8A, CYP4AC1, PEN-2, CYP4AC2, CALX, OTE, IHOG, FZ4, RASP, CYP4C3, GR59F, CYP6G1, CYP6G2, CYP6A21, CYP6A22, CG17922, IR21A, CLUMSY, GALNAC-T1, HTS, CYP6A19, OR98A, TTM3, OR22A, MTL, OR22B	404	1139	12980	1.410391258616643	0.9033659378710512	0.16452570007178735	13.838145451781259
SP_PIR_KEYWORDS	cell membrane	18	4.275534441805226	0.015825998302523007	GR64B, INDY, GR64A, OR67C, GR64D, CLUMSY, GR64C, OR67A, GR93D, GR47B, OR47A, HTS, OR98A, GR59F, GR10A, OR22A, OR22B, DLG1	404	308	12980	1.8776520509193775	0.9561378293843865	0.18815583303154204	18.06855394134391
SP_PIR_KEYWORDS	sensory transduction	10	2.375296912114014	0.024835577354154002	OR98A, SINA, OR67C, ACJ6, FMR1, OR67A, OR22A, OR22B, OR47A, RH4	404	135	12980	2.37990465713238	0.9927680023717708	0.2517029791796579	26.960951557343193
SP_PIR_KEYWORDS	olfaction	7	1.66270783847981	0.03404621735926282	OR98A, OR67C, ACJ6, OR67A, OR22A, OR22B, OR47A	404	78	12980	2.8833460269103837	0.998874244411324	0.30045952435033074	35.12650588004026
GOTERM_BP_FAT	GO:0050877~neurological system process	25	5.938242280285035	0.03883591418936574	SINA, GR93D, GR47B, SYX4, LQF, GR59F, GR10A, ACJ6, CHER, RH4, DLG1, ELP3, GR64B, OR67C, GR64A, GR64D, OR67A, FMR1, GR64C, OR47A, SPAS, OR98A, OR22A, OR22B, SEC15	240	546	7937	1.5142322954822955	1.0	0.8755483243272683	47.32481993117425
PIR_SUPERFAMILY	PIRSF008678:odorant receptor	6	1.4251781472684086	0.04613882962709401	OR98A, OR67C, OR67A, OR22A, OR22B, OR47A	93	56	2596	2.9907834101382487	0.9760487366127952	0.6066020371552817	39.403545752409464
GOTERM_BP_FAT	GO:0007608~sensory perception of smell	7	1.66270783847981	0.046824849797894044	OR98A, OR67C, ACJ6, OR67A, OR22A, OR22B, OR47A	240	87	7937	2.660871647509578	1.0	0.9018344197722917	53.98026140949319
INTERPRO	IPR004117:Olfactory receptor, Drosophila	6	1.4251781472684086	0.04972096374051303	OR98A, OR67C, OR67A, OR22A, OR22B, OR47A	348	59	10196	2.9795441262419637	0.999999999999661	0.7451997556494694	52.605436409204785
GOTERM_MF_FAT	GO:0004984~olfactory receptor activity	6	1.4251781472684086	0.050290979665831854	OR98A, OR67C, OR67A, OR22A, OR22B, OR47A	267	60	7918	2.9655430711610484	0.9999999996682521	0.7896633918336298	51.59506343596977
SP_PIR_KEYWORDS	disulfide bond	13	3.0878859857482186	0.12241052472661886	IMPL2, LYSE, LYSB, GALNAC-T1, IHOG, FZ4, SPZ, LYSP, PGANT35A, IDGF4, LYSS, PRM, RH4	404	265	12980	1.5761255370820102	0.9999999999923244	0.6557453482837226	80.43101324785805
SP_PIR_KEYWORDS	transmembrane	40	9.501187648456057	0.12374586071052171	DESAT2, CALX, INDY, OTE, GR93D, SYX4, GR47B, IHOG, FZ4, RASP, GR59F, PGANT35A, PGAM5, GR10A, CG7918, CG6231, CG17752, CNGL, CG17922, RH4, PROC-R, IR21A, PPK6, GR64B, GR64A, OR67C, GR64D, GR64C, OR67A, CLUMSY, OR47A, GALNAC-T1, SPAS, CG16727, OR98A, TTM3, OR22A, OR22B, IR8A, PEN-2	404	1039	12980	1.23690906145475	0.999999999994305	0.6305811231282413	80.79975553662764
GOTERM_CC_FAT	GO:0005886~plasma membrane	31	7.363420427553444	0.13911048693753014	SUR, CALX, CG7653, INDY, APC2, GR93D, SYX4, GR47B, RASP, GR59F, GR10A, CG7227, CAR, HEXO1, DLG1, GR64B, GR64A, OR67C, GR64D, OR67A, CLUMSY, GR64C, HTS, OR47A, CG30054, OR98A, RU, CG17760, OR22A, OR22B, PEN-2	152	781	4786	1.2497978300424557	0.9999999999999934	0.9029404311059289	85.1016845694615
UP_SEQ_FEATURE	topological domain:Cytoplasmic	20	4.750593824228028	0.13987647346566795	GR64B, GR64A, OR67C, GR64D, GR64C, OR67A, SYX4, GR47B, IHOG, GALNAC-T1, OR47A, FZ4, OR98A, PGANT35A, GR59F, GR10A, OR22A, OR22B, PEN-2, RH4	112	394	2975	1.3483502538071066	1.0	0.9997557932615863	86.30188136212381
GOTERM_CC_FAT	GO:0031224~intrinsic to membrane	51	12.114014251781473	0.14127870688092592	SUR, CG32280, INDY, CG8086, GR93D, SYX4, GR47B, O-FUT1, CG33203, PGANT35A, GR10A, CG7918, CNGL, RH4, PPK6, GR64B, GR64A, OR67C, GR64D, GR64C, OR67A, OR47A, SPAS, ECT4, IR8A, PEN-2, DESAT2, CALX, OTE, CG2316, CG18281, M, IHOG, FZ4, RASP, GR59F, CG7227, CG17922, RANBP16, PROC-R, IR21A, CLUMSY, CG31547, GALNAC-T1, CG9663, OR98A, RU, CG14040, TTM3, OR22A, OR22B	152	1382	4786	1.1619601645212887	0.9999999999999962	0.8906918768478052	85.5716520441383
GOTERM_CC_FAT	GO:0016021~integral to membrane	50	11.87648456057007	0.1527135461997771	SUR, CG32280, INDY, CG8086, GR93D, SYX4, GR47B, O-FUT1, CG33203, PGANT35A, GR10A, CG7918, CNGL, RH4, PPK6, GR64B, OR67C, GR64A, GR64D, GR64C, OR67A, OR47A, SPAS, IR8A, PEN-2, DESAT2, CALX, OTE, CG2316, CG18281, M, IHOG, FZ4, RASP, GR59F, CG7227, CG17922, RANBP16, PROC-R, IR21A, CLUMSY, CG31547, GALNAC-T1, CG9663, OR98A, RU, CG14040, TTM3, OR22A, OR22B	152	1360	4786	1.1576044891640866	0.9999999999999998	0.8954287415849472	87.83210651141354
UP_SEQ_FEATURE	topological domain:Extracellular	16	3.800475059382423	0.1715454648949328	GR64B, GR64A, OR67C, GR64D, GR64C, OR67A, GR47B, IHOG, OR47A, FZ4, OR98A, GR59F, GR10A, OR22A, OR22B, RH4	112	309	2975	1.3754045307443366	1.0	0.9998260760998257	91.64938215629766
GOTERM_BP_FAT	GO:0051606~detection of stimulus	6	1.4251781472684086	0.18294191103767957	GR59F, CALX, GR64A, GR64D, RH4, CG7650	240	100	7937	1.98425	1.0	0.9938617763379342	96.19848958030816
SP_PIR_KEYWORDS	glycoprotein	18	4.275534441805226	0.195920701636572	GR64B, GR64A, GR64D, IHOG, GALNAC-T1, O-FUT1, FZ4, VANIN-LIKE, OR98A, SPZ, PGANT35A, GR59F, IDGF4, GR10A, HFW, TOTA, RH4, CG32751	404	435	12980	1.3294639808808468	1.0	0.7826837675858884	93.43934775732768
UP_SEQ_FEATURE	transmembrane region	26	6.175771971496437	0.22465319014119764	INDY, OTE, GR47B, SYX4, IHOG, RASP, FZ4, PGANT35A, GR59F, GR10A, PGAM5, RH4, GR64B, GR64A, OR67C, GR64D, OR67A, GR64C, OR47A, GALNAC-T1, SPAS, OR98A, OR22A, TTM3, OR22B, PEN-2	112	575	2975	1.201086956521739	1.0	0.9999560473247953	96.51565881483243
UP_SEQ_FEATURE	disulfide bond	13	3.0878859857482186	0.2514695586020819	IMPL2, LYSE, LYSB, GALNAC-T1, IHOG, FZ4, SPZ, LYSP, PGANT35A, IDGF4, LYSS, PRM, RH4	112	258	2975	1.3384205426356588	1.0	0.9999542673242336	97.80999365950683
GOTERM_BP_FAT	GO:0009593~detection of chemical stimulus	3	0.7125890736342043	0.34026830095438293	GR59F, GR64A, GR64D	240	40	7937	2.4803125	1.0	0.9974994835873379	99.88066884905672
GOTERM_BP_FAT	GO:0007601~visual perception	4	0.9501187648456058	0.3530091397671877	ELP3, SINA, FMR1, RH4	240	70	7937	1.8897619047619048	1.0	0.9978153549453574	99.91296509142632
GOTERM_BP_FAT	GO:0050953~sensory perception of light stimulus	4	0.9501187648456058	0.3612927326677926	ELP3, SINA, FMR1, RH4	240	71	7937	1.8631455399061032	1.0	0.9978967032877166	99.9293476450473
UP_SEQ_FEATURE	glycosylation site:N-linked (GlcNAc...)	18	4.275534441805226	0.3936076636027363	GR64B, GR64A, GR64D, IHOG, GALNAC-T1, O-FUT1, FZ4, VANIN-LIKE, OR98A, SPZ, PGANT35A, GR59F, IDGF4, GR10A, HFW, TOTA, RH4, CG32751	112	419	2975	1.141109785202864	1.0	0.9999989907419286	99.86389646683268
GOTERM_MF_FAT	GO:0005549~odorant binding	6	1.4251781472684086	0.4042402362139017	OR98A, OR67C, OR67A, OR22A, OR22B, OR47A	267	124	7918	1.434940195723088	1.0	0.995220386394992	99.93126739886436
INTERPRO	IPR013604:7TM chemoreceptor	3	0.7125890736342043	0.5115559036755257	GR59F, GR10A, GR93D	348	50	10196	1.7579310344827586	1.0	0.9998721419144933	99.99721979384624
SP_PIR_KEYWORDS	vision	3	0.7125890736342043	0.5130274005333715	SINA, FMR1, RH4	404	55	12980	1.7524752475247525	1.0	0.9502460709432664	99.98752177684399
UP_SEQ_FEATURE	topological domain:Lumenal	3	0.7125890736342043	0.6810228192162984	PGANT35A, GALNAC-T1, PEN-2	112	62	2975	1.285282258064516	1.0	0.9999999999708636	99.99997161426742
INTERPRO	IPR017452:GPCR, rhodopsin-like superfamily	3	0.7125890736342043	0.7364731100331553	PROC-R, CG7918, RH4	348	76	10196	1.1565335753176043	1.0	0.9999963237306564	99.99999966844484
GOTERM_MF_FAT	GO:0030246~carbohydrate binding	6	1.4251781472684086	0.7749803818273371	PGANT35A, OBST-J, MUC26B, IHOG, GALNAC-T1, CG8507	267	191	7918	0.9315842108359315	1.0	0.9997779130895675	99.99999992215234
INTERPRO	IPR000276:7TM GPCR, rhodopsin-like	3	0.7125890736342043	0.7961195933986567	PROC-R, CG7918, RH4	348	86	10196	1.0220529270248597	1.0	0.9999991592584274	99.99999999225763
Annotation Cluster 7	Enrichment Score: 1.2059333329691753
Category	Term	Count	%	PValue	Genes	List Total	Pop Hits	Pop Total	Fold Enrichment	Bonferroni	Benjamini	FDR
INTERPRO	IPR010987:Glutathione S-transferase, C-terminal-like	6	1.4251781472684086	0.009870326079512779	GSTE4, GSTE3, GSTD3, GSTE2, GSTD2, CG30185	348	39	10196	4.507515473032714	0.9962447486512828	0.3289421990460786	13.51722654626849
INTERPRO	IPR017933:Glutathione S-transferase/chloride channel, C-terminal	6	1.4251781472684086	0.012158528194687792	GSTE4, GSTE3, GSTD3, GSTE2, GSTD2, CG30185	348	41	10196	4.287636669470143	0.998979238009808	0.3497838075257368	16.39765406856898
COG_ONTOLOGY	Posttranslational modification, protein turnover, chaperones	12	2.8503562945368173	0.015395564069266357	CG14523, GSTE4, GSTE3, GSTE2, GSTD2, CG6923, CG9507, CG9505, MEC2, CG14526, CG14527, NEP2	50	138	1237	2.1513043478260867	0.24366850571244847	0.13032678879503734	10.806935575688891
GOTERM_MF_FAT	GO:0004364~glutathione transferase activity	5	1.187648456057007	0.03448225080496483	GSTE4, GSTE3, GSTD3, GSTE2, GSTD2	267	37	7918	4.00749063670412	0.9999996422408358	0.74060428535711	38.94708686166879
INTERPRO	IPR004046:Glutathione S-transferase, C-terminal	5	1.187648456057007	0.04254572326902442	GSTE4, GSTE3, GSTD3, GSTE2, GSTD2	348	39	10196	3.7562628941939287	0.999999999976587	0.7059149677097554	47.08757316245866
INTERPRO	IPR004045:Glutathione S-transferase, N-terminal	5	1.187648456057007	0.04254572326902442	GSTE4, GSTE3, GSTD3, GSTE2, GSTD2	348	39	10196	3.7562628941939287	0.999999999976587	0.7059149677097554	47.08757316245866
GOTERM_MF_FAT	GO:0016765~transferase activity, transferring alkyl or aryl (other than methyl) groups	5	1.187648456057007	0.1419048138682909	GSTE4, GSTE3, GSTD3, GSTE2, GSTD2	267	60	7918	2.4712858926342074	1.0	0.9541631907070937	88.37457565286454
KEGG_PATHWAY	dme00480:Glutathione metabolism	5	1.187648456057007	0.22824369503316425	GSTE4, GSTE3, GSTD3, GSTE2, GSTD2	81	63	2054	2.012541642171272	0.9999999938898257	0.9772379843052902	93.30846633888132
KEGG_PATHWAY	dme00980:Metabolism of xenobiotics by cytochrome P450	5	1.187648456057007	0.23675409738127834	GSTE4, GSTE3, GSTD3, GSTE2, GSTD2	81	64	2054	1.9810956790123455	0.9999999972803867	0.9626390544907485	94.03981607353978
SP_PIR_KEYWORDS	transferase	32	7.600950118764846	0.2417063671500988	CG8067, CCT1, CCT2, O-FUT1, CG33156, RASP, CG10170, CG11221, PGANT35A, IP3K1, GSTD3, GSTD2, CYCG, MUS205, CG3523, ADY43A, DLG1, ELP3, L(2)K01209, GALNAC-T1, CG3756, DGK, BUR, V(2)K05816, GSTE4, GSTE3, GSTE2, FWD, ASATOR, ASH1, CG33337, TFIIFALPHA	404	873	12980	1.1776847787871572	1.0	0.826114915707562	96.84594120938524
KEGG_PATHWAY	dme00982:Drug metabolism	5	1.187648456057007	0.25400150174722885	GSTE4, GSTE3, GSTD3, GSTE2, GSTD2	81	66	2054	1.921062476618032	0.9999999994872915	0.9529197614292721	95.3048743470275
Annotation Cluster 8	Enrichment Score: 1.204211195794901
Category	Term	Count	%	PValue	Genes	List Total	Pop Hits	Pop Total	Fold Enrichment	Bonferroni	Benjamini	FDR
GOTERM_MF_FAT	GO:0004091~carboxylesterase activity	10	2.375296912114014	0.009671926067442731	CG11608, ALPHA-EST4, JHE, BMM, CG11600, JHEDUP, CG6296, CG3009, CG11598, RAD	267	107	7918	2.7715355805243447	0.9836108908910431	0.4441770459194422	12.773655042350496
PIR_SUPERFAMILY	PIRSF005676:esterase, acetylcholinesterase type	3	0.7125890736342043	0.07520144630298589	ALPHA-EST4, JHE, JHEDUP	93	13	2596	6.441687344913151	0.9979216235708193	0.7092331834084908	56.35429627358876
INTERPRO	IPR002018:Carboxylesterase, type B	3	0.7125890736342043	0.3354495791270861	ALPHA-EST4, JHE, JHEDUP	348	35	10196	2.5113300492610837	1.0	0.9983229958709141	99.7478200488288
Annotation Cluster 9	Enrichment Score: 1.0002005535430454
Category	Term	Count	%	PValue	Genes	List Total	Pop Hits	Pop Total	Fold Enrichment	Bonferroni	Benjamini	FDR
GOTERM_CC_FAT	GO:0030017~sarcomere	3	0.7125890736342043	0.07939003893864637	ZASP66, PRM, MHC	152	15	4786	6.297368421052631	0.9999999852600507	0.835240828659926	65.05563275084492
GOTERM_CC_FAT	GO:0030016~myofibril	3	0.7125890736342043	0.0889105157633161	ZASP66, PRM, MHC	152	16	4786	5.903782894736842	0.9999999984713592	0.8420305084286994	69.38085403558642
GOTERM_CC_FAT	GO:0044449~contractile fiber part	3	0.7125890736342043	0.10887472393884115	ZASP66, PRM, MHC	152	18	4786	5.24780701754386	0.9999999999877919	0.8768160343807679	76.89598729525711
GOTERM_CC_FAT	GO:0043292~contractile fiber	3	0.7125890736342043	0.12988277964972356	ZASP66, PRM, MHC	152	20	4786	4.723026315789474	0.9999999999999327	0.9030013751180704	82.9394890108567
Annotation Cluster 10	Enrichment Score: 0.9728671699000176
Category	Term	Count	%	PValue	Genes	List Total	Pop Hits	Pop Total	Fold Enrichment	Bonferroni	Benjamini	FDR
GOTERM_BP_FAT	GO:0042335~cuticle development	7	1.66270783847981	0.012226252861977954	CI, DESAT2, APC2, M, LCP65AG2, IHOG, SRPRBETA	240	64	7937	3.6171223958333334	0.9999996567978076	0.6546546797755087	18.05169466258483
SP_PIR_KEYWORDS	signal	23	5.463182897862233	0.013486416088968767	IMPL2, LYSE, LYSB, NG2, CP18, CP19, NG1, IHOG, LCP65AG2, O-FUT1, ATTA, FZ4, CP15, CP16, VANIN-LIKE, SPZ, LYSP, IDGF4, LYSS, HFW, TOTA, CG32751, KEK4	404	425	12980	1.7387303436225976	0.930144330300771	0.17311907065622323	15.601904868873495
GOTERM_BP_FAT	GO:0007591~molting cycle, chitin-based cuticle	5	1.187648456057007	0.05213878680277513	APC2, NG2, NG1, LCP65AG2, SRPRBETA	240	47	7937	3.518173758865248	1.0	0.9092554869936451	57.96107842840992
GOTERM_BP_FAT	GO:0008363~larval chitin-based cuticle development	3	0.7125890736342043	0.056614946486135395	APC2, LCP65AG2, SRPRBETA	240	13	7937	7.631730769230769	1.0	0.9121139432395166	61.06121345617059
GOTERM_BP_FAT	GO:0007592~protein-based cuticle development	3	0.7125890736342043	0.0647717604577322	APC2, LCP65AG2, SRPRBETA	240	14	7937	7.086607142857143	1.0	0.901240177335672	66.16635692977039
GOTERM_BP_FAT	GO:0042336~protein-based cuticle development during molting	3	0.7125890736342043	0.0647717604577322	APC2, LCP65AG2, SRPRBETA	240	14	7937	7.086607142857143	1.0	0.901240177335672	66.16635692977039
GOTERM_BP_FAT	GO:0042337~chitin-based cuticle development during molting	3	0.7125890736342043	0.0647717604577322	APC2, LCP65AG2, SRPRBETA	240	14	7937	7.086607142857143	1.0	0.901240177335672	66.16635692977039
GOTERM_BP_FAT	GO:0018988~molting cycle, protein-based cuticle	5	1.187648456057007	0.06666523323757079	APC2, NG2, NG1, LCP65AG2, SRPRBETA	240	51	7937	3.242238562091503	1.0	0.901615838569341	67.25804052698486
GOTERM_BP_FAT	GO:0042303~molting cycle	5	1.187648456057007	0.06666523323757079	APC2, NG2, NG1, LCP65AG2, SRPRBETA	240	51	7937	3.242238562091503	1.0	0.901615838569341	67.25804052698486
UP_SEQ_FEATURE	signal peptide	22	5.225653206650831	0.09133009011748315	IMPL2, LYSE, LYSB, NG2, CP18, CP19, NG1, IHOG, LCP65AG2, O-FUT1, ATTA, FZ4, CP15, CP16, VANIN-LIKE, SPZ, LYSP, IDGF4, LYSS, HFW, TOTA, CG32751	112	419	2975	1.394689737470167	0.999999999996688	0.9998509384917467	71.73478756831979
GOTERM_BP_FAT	GO:0002168~instar larval development	4	0.9501187648456058	0.17500404398985953	APC2, LCP65AG2, SRPRBETA, DLG1	240	48	7937	2.7559027777777776	1.0	0.9929355433752115	95.55462568935967
GOTERM_BP_FAT	GO:0022404~molting cycle process	3	0.7125890736342043	0.19468935717910157	APC2, LCP65AG2, SRPRBETA	240	27	7937	3.6745370370370374	1.0	0.9941259655901988	96.99274043227815
GOTERM_BP_FAT	GO:0022610~biological adhesion	9	2.137767220902613	0.20578441566436345	RHOGAP5A, IMPL2, APC2, CG7227, NG2, PLX, NG1, O-FUT1, DLG1	240	188	7937	1.5831781914893617	1.0	0.9948051274274057	97.59748824665135
GOTERM_BP_FAT	GO:0040003~chitin-based cuticle development	3	0.7125890736342043	0.3291722071084531	APC2, LCP65AG2, SRPRBETA	240	39	7937	2.5439102564102565	1.0	0.9972365239812808	99.84369197162933
GOTERM_BP_FAT	GO:0002164~larval development	4	0.9501187648456058	0.3364089435439119	APC2, LCP65AG2, SRPRBETA, DLG1	240	68	7937	1.9453431372549017	1.0	0.9974671466137799	99.86885579243233
GOTERM_BP_FAT	GO:0002165~instar larval or pupal development	11	2.6128266033254155	0.8164058479521032	SD, APC2, CG14995, HFW, WMD, CCT1, M, LCP65AG2, CG7860, SRPRBETA, DLG1	240	418	7937	0.8702850877192981	1.0	0.9999900940897972	99.99999999987789
GOTERM_BP_FAT	GO:0009791~post-embryonic development	11	2.6128266033254155	0.8499762455249593	SD, APC2, CG14995, HFW, WMD, CCT1, M, LCP65AG2, CG7860, SRPRBETA, DLG1	240	434	7937	0.8382008448540706	1.0	0.9999943318649385	99.99999999999535
Annotation Cluster 11	Enrichment Score: 0.8565003474506006
Category	Term	Count	%	PValue	Genes	List Total	Pop Hits	Pop Total	Fold Enrichment	Bonferroni	Benjamini	FDR
INTERPRO	IPR018497:Peptidase M13, neprilysin, C-terminal	7	1.66270783847981	1.52210092653925E-4	CG14523, CG42370, CG9507, CG9505, CG14526, CG14527, NEP2	348	25	10196	8.203678160919539	0.08213118772601102	0.08213118772601102	0.22261282959283868
INTERPRO	IPR000718:Peptidase M13, neprilysin	7	1.66270783847981	2.401789535445234E-4	CG14523, CG42370, CG9507, CG9505, CG14526, CG14527, NEP2	348	27	10196	7.595998297147722	0.12649112748993596	0.06538303433435144	0.35105988441577196
INTERPRO	IPR008753:Peptidase M13	5	1.187648456057007	0.0034064549699601814	CG14523, CG9505, CG14526, CG14527, NEP2	348	19	10196	7.710223835450695	0.8535554020538031	0.19221266534215986	4.873017384416745
COG_ONTOLOGY	Posttranslational modification, protein turnover, chaperones	12	2.8503562945368173	0.015395564069266357	CG14523, GSTE4, GSTE3, GSTE2, GSTD2, CG6923, CG9507, CG9505, MEC2, CG14526, CG14527, NEP2	50	138	1237	2.1513043478260867	0.24366850571244847	0.13032678879503734	10.806935575688891
GOTERM_MF_FAT	GO:0004222~metalloendopeptidase activity	7	1.66270783847981	0.0516848633011936	CG14523, CG42370, CG9507, CG9505, CG14526, CG14527, NEP2	267	80	7918	2.5948501872659175	0.9999999998217683	0.77609404117569	52.58452554613851
SP_PIR_KEYWORDS	hydrolase	56	13.30166270783848	0.08122143728219433	DIP-C, SUR, LYSE, SPHINX2, JHE, SPHINX1, LYSB, CG6296, VANIN-LIKE, CG11052, PGAM5, CG13016, CG3523, CG15012, JHEDUP, HEXO1, CG3009, MYO10A, CG32483, CG7860, SPAS, NEP2, CG11608, LYSP, LYSS, CG11600, CG13160, CG32751, CG14523, ALPHA-EST4, CG7653, CG30103, CG18284, CG2316, PROSBETA4R2, CG30043, SER6, PLC21C, CG14526, CG14527, BMM, SL, CG9507, CG1304, ICE, CG9505, CG9663, RGK3, CG4572, CCT5, RU, PUG…	404	1470	12980	1.223950966525224	0.9999999384359347	0.5464401188039	65.29341540411203
INTERPRO	IPR007484:Peptidase M28	3	0.7125890736342043	0.10130520683649916	CG33012, CG30043, CG13160	348	16	10196	5.493534482758621	1.0	0.9268005269844221	79.06575757838041
GOTERM_MF_FAT	GO:0008237~metallopeptidase activity	9	2.137767220902613	0.20367327321152578	CG14523, DIP-C, CG42370, CG7653, CG9507, CG9505, CG14526, CG14527, NEP2	267	168	7918	1.5886837881219904	1.0	0.9848315973415368	95.93374133923385
GOTERM_BP_FAT	GO:0006508~proteolysis	24	5.7007125890736345	0.4445078693579944	CG14523, DIP-C, SINA, CG7653, SPHINX2, SPHINX1, CG32483, PROSBETA4R2, CG30043, CG9507, CG1304, ICE, SER6, CG9505, NEP2, CG4572, CG33012, CG42370, CG13160, ARI-1, CG9153, CG14526, CG6639, CG14527	240	731	7937	1.0857729138166896	1.0	0.9990642084071796	99.9926205077413
GOTERM_MF_FAT	GO:0008233~peptidase activity	23	5.463182897862233	0.5125673893777956	CG14523, DIP-C, CG7653, SPHINX2, SPHINX1, CG32483, PROSBETA4R2, CG30043, CG9507, CG1304, ICE, SER6, CG9505, NEP2, CG4572, CG33012, CG42370, RU, CG13160, CG14526, CG6639, CG14527, PEN-2	267	648	7918	1.0525847320479031	1.0	0.9984467862298564	99.99591106459238
GOTERM_MF_FAT	GO:0004175~endopeptidase activity	16	3.800475059382423	0.5763102266982147	CG14523, SPHINX2, SPHINX1, PROSBETA4R2, CG9507, CG1304, ICE, CG9505, SER6, NEP2, CG42370, RU, CG14526, CG6639, CG14527, PEN-2	267	457	7918	1.038264532572796	1.0	0.9984763672871003	99.99943018427282
GOTERM_MF_FAT	GO:0070011~peptidase activity, acting on L-amino acid peptides	20	4.750593824228028	0.6761241901655369	CG14523, DIP-C, CG7653, SPHINX2, SPHINX1, PROSBETA4R2, CG32483, CG9507, CG1304, ICE, SER6, CG9505, NEP2, CG4572, CG42370, RU, CG14526, CG6639, CG14527, PEN-2	267	612	7918	0.9691317226016499	1.0	0.9992722681681543	99.99998696273634
GOTERM_MF_FAT	GO:0008238~exopeptidase activity	4	0.9501187648456058	0.696966890396902	DIP-C, CG7653, CG32483, CG4572	267	106	7918	1.119072857041905	1.0	0.9994049365076849	99.99999488351462
GOTERM_MF_FAT	GO:0008236~serine-type peptidase activity	8	1.9002375296912115	0.8988884587825987	RU, SPHINX2, SPHINX1, CG32483, CG1304, SER6, CG6639, CG4572	267	308	7918	0.7702709275742984	1.0	0.9999763427731613	99.99999999999899
GOTERM_MF_FAT	GO:0017171~serine hydrolase activity	8	1.9002375296912115	0.9024233705399707	RU, SPHINX2, SPHINX1, CG32483, CG1304, SER6, CG6639, CG4572	267	310	7918	0.7653014377189803	1.0	0.9999774478572707	99.99999999999939
SMART	SM00020:Tryp_SPc	5	1.187648456057007	0.9582630155957936	SPHINX2, SPHINX1, CG1304, SER6, CG6639	153	248	4824	0.6356736242884251	1.0	0.9999999988259435	99.99999999999999
GOTERM_MF_FAT	GO:0004252~serine-type endopeptidase activity	6	1.4251781472684086	0.9621920515053848	RU, SPHINX2, SPHINX1, CG1304, SER6, CG6639	267	280	7918	0.6354735152487961	1.0	0.9999983609475458	100.0
INTERPRO	IPR001254:Peptidase S1 and S6, chymotrypsin/Hap	5	1.187648456057007	0.9719809650817058	SPHINX2, SPHINX1, CG1304, SER6, CG6639	348	248	10196	0.5907026325546904	1.0	0.9999999999977841	100.0
INTERPRO	IPR001314:Peptidase S1A, chymotrypsin	3	0.7125890736342043	0.994490455470431	CG1304, SER6, CG6639	348	210	10196	0.41855500821018066	1.0	1.0	100.0
SP_PIR_KEYWORDS	Protease	3	0.7125890736342043	0.9978612513938214	PROSBETA4R2, ICE, SER6	404	264	12980	0.3650990099009901	1.0	0.9999998400283687	100.0
Annotation Cluster 12	Enrichment Score: 0.8361812138890135
Category	Term	Count	%	PValue	Genes	List Total	Pop Hits	Pop Total	Fold Enrichment	Bonferroni	Benjamini	FDR
GOTERM_BP_FAT	GO:0050877~neurological system process	25	5.938242280285035	0.03883591418936574	SINA, GR93D, GR47B, SYX4, LQF, GR59F, GR10A, ACJ6, CHER, RH4, DLG1, ELP3, GR64B, OR67C, GR64A, GR64D, OR67A, FMR1, GR64C, OR47A, SPAS, OR98A, OR22A, OR22B, SEC15	240	546	7937	1.5142322954822955	1.0	0.8755483243272683	47.32481993117425
GOTERM_CC_FAT	GO:0043005~neuron projection	5	1.187648456057007	0.04870589202150237	OR22A, OR22B, SPAS, DLG1, SEC15	152	44	4786	3.5780502392344493	0.9999812661129474	0.7016428616280572	46.98895597068719
GOTERM_CC_FAT	GO:0043679~nerve terminal	3	0.7125890736342043	0.07939003893864637	SPAS, DLG1, SEC15	152	15	4786	6.297368421052631	0.9999999852600507	0.835240828659926	65.05563275084492
GOTERM_CC_FAT	GO:0033267~axon part	3	0.7125890736342043	0.07939003893864637	SPAS, DLG1, SEC15	152	15	4786	6.297368421052631	0.9999999852600507	0.835240828659926	65.05563275084492
GOTERM_CC_FAT	GO:0030424~axon	3	0.7125890736342043	0.19722771252363036	SPAS, DLG1, SEC15	152	26	4786	3.6330971659919027	1.0	0.9300951008000332	93.87221154365209
GOTERM_CC_FAT	GO:0042995~cell projection	6	1.4251781472684086	0.2722077409652557	MYO10A, OR22A, OR22B, SPAS, DLG1, SEC15	152	111	4786	1.70199146514936	1.0	0.968675726372777	98.23794264063847
GOTERM_CC_FAT	GO:0044463~cell projection part	3	0.7125890736342043	0.45055725544555475	SPAS, DLG1, SEC15	152	48	4786	1.9679276315789473	1.0	0.992054622455543	99.95054202910583
GOTERM_BP_FAT	GO:0019226~transmission of nerve impulse	6	1.4251781472684086	0.7088997574911042	FMR1, SYX4, LQF, SPAS, DLG1, SEC15	240	196	7937	1.012372448979592	1.0	0.9999638456129979	99.99999978796916
Annotation Cluster 13	Enrichment Score: 0.8063239819317927
Category	Term	Count	%	PValue	Genes	List Total	Pop Hits	Pop Total	Fold Enrichment	Bonferroni	Benjamini	FDR
INTERPRO	IPR019748:FERM central domain	3	0.7125890736342043	0.14701723581649687	FIT2, CDEP, MYO10A	348	20	10196	4.394827586206897	1.0	0.9680411663673818	90.25174156160786
SMART	SM00295:B41	3	0.7125890736342043	0.15141519391407754	FIT2, CDEP, MYO10A	153	22	4824	4.2994652406417115	0.9999999983036482	0.9935823063476877	84.94045781895962
INTERPRO	IPR019749:Band 4.1 domain	3	0.7125890736342043	0.17119471137987732	FIT2, CDEP, MYO10A	348	22	10196	3.9952978056426334	1.0	0.9738871681664878	93.60118485661992
Annotation Cluster 14	Enrichment Score: 0.7498628152527924
Category	Term	Count	%	PValue	Genes	List Total	Pop Hits	Pop Total	Fold Enrichment	Bonferroni	Benjamini	FDR
GOTERM_BP_FAT	GO:0006644~phospholipid metabolic process	7	1.66270783847981	0.04055054250215745	PLC21C, SL, FWD, CCT1, DGK, CG3009, RAD	240	84	7937	2.755902777777778	1.0	0.8759449950603866	48.82511205191964
GOTERM_BP_FAT	GO:0019637~organophosphate metabolic process	7	1.66270783847981	0.07189583774250967	PLC21C, SL, FWD, CCT1, DGK, CG3009, RAD	240	97	7937	2.3865549828178696	1.0	0.9070581402125861	70.10452054964763
KEGG_PATHWAY	dme04070:Phosphatidylinositol signaling system	5	1.187648456057007	0.07256004047451428	IP3K1, PLC21C, SL, FWD, DGK	81	41	2054	3.0924420355314663	0.9959086777761654	0.9360365555662101	54.44548818298818
GOTERM_BP_FAT	GO:0046486~glycerolipid metabolic process	5	1.187648456057007	0.1060720513938627	PLC21C, BMM, FWD, CCT1, DGK	240	60	7937	2.7559027777777776	1.0	0.9604589073541349	83.71040553620004
KEGG_PATHWAY	dme00562:Inositol phosphate metabolism	4	0.9501187648456058	0.14389786915428504	IP3K1, PLC21C, SL, FWD	81	34	2054	2.983297022512709	0.999988132282629	0.9413062579903886	80.24366094212519
GOTERM_BP_FAT	GO:0006650~glycerophospholipid metabolic process	4	0.9501187648456058	0.22150922891368294	PLC21C, FWD, CCT1, DGK	240	54	7937	2.4496913580246913	1.0	0.9955300963997026	98.26174323947379
KEGG_PATHWAY	dme00564:Glycerophospholipid metabolism	5	1.187648456057007	0.22824369503316425	CCT1, CCT2, CG33337, DGK, CG3009	81	63	2054	2.012541642171272	0.9999999938898257	0.9772379843052902	93.30846633888132
GOTERM_BP_FAT	GO:0046474~glycerophospholipid biosynthetic process	3	0.7125890736342043	0.2618302269380197	PLC21C, CCT1, DGK	240	33	7937	3.006439393939394	1.0	0.9964870010126173	99.26493953502225
GOTERM_BP_FAT	GO:0007242~intracellular signaling cascade	12	2.8503562945368173	0.283309326187386	TUSP, RHOGAP5A, CG34393, CG8641, PLC21C, HFW, SL, MTL, FWD, RABX4, DGK, RGK3	240	297	7937	1.3361952861952864	1.0	0.996576052792526	99.54419479484996
GOTERM_BP_FAT	GO:0008610~lipid biosynthetic process	6	1.4251781472684086	0.2884793812054429	DESAT2, MTACP1, PLC21C, CCT1, DGK, CYT-B5-R	240	119	7937	1.667436974789916	1.0	0.9964522172093365	99.594589975349
GOTERM_BP_FAT	GO:0045017~glycerolipid biosynthetic process	3	0.7125890736342043	0.2956150251597621	PLC21C, CCT1, DGK	240	36	7937	2.755902777777778	1.0	0.9964951507151464	99.65560783007379
GOTERM_BP_FAT	GO:0030384~phosphoinositide metabolic process	3	0.7125890736342043	0.4054308939908262	PLC21C, FWD, DGK	240	46	7937	2.15679347826087	1.0	0.9987599030332048	99.97782664419145
GOTERM_BP_FAT	GO:0008654~phospholipid biosynthetic process	3	0.7125890736342043	0.4264820412050649	PLC21C, CCT1, DGK	240	48	7937	2.0669270833333333	1.0	0.998955773141256	99.98762698543463
Annotation Cluster 15	Enrichment Score: 0.7338264863163225
Category	Term	Count	%	PValue	Genes	List Total	Pop Hits	Pop Total	Fold Enrichment	Bonferroni	Benjamini	FDR
GOTERM_BP_FAT	GO:0051056~regulation of small GTPase mediated signal transduction	7	1.66270783847981	0.06369782432998312	RHOGAP100F, CDEP, CG34393, CG6182, PLX, GIG, RHOGEF3	240	94	7937	2.4627216312056737	1.0	0.9038947659476066	65.53209475012052
GOTERM_MF_FAT	GO:0008047~enzyme activator activity	7	1.66270783847981	0.08511551195755863	RHOGAP100F, CG30116, CG6182, PLX, GIG, CG2104, RHOGAP15B	267	91	7918	2.2811869778161915	1.0	0.8763747429701609	71.37459468526097
GOTERM_MF_FAT	GO:0030695~GTPase regulator activity	9	2.137767220902613	0.10497463324292383	RHOGAP100F, CDEP, CG34393, CG6182, PLX, GIG, RHOGEF3, RHOGAP15B, RIC8A	267	142	7918	1.8795695521443265	1.0	0.9153352434621816	78.97516506124981
GOTERM_MF_FAT	GO:0060589~nucleoside-triphosphatase regulator activity	9	2.137767220902613	0.11467919727330486	RHOGAP100F, CDEP, CG34393, CG6182, PLX, GIG, RHOGEF3, RHOGAP15B, RIC8A	267	145	7918	1.840681906237892	1.0	0.9239360014084225	81.96334695682621
GOTERM_BP_FAT	GO:0043087~regulation of GTPase activity	4	0.9501187648456058	0.11834642406289161	RHOGAP100F, CG6182, PLX, GIG	240	40	7937	3.3070833333333334	1.0	0.9711124698213507	86.9762364666388
INTERPRO	IPR011993:Pleckstrin homology-type	7	1.66270783847981	0.14781312643804437	FIT2, CDEP, PLC21C, SL, PLX, CG8312, RHOGEF3	348	105	10196	1.953256704980843	1.0	0.9643940331948611	90.38406476844446
GOTERM_BP_FAT	GO:0035023~regulation of Rho protein signal transduction	3	0.7125890736342043	0.20575908953884006	RHOGAP100F, CDEP, RHOGEF3	240	28	7937	3.5433035714285714	1.0	0.9953014279086738	97.5962481082635
GOTERM_BP_FAT	GO:0046578~regulation of Ras protein signal transduction	5	1.187648456057007	0.2141749106557898	RHOGAP100F, CDEP, CG6182, PLX, RHOGEF3	240	79	7937	2.0930907172995776	1.0	0.9950206850969351	97.97689013126265
GOTERM_MF_FAT	GO:0005096~GTPase activator activity	5	1.187648456057007	0.22969580010225968	RHOGAP100F, CG6182, PLX, GIG, RHOGAP15B	267	73	7918	2.0311938843568824	1.0	0.9879128047770812	97.45140269762526
GOTERM_BP_FAT	GO:0032318~regulation of Ras GTPase activity	3	0.7125890736342043	0.284366644033737	RHOGAP100F, CG6182, PLX	240	35	7937	2.8346428571428577	1.0	0.9963859480948556	99.55495609876131
GOTERM_MF_FAT	GO:0005083~small GTPase regulator activity	6	1.4251781472684086	0.2971639062288793	RHOGAP100F, CDEP, CG6182, PLX, RHOGEF3, RHOGAP15B	267	108	7918	1.647523928422805	1.0	0.9930714525650358	99.29767520422612
GOTERM_MF_FAT	GO:0005085~guanyl-nucleotide exchange factor activity	4	0.9501187648456058	0.3275892070635633	CDEP, CG34393, RHOGEF3, RIC8A	267	60	7918	1.977028714107366	1.0	0.993825668623653	99.62304922395144
GOTERM_BP_FAT	GO:0051336~regulation of hydrolase activity	4	0.9501187648456058	0.3612927326677926	RHOGAP100F, CG6182, PLX, GIG	240	71	7937	1.8631455399061032	1.0	0.9978967032877166	99.9293476450473
GOTERM_MF_FAT	GO:0005099~Ras GTPase activator activity	3	0.7125890736342043	0.46080217856672273	RHOGAP100F, CG6182, PLX	267	46	7918	1.9340498290180752	1.0	0.9973629154365217	99.98309653389774
Annotation Cluster 16	Enrichment Score: 0.6746454016971595
Category	Term	Count	%	PValue	Genes	List Total	Pop Hits	Pop Total	Fold Enrichment	Bonferroni	Benjamini	FDR
SMART	SM00181:EGF	5	1.187648456057007	0.17800849180412573	NAHODA, C901, NIMC1, NIMB5, NIMB4	153	70	4824	2.2521008403361344	0.9999999999662182	0.9820203892665155	89.5680086052417
INTERPRO	IPR006210:EGF-like	5	1.187648456057007	0.21484449227809932	NAHODA, C901, NIMC1, NIMB5, NIMB4	348	70	10196	2.092775041050903	1.0	0.9817782674613725	97.10203652420617
INTERPRO	IPR013032:EGF-like region, conserved site	6	1.4251781472684086	0.2474564906785321	NAHODA, C901, NIMC1, NIMB5, NIMB4, CG4250	348	99	10196	1.775687913618948	1.0	0.9896742210276841	98.44276432905131
Annotation Cluster 17	Enrichment Score: 0.6313419713423075
Category	Term	Count	%	PValue	Genes	List Total	Pop Hits	Pop Total	Fold Enrichment	Bonferroni	Benjamini	FDR
GOTERM_BP_FAT	GO:0019748~secondary metabolic process	5	1.187648456057007	0.17112955011127934	CYP6A9, JHE, CAR, CYP4AC1, CYP4AC2	240	72	7937	2.296585648148148	1.0	0.9928246239052316	95.20444505714298
GOTERM_BP_FAT	GO:0042445~hormone metabolic process	3	0.7125890736342043	0.2731017849803276	JHE, CYP4AC1, CYP4AC2	240	34	7937	2.918014705882353	1.0	0.9968504057385563	99.42697292751535
GOTERM_BP_FAT	GO:0010817~regulation of hormone levels	3	0.7125890736342043	0.2731017849803276	JHE, CYP4AC1, CYP4AC2	240	34	7937	2.918014705882353	1.0	0.9968504057385563	99.42697292751535
Annotation Cluster 18	Enrichment Score: 0.5975861882122804
Category	Term	Count	%	PValue	Genes	List Total	Pop Hits	Pop Total	Fold Enrichment	Bonferroni	Benjamini	FDR
GOTERM_BP_FAT	GO:0007010~cytoskeleton organization	23	5.463182897862233	0.022969516168232954	APC2, VRP1, FMR1, CAL1, RPA-70, RPL27, HTS, SPAS, GRIP84, RIC8A, MHC, ARP53D, CCT5, CG13900, CYCB, CG5023, MTL, FWD, MSD5, PRM, CHER, MSD1, DLG1	240	465	7937	1.6357616487455198	0.999999999999385	0.8087087159837549	31.343887230123336
SP_PIR_KEYWORDS	cytoplasm	22	5.225653206650831	0.031176035176570326	RANBP16, SINA, OTE, CUFF, FMR1, PROSBETA4R2, HTS, SPAS, GRIP84, ECT4, RIC8A, MHC, ARP53D, TANGO7, MAP205, CCT5, EIF-3P40, PUG, CDEP, ARI-1, PRM, DLG1	404	436	12980	1.621173585248433	0.9979862984572653	0.2916923210008412	32.676887823938614
GOTERM_BP_FAT	GO:0030036~actin cytoskeleton organization	7	1.66270783847981	0.26143111141184	VRP1, CG5023, MTL, HTS, PRM, CHER, MHC	240	143	7937	1.6188519813519813	1.0	0.9967508667413989	99.2584812365245
GOTERM_BP_FAT	GO:0030029~actin filament-based process	7	1.66270783847981	0.26655555585576063	VRP1, CG5023, MTL, HTS, PRM, CHER, MHC	240	144	7937	1.6076099537037039	1.0	0.996598014767045	99.33749818685347
GOTERM_MF_FAT	GO:0008092~cytoskeletal protein binding	10	2.375296912114014	0.3077866245197275	MAP205, CDEP, APC2, CG5023, CG18063, HTS, SPAS, GRIP84, CHER, MHC	267	218	7918	1.3603408583307564	1.0	0.9933923222866208	99.43306372067654
GOTERM_CC_FAT	GO:0005856~cytoskeleton	14	3.32541567695962	0.3135915204207075	APC2, MYO10A, DRP1, HTS, SPAS, GRIP84, MHC, ARP53D, MAP205, CDEP, CYCB, PRM, CG12042, DLG1	152	351	4786	1.2558854400959665	1.0	0.9759739418890743	99.16275311971175
GOTERM_BP_FAT	GO:0031032~actomyosin structure organization	3	0.7125890736342043	0.31802616248080895	CG5023, PRM, MHC	240	38	7937	2.6108552631578945	1.0	0.9971561246356246	99.79592005996145
SP_PIR_KEYWORDS	actin-binding	3	0.7125890736342043	0.42041445606730077	HTS, CHER, MHC	404	46	12980	2.0953508394317693	1.0	0.9355068165737961	99.8901632192223
GOTERM_BP_FAT	GO:0007015~actin filament organization	4	0.9501187648456058	0.458607008019139	VRP1, MTL, HTS, CHER	240	83	7937	1.5937751004016065	1.0	0.9992065456551302	99.99513217975723
GOTERM_BP_FAT	GO:0051146~striated muscle cell differentiation	3	0.7125890736342043	0.5874265836369258	VRP1, PRM, MHC	240	65	7937	1.5263461538461538	1.0	0.9998571065199194	99.99994008827947
GOTERM_MF_FAT	GO:0003779~actin binding	5	1.187648456057007	0.5907165539590365	CDEP, CG5023, HTS, CHER, MHC	267	122	7918	1.2153865045742003	1.0	0.9979600933511553	99.9996496700968
GOTERM_BP_FAT	GO:0042692~muscle cell differentiation	3	0.7125890736342043	0.6581426493079396	VRP1, PRM, MHC	240	74	7937	1.3407094594594595	1.0	0.9999287818224919	99.99999714216708
Annotation Cluster 19	Enrichment Score: 0.573592407016554
Category	Term	Count	%	PValue	Genes	List Total	Pop Hits	Pop Total	Fold Enrichment	Bonferroni	Benjamini	FDR
GOTERM_BP_FAT	GO:0006631~fatty acid metabolic process	4	0.9501187648456058	0.2135807511847441	DESAT2, MTACP1, CG9914, CYT-B5-R	240	53	7937	2.4959119496855346	1.0	0.9954092917721342	97.95199236597165
GOTERM_BP_FAT	GO:0006633~fatty acid biosynthetic process	3	0.7125890736342043	0.23930924667117287	DESAT2, MTACP1, CYT-B5-R	240	31	7937	3.200403225806452	1.0	0.99597872198493	98.8045083463197
GOTERM_BP_FAT	GO:0008610~lipid biosynthetic process	6	1.4251781472684086	0.2884793812054429	DESAT2, MTACP1, PLC21C, CCT1, DGK, CYT-B5-R	240	119	7937	1.667436974789916	1.0	0.9964522172093365	99.594589975349
GOTERM_BP_FAT	GO:0046394~carboxylic acid biosynthetic process	4	0.9501187648456058	0.30318017472906855	DESAT2, PUG, MTACP1, CYT-B5-R	240	64	7937	2.0669270833333333	1.0	0.9965742892708256	99.71082553171411
GOTERM_BP_FAT	GO:0016053~organic acid biosynthetic process	4	0.9501187648456058	0.30318017472906855	DESAT2, PUG, MTACP1, CYT-B5-R	240	64	7937	2.0669270833333333	1.0	0.9965742892708256	99.71082553171411
Annotation Cluster 20	Enrichment Score: 0.5098993840682318
Category	Term	Count	%	PValue	Genes	List Total	Pop Hits	Pop Total	Fold Enrichment	Bonferroni	Benjamini	FDR
INTERPRO	IPR011993:Pleckstrin homology-type	7	1.66270783847981	0.14781312643804437	FIT2, CDEP, PLC21C, SL, PLX, CG8312, RHOGEF3	348	105	10196	1.953256704980843	1.0	0.9643940331948611	90.38406476844446
SMART	SM00233:PH	4	0.9501187648456058	0.4228567429030521	FIT2, CDEP, SL, RHOGAP15B	153	75	4824	1.6815686274509805	1.0	0.9988417865592056	99.82321260487524
INTERPRO	IPR001849:Pleckstrin homology	4	0.9501187648456058	0.47249322383378817	FIT2, CDEP, SL, RHOGAP15B	348	75	10196	1.5626053639846742	1.0	0.9998109689921266	99.99142440107197
Annotation Cluster 21	Enrichment Score: 0.4916142755069952
Category	Term	Count	%	PValue	Genes	List Total	Pop Hits	Pop Total	Fold Enrichment	Bonferroni	Benjamini	FDR
INTERPRO	IPR005649:Chorion 2	3	0.7125890736342043	0.003386872602946449	CP18, CP19, CP15	348	3	10196	29.29885057471264	0.8519263723824406	0.2123927331044233	4.8456479028083805
GOTERM_MF_FAT	GO:0005213~structural constituent of chorion	4	0.9501187648456058	0.0037747401965111047	CP18, CP19, CP15, CP16	267	10	7918	11.862172284644194	0.7980502350116769	0.27381266491575385	5.1789683591698115
SP_PIR_KEYWORDS	signal	23	5.463182897862233	0.013486416088968767	IMPL2, LYSE, LYSB, NG2, CP18, CP19, NG1, IHOG, LCP65AG2, O-FUT1, ATTA, FZ4, CP15, CP16, VANIN-LIKE, SPZ, LYSP, IDGF4, LYSS, HFW, TOTA, CG32751, KEK4	404	425	12980	1.7387303436225976	0.930144330300771	0.17311907065622323	15.601904868873495
GOTERM_CC_FAT	GO:0042600~chorion	4	0.9501187648456058	0.017738482354873075	CP18, CP19, CP15, CP16	152	18	4786	6.997076023391813	0.9797924195253672	0.4781018955333126	20.347116453575897
GOTERM_CC_FAT	GO:0030312~external encapsulating structure	4	0.9501187648456058	0.020586489904397286	CP18, CP19, CP15, CP16	152	19	4786	6.628808864265928	0.9892698026514184	0.47681143391842595	23.233307780276746
GOTERM_BP_FAT	GO:0007010~cytoskeleton organization	23	5.463182897862233	0.022969516168232954	APC2, VRP1, FMR1, CAL1, RPA-70, RPL27, HTS, SPAS, GRIP84, RIC8A, MHC, ARP53D, CCT5, CG13900, CYCB, CG5023, MTL, FWD, MSD5, PRM, CHER, MSD1, DLG1	240	465	7937	1.6357616487455198	0.999999999999385	0.8087087159837549	31.343887230123336
SP_PIR_KEYWORDS	cytoplasm	22	5.225653206650831	0.031176035176570326	RANBP16, SINA, OTE, CUFF, FMR1, PROSBETA4R2, HTS, SPAS, GRIP84, ECT4, RIC8A, MHC, ARP53D, TANGO7, MAP205, CCT5, EIF-3P40, PUG, CDEP, ARI-1, PRM, DLG1	404	436	12980	1.621173585248433	0.9979862984572653	0.2916923210008412	32.676887823938614
GOTERM_BP_FAT	GO:0000226~microtubule cytoskeleton organization	16	3.800475059382423	0.03524128892591588	APC2, FMR1, CAL1, RPL27, RPA-70, HTS, SPAS, GRIP84, RIC8A, CCT5, CG13900, CYCB, MSD5, FWD, MSD1, DLG1	240	298	7937	1.7756152125279643	1.0	0.8734620394911248	44.044588488356204
GOTERM_BP_FAT	GO:0043063~intercellular bridge organization	3	0.7125890736342043	0.04885343977899485	FWD, HTS, CHER	240	12	7937	8.267708333333333	1.0	0.9027992984782431	55.53992854617237
GOTERM_BP_FAT	GO:0030725~ring canal formation	3	0.7125890736342043	0.04885343977899485	FWD, HTS, CHER	240	12	7937	8.267708333333333	1.0	0.9027992984782431	55.53992854617237
GOTERM_BP_FAT	GO:0010927~cellular component assembly involved in morphogenesis	7	1.66270783847981	0.05367060721652217	FMR1, CP18, CP19, PRM, CP15, CP16, MHC	240	90	7937	2.572175925925926	1.0	0.9078094560807479	59.04716284663492
SP_PIR_KEYWORDS	cytoskeleton	7	1.66270783847981	0.05832166001381165	ARP53D, MAP205, OTE, HTS, SPAS, GRIP84, DLG1	404	89	12980	2.526977416842808	0.9999923280476355	0.4450609391142841	52.796065362703956
GOTERM_BP_FAT	GO:0008340~determination of adult life span	7	1.66270783847981	0.06109425683520969	INDY, BMM, GIG, CAR, FWD, CCT1, CHER	240	93	7937	2.4892025089605734	1.0	0.9008848966102231	63.94782715992058
GOTERM_BP_FAT	GO:0010259~multicellular organismal aging	7	1.66270783847981	0.06109425683520969	INDY, BMM, GIG, CAR, FWD, CCT1, CHER	240	93	7937	2.4892025089605734	1.0	0.9008848966102231	63.94782715992058
GOTERM_BP_FAT	GO:0007568~aging	7	1.66270783847981	0.06109425683520969	INDY, BMM, GIG, CAR, FWD, CCT1, CHER	240	93	7937	2.4892025089605734	1.0	0.9008848966102231	63.94782715992058
UP_SEQ_FEATURE	signal peptide	22	5.225653206650831	0.09133009011748315	IMPL2, LYSE, LYSB, NG2, CP18, CP19, NG1, IHOG, LCP65AG2, O-FUT1, ATTA, FZ4, CP15, CP16, VANIN-LIKE, SPZ, LYSP, IDGF4, LYSS, HFW, TOTA, CG32751	112	419	2975	1.394689737470167	0.999999999996688	0.9998509384917467	71.73478756831979
GOTERM_BP_FAT	GO:0051640~organelle localization	6	1.4251781472684086	0.10059881103006846	APC2, CYCB, DRP1, RIC8A, DLG1, SEC15	240	82	7937	2.419817073170732	1.0	0.9595338315667469	82.01909858788903
GOTERM_BP_FAT	GO:0007017~microtubule-based process	18	4.275534441805226	0.10564966986183214	APC2, FMR1, CAL1, RPA-70, RPL27, HTS, SPAS, GRIP84, RIC8A, MAP205, CCT5, CG13900, CYCB, MSD5, FWD, MSD1, DLG1, CG12042	240	406	7937	1.4661945812807882	1.0	0.9629417468654604	83.5853968036941
SP_PIR_KEYWORDS	Secreted	11	2.6128266033254155	0.12364517556085726	IMPL2, SPZ, IDGF4, NG2, CP18, CP19, TOTA, NG1, ATTA, CP15, CP16	404	212	12980	1.6670558565290492	0.9999999999941752	0.6446870325813563	80.77217657246032
GOTERM_BP_FAT	GO:0043062~extracellular structure organization	5	1.187648456057007	0.15371182455779103	FMR1, FWD, HTS, CHER, GRIP	240	69	7937	2.3964371980676327	1.0	0.9898433028451038	93.28569734288203
GOTERM_CC_FAT	GO:0005576~extracellular region	21	4.98812351543943	0.18333872013909897	IMPL2, MUC26B, CG16995, NG2, CP18, CP19, NG1, HTS, LCP65AG2, ATTA, CP15, CP16, RAD, CG9500, SPZ, OBST-J, IDGF4, TOTA, CG9400, CHER, CG3009	152	512	4786	1.2914525082236843	1.0	0.9255152179945753	92.37932937812155
GOTERM_MF_FAT	GO:0005198~structural molecule activity	20	4.750593824228028	0.18938687793498693	CPR67FA1, CPR67FA2, MRPS24, CPR65AU, NG2, CP18, CP19, NG1, RPL27, M, LCP65AG2, LCP65AG3, CP15, CP16, MHC, ARP53D, OBST-J, MRPS18A, PRM, DLG1	267	456	7918	1.3006767855969512	1.0	0.9823504031340496	94.77865164756429
GOTERM_BP_FAT	GO:0007051~spindle organization	10	2.375296912114014	0.23713656343771464	CCT5, CG13900, CAL1, RPL27, RPA-70, FWD, MSD5, HTS, GRIP84, MSD1	240	225	7937	1.4698148148148147	1.0	0.9961170375875247	98.74803468942967
SP_PIR_KEYWORDS	alternative splicing	23	5.463182897862233	0.27648660464138713	IMPL2, INDY, MTACP1, CYP4D1, GR64D, FMR1, HTS, DSP1, DGK, SPEL1, GRIP84, ECT4, MHC, MAP205, SPZ, PUG, STC, CG3558, ACJ6, PLC21C, CYCB, PRM, DLG1	404	616	12980	1.1996110325318246	1.0	0.8537156566695909	98.24556427737431
GOTERM_BP_FAT	GO:0000278~mitotic cell cycle	14	3.32541567695962	0.2823444503104855	APC2, FMR1, RPL27, RPA-70, CAL1, MCM2, SPAS, GRIP84, RIC8A, CCT5, CG13900, CYCB, MSD5, MSD1	240	358	7937	1.2932728119180634	1.0	0.9970262092888031	99.53416175715857
GOTERM_BP_FAT	GO:0007293~germarium-derived egg chamber formation	4	0.9501187648456058	0.29489003408357994	APC2, FMR1, HTS, CHER	240	63	7937	2.0997354497354497	1.0	0.9966978675593674	99.64982631426777
GOTERM_BP_FAT	GO:0032989~cellular component morphogenesis	19	4.513064133016627	0.29716497599507774	APC2, FMR1, CP18, CP19, CCT1, M, CP15, FZ4, CP16, RIC8A, MHC, BUR, CI, CG4525, ACJ6, MTL, PRM, DLG1, SEC15	240	518	7937	1.2130228442728441	1.0	0.9963546028753549	99.66766902341354
GOTERM_MF_FAT	GO:0008092~cytoskeletal protein binding	10	2.375296912114014	0.3077866245197275	MAP205, CDEP, APC2, CG5023, CG18063, HTS, SPAS, GRIP84, CHER, MHC	267	218	7918	1.3603408583307564	1.0	0.9933923222866208	99.43306372067654
GOTERM_CC_FAT	GO:0005856~cytoskeleton	14	3.32541567695962	0.3135915204207075	APC2, MYO10A, DRP1, HTS, SPAS, GRIP84, MHC, ARP53D, MAP205, CDEP, CYCB, PRM, CG12042, DLG1	152	351	4786	1.2558854400959665	1.0	0.9759739418890743	99.16275311971175
GOTERM_BP_FAT	GO:0007306~eggshell chorion assembly	4	0.9501187648456058	0.3447133580408328	CP18, CP19, CP15, CP16	240	69	7937	1.9171497584541062	1.0	0.9975630547207861	99.89303570322554
GOTERM_MF_FAT	GO:0008017~microtubule binding	4	0.9501187648456058	0.35541308845724806	MAP205, APC2, SPAS, GRIP84	267	63	7918	1.8828844896260626	1.0	0.9950451502157236	99.79192917818882
GOTERM_BP_FAT	GO:0007052~mitotic spindle organization	8	1.9002375296912115	0.3666839138990609	CCT5, CG13900, CAL1, RPL27, RPA-70, MSD5, GRIP84, MSD1	240	194	7937	1.363745704467354	1.0	0.9978477233655382	99.93840433409956
GOTERM_MF_FAT	GO:0015631~tubulin binding	4	0.9501187648456058	0.40139508087130815	MAP205, APC2, SPAS, GRIP84	267	68	7918	1.74443710068297	1.0	0.9956019670798635	99.92650503065886
GOTERM_CC_FAT	GO:0044430~cytoskeletal part	11	2.6128266033254155	0.41999598817742967	ARP53D, MAP205, APC2, MYO10A, CYCB, DRP1, SPAS, PRM, GRIP84, CG12042, MHC	152	287	4786	1.2068127636163581	1.0	0.9929015276612958	99.90158844139994
GOTERM_BP_FAT	GO:0051301~cell division	8	1.9002375296912115	0.4217106518403554	APC2, CYCB, DRP1, FWD, HTS, MCM2, SPAS, RIC8A	240	205	7937	1.2905691056910569	1.0	0.9989211894390834	99.98585164060057
GOTERM_BP_FAT	GO:0000910~cytokinesis	4	0.9501187648456058	0.4347668134182854	APC2, CYCB, DRP1, FWD	240	80	7937	1.6535416666666667	1.0	0.9989954892297291	99.99022297341766
SP_PIR_KEYWORDS	mitosis	3	0.7125890736342043	0.4730509003816974	CYCB, MCM2, SPAS	404	51	12980	1.8899242865463015	1.0	0.9496977847081962	99.96656531283989
GOTERM_CC_FAT	GO:0005615~extracellular space	4	0.9501187648456058	0.48193227415951795	IMPL2, SPZ, TOTA, ATTA	152	82	4786	1.53594351732991	1.0	0.9940255877436404	99.97657619365327
GOTERM_CC_FAT	GO:0005875~microtubule associated complex	5	1.187648456057007	0.49446996482819155	MAP205, APC2, DRP1, GRIP84, CG12042	152	115	4786	1.3689931350114415	1.0	0.9940708229965768	99.9828437960702
GOTERM_CC_FAT	GO:0044421~extracellular region part	6	1.4251781472684086	0.5216201495153288	IMPL2, SPZ, TOTA, HTS, ATTA, CHER	152	151	4786	1.2511327988846286	1.0	0.9952900504834687	99.99149461105587
GOTERM_BP_FAT	GO:0007304~chorion-containing eggshell formation	4	0.9501187648456058	0.5419417609338308	CP18, CP19, CP15, CP16	240	94	7937	1.4072695035460994	1.0	0.9997987526621247	99.99967449925845
GOTERM_BP_FAT	GO:0030703~eggshell formation	4	0.9501187648456058	0.5491512490810327	CP18, CP19, CP15, CP16	240	95	7937	1.3924561403508773	1.0	0.9998170645805315	99.9997482025689
GOTERM_BP_FAT	GO:0051726~regulation of cell cycle	6	1.4251781472684086	0.563773348606798	CI, COVA, GIG, FWD, GRIP84, DLG1	240	166	7937	1.195331325301205	1.0	0.9998254879233678	99.99985231826739
GOTERM_BP_FAT	GO:0006928~cell motion	10	2.375296912114014	0.5736632229416856	RU, APC2, ACJ6, FMR1, SL, MTL, BUR, MHC, SLAM, SEC15	240	305	7937	1.0842896174863388	1.0	0.999851766030801	99.99989810565157
SP_PIR_KEYWORDS	cell cycle	4	0.9501187648456058	0.576743822088507	SD, CYCB, MCM2, SPAS	404	96	12980	1.3386963696369636	1.0	0.967906785158444	99.99783556402814
SP_PIR_KEYWORDS	cell division	3	0.7125890736342043	0.5780103131812822	CYCB, MCM2, SPAS	404	62	12980	1.554615138933248	1.0	0.9660231430450139	99.99791509555132
GOTERM_BP_FAT	GO:0030707~ovarian follicle cell development	7	1.66270783847981	0.5820366780549051	CI, SL, CP18, CP19, CP15, CHER, CP16	240	204	7937	1.134783496732026	1.0	0.9998487101112029	99.99992608435555
SP_PIR_KEYWORDS	microtubule	3	0.7125890736342043	0.636424943527364	MAP205, SPAS, GRIP84	404	69	12980	1.3969005596211794	1.0	0.9762847796260078	99.9996758656835
GOTERM_CC_FAT	GO:0005819~spindle	3	0.7125890736342043	0.6385648516753555	MAP205, CYCB, GRIP84	152	68	4786	1.389125386996904	1.0	0.9992202496056485	99.99975886304706
UP_SEQ_FEATURE	splice variant	22	5.225653206650831	0.6816397671601446	IMPL2, INDY, MTACP1, CYP4D1, GR64D, FMR1, DSP1, HTS, DGK, SPEL1, GRIP84, ECT4, MHC, MAP205, SPZ, PUG, STC, CG3558, ACJ6, PLC21C, CYCB, DLG1	112	604	2975	0.9675082781456953	1.0	0.9999999998413648	99.99997233011145
GOTERM_BP_FAT	GO:0000902~cell morphogenesis	13	3.0878859857482186	0.6872992671359056	APC2, FMR1, CCT1, M, FZ4, BUR, RIC8A, CI, CG4525, ACJ6, MTL, SEC15, DLG1	240	442	7937	0.972671568627451	1.0	0.999946541870162	99.99999932472473
GOTERM_BP_FAT	GO:0048232~male gamete generation	5	1.187648456057007	0.6918135590777628	FMR1, ICE, FWD, HTS, GRIP84	240	155	7937	1.066801075268817	1.0	0.9999493460091008	99.99999946632506
GOTERM_BP_FAT	GO:0007283~spermatogenesis	5	1.187648456057007	0.6918135590777628	FMR1, ICE, FWD, HTS, GRIP84	240	155	7937	1.066801075268817	1.0	0.9999493460091008	99.99999946632506
GOTERM_CC_FAT	GO:0015630~microtubule cytoskeleton	7	1.66270783847981	0.7016593318776577	MAP205, APC2, CYCB, DRP1, SPAS, GRIP84, CG12042	152	220	4786	1.001854066985646	1.0	0.9996612192994043	99.99997895078418
GOTERM_BP_FAT	GO:0051674~localization of cell	6	1.4251781472684086	0.7088997574911042	RU, APC2, SL, MTL, MHC, SLAM	240	196	7937	1.012372448979592	1.0	0.9999638456129979	99.99999978796916
SP_PIR_KEYWORDS	phosphoprotein	24	5.7007125890736345	0.7142441207291015	HMGZ, SU(VAR)3-3, OTE, CG14230, FMR1, RPA-70, HTS, MCM2, SPAS, GRIP84, RIC8A, RHOGAP100F, MAP205, STC, CG3558, CG15099, CYCB, ES2, ASH1, PRM, TFIIFALPHA, RH4, CG7650, DLG1	404	815	12980	0.9461216060256331	1.0	0.9844117440173403	99.99998400353545
GOTERM_BP_FAT	GO:0048477~oogenesis	15	3.5629453681710213	0.7565365506872331	APC2, FMR1, SL, CP18, GIG, CP19, CCT1, RTET, HTS, CP15, CP16, CI, SPZ, ASH1, CHER	240	539	7937	0.920338589981447	1.0	0.9999785847866351	99.99999998823948
GOTERM_BP_FAT	GO:0007049~cell cycle	17	4.038004750593824	0.7685704001923613	SD, APC2, FMR1, CAL1, RPL27, RPA-70, HTS, MCM2, SPAS, GRIP84, RIC8A, CCT5, CG13900, CYCB, MSD5, FWD, MSD1	240	616	7937	0.9126691017316017	1.0	0.9999795519606411	99.99999999482212
GOTERM_BP_FAT	GO:0007292~female gamete generation	15	3.5629453681710213	0.7729620060913696	APC2, FMR1, SL, CP18, GIG, CP19, CCT1, RTET, HTS, CP15, CP16, CI, SPZ, ASH1, CHER	240	546	7937	0.9085393772893773	1.0	0.999979746438111	99.99999999620248
GOTERM_BP_FAT	GO:0022402~cell cycle process	15	3.5629453681710213	0.7752460693782977	APC2, CAL1, RPL27, RPA-70, HTS, MCM2, SPAS, GRIP84, RIC8A, CCT5, CG13900, CYCB, MSD5, FWD, MSD1	240	547	7937	0.9068784277879341	1.0	0.9999799188126635	99.9999999967757
GOTERM_BP_FAT	GO:0016477~cell migration	5	1.187648456057007	0.7782969343013374	RU, SL, MTL, MHC, SLAM	240	175	7937	0.9448809523809523	1.0	0.9999793042957928	99.9999999974155
GOTERM_BP_FAT	GO:0000279~M phase	13	3.0878859857482186	0.7838739747553154	RPL27, RPA-70, CAL1, HTS, SPAS, MCM2, GRIP84, CCT5, CG13900, CYCB, MSD5, FWD, MSD1	240	478	7937	0.899415969316597	1.0	0.9999791194673905	99.99999999828874
GOTERM_CC_FAT	GO:0005874~microtubule	3	0.7125890736342043	0.8128238136568258	MAP205, SPAS, GRIP84	152	96	4786	0.9839638157894737	1.0	0.9999144800525789	99.99999994379084
GOTERM_BP_FAT	GO:0048870~cell motility	5	1.187648456057007	0.8202879458002178	RU, SL, MTL, MHC, SLAM	240	187	7937	0.8842468805704099	1.0	0.999990247805699	99.9999999999136
GOTERM_BP_FAT	GO:0007067~mitosis	4	0.9501187648456058	0.8213851102427981	CYCB, MCM2, SPAS, GRIP84	240	146	7937	0.9060502283105023	1.0	0.9999900228256746	99.99999999992176
GOTERM_BP_FAT	GO:0007276~gamete generation	19	4.513064133016627	0.8214881522914171	APC2, FMR1, GIG, CP18, SL, CP19, CCT1, ICE, HTS, RTET, GRIP84, CP15, CP16, SLAM, CI, SPZ, FWD, ASH1, CHER	240	715	7937	0.8788053613053612	1.0	0.9999894118675191	99.99999999992248
GOTERM_BP_FAT	GO:0022403~cell cycle phase	13	3.0878859857482186	0.8234796240026684	RPL27, RPA-70, CAL1, HTS, SPAS, MCM2, GRIP84, CCT5, CG13900, CYCB, MSD5, FWD, MSD1	240	496	7937	0.866775873655914	1.0	0.9999888607129106	99.99999999993534
GOTERM_BP_FAT	GO:0000087~M phase of mitotic cell cycle	4	0.9501187648456058	0.8284158191981462	CYCB, MCM2, SPAS, GRIP84	240	148	7937	0.8938063063063063	1.0	0.9999895290428434	99.99999999995914
GOTERM_BP_FAT	GO:0000280~nuclear division	4	0.9501187648456058	0.8284158191981462	CYCB, MCM2, SPAS, GRIP84	240	148	7937	0.8938063063063063	1.0	0.9999895290428434	99.99999999995914
GOTERM_BP_FAT	GO:0048610~reproductive cellular process	13	3.0878859857482186	0.8315046857109246	FMR1, SL, CP18, ICE, CP19, HTS, CP15, CP16, SLAM, CI, SPZ, FWD, CHER	240	500	7937	0.8598416666666666	1.0	0.9999901015248089	99.99999999996955
GOTERM_BP_FAT	GO:0048285~organelle fission	4	0.9501187648456058	0.8449668118026256	CYCB, MCM2, SPAS, GRIP84	240	153	7937	0.8645969498910675	1.0	0.9999938420603409	99.99999999999208
GOTERM_BP_FAT	GO:0019953~sexual reproduction	19	4.513064133016627	0.854098724820395	APC2, FMR1, GIG, CP18, SL, CP19, CCT1, ICE, HTS, RTET, GRIP84, CP15, CP16, SLAM, CI, SPZ, FWD, ASH1, CHER	240	735	7937	0.854892290249433	1.0	0.9999942571572772	99.99999999999703
SP_PIR_KEYWORDS	differentiation	4	0.9501187648456058	0.8781350393219709	SD, HTS, SPAS, DLG1	404	160	12980	0.8032178217821782	1.0	0.9972428475022695	99.9999999996195
GOTERM_BP_FAT	GO:0003006~reproductive developmental process	12	2.8503562945368173	0.9036682367867566	CI, SPZ, APC2, FMR1, SL, CP18, CP19, ICE, HTS, CP15, CHER, CP16	240	506	7937	0.7842885375494072	1.0	0.9999986921428287	100.0
GOTERM_BP_FAT	GO:0048609~reproductive process in a multicellular organism	19	4.513064133016627	0.9087860534882408	APC2, FMR1, GIG, CP18, SL, CP19, CCT1, ICE, HTS, RTET, GRIP84, CP15, CP16, SLAM, CI, SPZ, FWD, ASH1, CHER	240	778	7937	0.8076424592973436	1.0	0.9999988398864189	100.0
GOTERM_BP_FAT	GO:0032504~multicellular organism reproduction	19	4.513064133016627	0.9087860534882408	APC2, FMR1, GIG, CP18, SL, CP19, CCT1, ICE, HTS, RTET, GRIP84, CP15, CP16, SLAM, CI, SPZ, FWD, ASH1, CHER	240	778	7937	0.8076424592973436	1.0	0.9999988398864189	100.0
SP_PIR_KEYWORDS	developmental protein	13	3.0878859857482186	0.9147196796376779	SD, SINA, IMPL2, HTS, SPAS, RASP, FZ4, RIC8A, CI, SPZ, IDGF4, ASH1, DLG1	404	540	12980	0.7734690135680234	1.0	0.9987710536969603	99.99999999999561
GOTERM_BP_FAT	GO:0009994~oocyte differentiation	3	0.7125890736342043	0.9240273180182124	SPZ, FMR1, HTS	240	138	7937	0.7189311594202898	1.0	0.9999993461100278	100.0
GOTERM_CC_FAT	GO:0005694~chromosome	7	1.66270783847981	0.9258131310201634	HMGZ, CG5524, CYCB, CAL1, RPA-70, DSP1, ASH1	152	304	4786	0.7250259695290859	1.0	0.9999981257789166	99.99999999999957
GOTERM_BP_FAT	GO:0003002~regionalization	10	2.375296912114014	0.9357799611665546	CI, SPZ, RU, APC2, BOBA, FMR1, M, IHOG, RASP, SRPRBETA	240	454	7937	0.7284324522760646	1.0	0.9999995297955183	100.0
GOTERM_CC_FAT	GO:0043228~non-membrane-bounded organelle	24	5.7007125890736345	0.9378606017543576	HMGZ, APC2, CG5524, MYO10A, MRPS24, DRP1, CAL1, RPA-70, RPL27, HTS, DSP1, CG3756, SPAS, GRIP84, MHC, ARP53D, MAP205, CDEP, MRPS18A, CYCB, ASH1, PRM, DLG1, CG12042	152	943	4786	0.8013618351286488	1.0	0.9999980874665877	99.99999999999996
GOTERM_CC_FAT	GO:0043232~intracellular non-membrane-bounded organelle	24	5.7007125890736345	0.9378606017543576	HMGZ, APC2, CG5524, MYO10A, MRPS24, DRP1, CAL1, RPA-70, RPL27, HTS, DSP1, CG3756, SPAS, GRIP84, MHC, ARP53D, MAP205, CDEP, MRPS18A, CYCB, ASH1, PRM, DLG1, CG12042	152	943	4786	0.8013618351286488	1.0	0.9999980874665877	99.99999999999996
GOTERM_BP_FAT	GO:0007389~pattern specification process	10	2.375296912114014	0.9576291424700245	CI, SPZ, RU, APC2, BOBA, FMR1, M, IHOG, RASP, SRPRBETA	240	480	7937	0.6889756944444444	1.0	0.9999998721054064	100.0
GOTERM_CC_FAT	GO:0044427~chromosomal part	4	0.9501187648456058	0.9852529161355654	CYCB, CAL1, RPA-70, ASH1	152	243	4786	0.5183019276586528	1.0	0.9999999706567432	100.0
GOTERM_BP_FAT	GO:0051321~meiotic cell cycle	3	0.7125890736342043	0.9888222304458683	FWD, HTS, GRIP84	240	211	7937	0.4702014218009479	1.0	0.9999999974132011	100.0
GOTERM_BP_FAT	GO:0007281~germ cell development	3	0.7125890736342043	0.9953625768110421	SPZ, FMR1, HTS	240	243	7937	0.40828189300411527	1.0	0.9999999999177792	100.0
GOTERM_CC_FAT	GO:0005829~cytosol	7	1.66270783847981	0.9956877688742984	TANGO7, CCT5, EIF-3P40, CAR, RPL27, ICE, RIC8A	152	437	4786	0.5043658918463205	1.0	0.9999999951771125	100.0
Annotation Cluster 22	Enrichment Score: 0.49111403609627535
Category	Term	Count	%	PValue	Genes	List Total	Pop Hits	Pop Total	Fold Enrichment	Bonferroni	Benjamini	FDR
GOTERM_MF_FAT	GO:0005198~structural molecule activity	20	4.750593824228028	0.18938687793498693	CPR67FA1, CPR67FA2, MRPS24, CPR65AU, NG2, CP18, CP19, NG1, RPL27, M, LCP65AG2, LCP65AG3, CP15, CP16, MHC, ARP53D, OBST-J, MRPS18A, PRM, DLG1	267	456	7918	1.3006767855969512	1.0	0.9823504031340496	94.77865164756429
GOTERM_MF_FAT	GO:0005214~structural constituent of chitin-based cuticle	6	1.4251781472684086	0.31038650819953	CPR67FA1, CPR67FA2, CPR65AU, M, LCP65AG2, LCP65AG3	267	110	7918	1.6175689479060265	1.0	0.9926452188884295	99.46228219292618
GOTERM_MF_FAT	GO:0042302~structural constituent of cuticle	6	1.4251781472684086	0.37736144451515313	CPR67FA1, CPR67FA2, CPR65AU, M, LCP65AG2, LCP65AG3	267	120	7918	1.4827715355805242	1.0	0.9948770289758281	99.872165159492
INTERPRO	IPR000618:Insect cuticle protein	5	1.187648456057007	0.48925312693109263	CPR67FA1, CPR67FA2, CPR65AU, LCP65AG2, LCP65AG3	348	106	10196	1.3820212535241811	1.0	0.9998488073568336	99.99465472781085
Annotation Cluster 23	Enrichment Score: 0.41972727802907484
Category	Term	Count	%	PValue	Genes	List Total	Pop Hits	Pop Total	Fold Enrichment	Bonferroni	Benjamini	FDR
SP_PIR_KEYWORDS	transferase	32	7.600950118764846	0.2417063671500988	CG8067, CCT1, CCT2, O-FUT1, CG33156, RASP, CG10170, CG11221, PGANT35A, IP3K1, GSTD3, GSTD2, CYCG, MUS205, CG3523, ADY43A, DLG1, ELP3, L(2)K01209, GALNAC-T1, CG3756, DGK, BUR, V(2)K05816, GSTE4, GSTE3, GSTE2, FWD, ASATOR, ASH1, CG33337, TFIIFALPHA	404	873	12980	1.1776847787871572	1.0	0.826114915707562	96.84594120938524
SP_PIR_KEYWORDS	nucleotidyltransferase	4	0.9501187648456058	0.38790677520179107	MUS205, CCT1, CCT2, CG3756	404	72	12980	1.784928492849285	1.0	0.9204889518615011	99.7828198124053
GOTERM_MF_FAT	GO:0016779~nucleotidyltransferase activity	4	0.9501187648456058	0.5872225300605887	MUS205, CCT1, CCT2, CG3756	267	90	7918	1.3180191427382437	1.0	0.9980465707219711	99.99960518873358
Annotation Cluster 24	Enrichment Score: 0.40664343934978153
Category	Term	Count	%	PValue	Genes	List Total	Pop Hits	Pop Total	Fold Enrichment	Bonferroni	Benjamini	FDR
UP_SEQ_FEATURE	topological domain:Cytoplasmic	20	4.750593824228028	0.13987647346566795	GR64B, GR64A, OR67C, GR64D, GR64C, OR67A, SYX4, GR47B, IHOG, GALNAC-T1, OR47A, FZ4, OR98A, PGANT35A, GR59F, GR10A, OR22A, OR22B, PEN-2, RH4	112	394	2975	1.3483502538071066	1.0	0.9997557932615863	86.30188136212381
SP_PIR_KEYWORDS	polymorphism	5	1.187648456057007	0.5076754183979573	CYP4D1, OR22A, OR22B, SYX4, CP16	404	119	12980	1.3499459189616443	1.0	0.9511658233426847	99.98569609731722
UP_SEQ_FEATURE	sequence variant	7	1.66270783847981	0.848670042432314	CYP6G1, CYP4D1, OR22A, OR22B, SYX4, CP16, CYT-B5-R	112	222	2975	0.8375563063063063	1.0	0.9999999999999929	99.99999999848383
Annotation Cluster 25	Enrichment Score: 0.3997366456216766
Category	Term	Count	%	PValue	Genes	List Total	Pop Hits	Pop Total	Fold Enrichment	Bonferroni	Benjamini	FDR
GOTERM_BP_FAT	GO:0007010~cytoskeleton organization	23	5.463182897862233	0.022969516168232954	APC2, VRP1, FMR1, CAL1, RPA-70, RPL27, HTS, SPAS, GRIP84, RIC8A, MHC, ARP53D, CCT5, CG13900, CYCB, CG5023, MTL, FWD, MSD5, PRM, CHER, MSD1, DLG1	240	465	7937	1.6357616487455198	0.999999999999385	0.8087087159837549	31.343887230123336
SP_PIR_KEYWORDS	cytoplasm	22	5.225653206650831	0.031176035176570326	RANBP16, SINA, OTE, CUFF, FMR1, PROSBETA4R2, HTS, SPAS, GRIP84, ECT4, RIC8A, MHC, ARP53D, TANGO7, MAP205, CCT5, EIF-3P40, PUG, CDEP, ARI-1, PRM, DLG1	404	436	12980	1.621173585248433	0.9979862984572653	0.2916923210008412	32.676887823938614
GOTERM_BP_FAT	GO:0000226~microtubule cytoskeleton organization	16	3.800475059382423	0.03524128892591588	APC2, FMR1, CAL1, RPL27, RPA-70, HTS, SPAS, GRIP84, RIC8A, CCT5, CG13900, CYCB, MSD5, FWD, MSD1, DLG1	240	298	7937	1.7756152125279643	1.0	0.8734620394911248	44.044588488356204
GOTERM_BP_FAT	GO:0051653~spindle localization	3	0.7125890736342043	0.07329325882597128	APC2, RIC8A, DLG1	240	15	7937	6.614166666666668	1.0	0.9057319862387115	70.82471200890966
GOTERM_BP_FAT	GO:0051293~establishment of spindle localization	3	0.7125890736342043	0.07329325882597128	APC2, RIC8A, DLG1	240	15	7937	6.614166666666668	1.0	0.9057319862387115	70.82471200890966
GOTERM_BP_FAT	GO:0051640~organelle localization	6	1.4251781472684086	0.10059881103006846	APC2, CYCB, DRP1, RIC8A, DLG1, SEC15	240	82	7937	2.419817073170732	1.0	0.9595338315667469	82.01909858788903
GOTERM_BP_FAT	GO:0007017~microtubule-based process	18	4.275534441805226	0.10564966986183214	APC2, FMR1, CAL1, RPA-70, RPL27, HTS, SPAS, GRIP84, RIC8A, MAP205, CCT5, CG13900, CYCB, MSD5, FWD, MSD1, DLG1, CG12042	240	406	7937	1.4661945812807882	1.0	0.9629417468654604	83.5853968036941
GOTERM_BP_FAT	GO:0051656~establishment of organelle localization	5	1.187648456057007	0.18919827556857588	APC2, CYCB, RIC8A, DLG1, SEC15	240	75	7937	2.2047222222222222	1.0	0.9937520886146162	96.64315181101625
SP_PIR_KEYWORDS	alternative splicing	23	5.463182897862233	0.27648660464138713	IMPL2, INDY, MTACP1, CYP4D1, GR64D, FMR1, HTS, DSP1, DGK, SPEL1, GRIP84, ECT4, MHC, MAP205, SPZ, PUG, STC, CG3558, ACJ6, PLC21C, CYCB, PRM, DLG1	404	616	12980	1.1996110325318246	1.0	0.8537156566695909	98.24556427737431
GOTERM_BP_FAT	GO:0000278~mitotic cell cycle	14	3.32541567695962	0.2823444503104855	APC2, FMR1, RPL27, RPA-70, CAL1, MCM2, SPAS, GRIP84, RIC8A, CCT5, CG13900, CYCB, MSD5, MSD1	240	358	7937	1.2932728119180634	1.0	0.9970262092888031	99.53416175715857
GOTERM_BP_FAT	GO:0032989~cellular component morphogenesis	19	4.513064133016627	0.29716497599507774	APC2, FMR1, CP18, CP19, CCT1, M, CP15, FZ4, CP16, RIC8A, MHC, BUR, CI, CG4525, ACJ6, MTL, PRM, DLG1, SEC15	240	518	7937	1.2130228442728441	1.0	0.9963546028753549	99.66766902341354
GOTERM_CC_FAT	GO:0005856~cytoskeleton	14	3.32541567695962	0.3135915204207075	APC2, MYO10A, DRP1, HTS, SPAS, GRIP84, MHC, ARP53D, MAP205, CDEP, CYCB, PRM, CG12042, DLG1	152	351	4786	1.2558854400959665	1.0	0.9759739418890743	99.16275311971175
GOTERM_BP_FAT	GO:0008104~protein localization	14	3.32541567695962	0.39809117661259297	RANBP16, MYO10A, SLAM, RIC8A, TANGO7, CG15099, CYCB, TTM3, CAR, RABX4, CHER, SRPRBETA, SEC15, DLG1	240	392	7937	1.1811011904761906	1.0	0.9986462808002136	99.97295652791772
GOTERM_CC_FAT	GO:0044430~cytoskeletal part	11	2.6128266033254155	0.41999598817742967	ARP53D, MAP205, APC2, MYO10A, CYCB, DRP1, SPAS, PRM, GRIP84, CG12042, MHC	152	287	4786	1.2068127636163581	1.0	0.9929015276612958	99.90158844139994
GOTERM_BP_FAT	GO:0051301~cell division	8	1.9002375296912115	0.4217106518403554	APC2, CYCB, DRP1, FWD, HTS, MCM2, SPAS, RIC8A	240	205	7937	1.2905691056910569	1.0	0.9989211894390834	99.98585164060057
GOTERM_CC_FAT	GO:0005938~cell cortex	4	0.9501187648456058	0.4236954105841633	APC2, RIC8A, DLG1, SEC15	152	75	4786	1.6792982456140348	1.0	0.9918174979814073	99.90927559207302
GOTERM_CC_FAT	GO:0044448~cell cortex part	3	0.7125890736342043	0.42890673184804123	APC2, DLG1, SEC15	152	46	4786	2.0534897025171626	1.0	0.9908781671052985	99.9191686150159
GOTERM_BP_FAT	GO:0008283~cell proliferation	5	1.187648456057007	0.5353539526099769	APC2, HTS, MCM2, RIC8A, DLG1	240	127	7937	1.302001312335958	1.0	0.9997820561000993	99.9995898771492
UP_SEQ_FEATURE	splice variant	22	5.225653206650831	0.6816397671601446	IMPL2, INDY, MTACP1, CYP4D1, GR64D, FMR1, DSP1, HTS, DGK, SPEL1, GRIP84, ECT4, MHC, MAP205, SPZ, PUG, STC, CG3558, ACJ6, PLC21C, CYCB, DLG1	112	604	2975	0.9675082781456953	1.0	0.9999999998413648	99.99997233011145
GOTERM_BP_FAT	GO:0000902~cell morphogenesis	13	3.0878859857482186	0.6872992671359056	APC2, FMR1, CCT1, M, FZ4, BUR, RIC8A, CI, CG4525, ACJ6, MTL, SEC15, DLG1	240	442	7937	0.972671568627451	1.0	0.999946541870162	99.99999932472473
GOTERM_BP_FAT	GO:0045165~cell fate commitment	7	1.66270783847981	0.705161974741952	SINA, RU, BOBA, FMR1, HTS, RIC8A, DLG1	240	232	7937	0.997826867816092	1.0	0.9999625229233894	99.99999973934267
SP_PIR_KEYWORDS	phosphoprotein	24	5.7007125890736345	0.7142441207291015	HMGZ, SU(VAR)3-3, OTE, CG14230, FMR1, RPA-70, HTS, MCM2, SPAS, GRIP84, RIC8A, RHOGAP100F, MAP205, STC, CG3558, CG15099, CYCB, ES2, ASH1, PRM, TFIIFALPHA, RH4, CG7650, DLG1	404	815	12980	0.9461216060256331	1.0	0.9844117440173403	99.99998400353545
GOTERM_BP_FAT	GO:0001709~cell fate determination	4	0.9501187648456058	0.7513083433607233	BOBA, FMR1, HTS, DLG1	240	129	7937	1.025452196382429	1.0	0.9999780033199693	99.99999998341337
GOTERM_BP_FAT	GO:0060284~regulation of cell development	4	0.9501187648456058	0.7605626415753675	SINA, FMR1, ICE, DLG1	240	131	7937	1.009796437659033	1.0	0.999976927211373	99.99999999102099
GOTERM_BP_FAT	GO:0007049~cell cycle	17	4.038004750593824	0.7685704001923613	SD, APC2, FMR1, CAL1, RPL27, RPA-70, HTS, MCM2, SPAS, GRIP84, RIC8A, CCT5, CG13900, CYCB, MSD5, FWD, MSD1	240	616	7937	0.9126691017316017	1.0	0.9999795519606411	99.99999999482212
GOTERM_BP_FAT	GO:0022402~cell cycle process	15	3.5629453681710213	0.7752460693782977	APC2, CAL1, RPL27, RPA-70, HTS, MCM2, SPAS, GRIP84, RIC8A, CCT5, CG13900, CYCB, MSD5, FWD, MSD1	240	547	7937	0.9068784277879341	1.0	0.9999799188126635	99.9999999967757
GOTERM_BP_FAT	GO:0001700~embryonic development via the syncytial blastoderm	6	1.4251781472684086	0.7780474055032245	APC2, MYO10A, CYCB, MTL, ASH1, DLG1	240	214	7937	0.9272196261682243	1.0	0.9999804333217232	99.99999999736802
GOTERM_BP_FAT	GO:0007391~dorsal closure	3	0.7125890736342043	0.785499865418382	MYO10A, MTL, DLG1	240	95	7937	1.044342105263158	1.0	0.9999789206330768	99.9999999984856
GOTERM_BP_FAT	GO:0009792~embryonic development ending in birth or egg hatching	6	1.4251781472684086	0.8106564004672194	APC2, MYO10A, CYCB, MTL, ASH1, DLG1	240	224	7937	0.8858258928571429	1.0	0.9999885403602029	99.99999999979887
GOTERM_BP_FAT	GO:0016331~morphogenesis of embryonic epithelium	3	0.7125890736342043	0.8813869633705784	MYO10A, MTL, DLG1	240	120	7937	0.8267708333333335	1.0	0.9999973308724897	99.9999999999999
GOTERM_BP_FAT	GO:0002009~morphogenesis of an epithelium	5	1.187648456057007	0.9122459888422741	MYO10A, MTL, CCT1, CHER, DLG1	240	225	7937	0.7349074074074073	1.0	0.9999988707116544	100.0
GOTERM_BP_FAT	GO:0048598~embryonic morphogenesis	5	1.187648456057007	0.9139675165141122	APC2, MYO10A, MTL, RIC8A, DLG1	240	226	7937	0.731655604719764	1.0	0.9999988528014202	100.0
SP_PIR_KEYWORDS	developmental protein	13	3.0878859857482186	0.9147196796376779	SD, SINA, IMPL2, HTS, SPAS, RASP, FZ4, RIC8A, CI, SPZ, IDGF4, ASH1, DLG1	404	540	12980	0.7734690135680234	1.0	0.9987710536969603	99.99999999999561
GOTERM_BP_FAT	GO:0060429~epithelium development	5	1.187648456057007	0.9281603052067562	MYO10A, MTL, CCT1, CHER, DLG1	240	235	7937	0.7036347517730496	1.0	0.9999993357585422	100.0
GOTERM_BP_FAT	GO:0030182~neuron differentiation	9	2.137767220902613	0.9316440378315878	CI, SINA, RU, APC2, ACJ6, FMR1, BUR, DLG1, SEC15	240	409	7937	0.7277200488997554	1.0	0.9999993849700953	100.0
GOTERM_CC_FAT	GO:0043228~non-membrane-bounded organelle	24	5.7007125890736345	0.9378606017543576	HMGZ, APC2, CG5524, MYO10A, MRPS24, DRP1, CAL1, RPA-70, RPL27, HTS, DSP1, CG3756, SPAS, GRIP84, MHC, ARP53D, MAP205, CDEP, MRPS18A, CYCB, ASH1, PRM, DLG1, CG12042	152	943	4786	0.8013618351286488	1.0	0.9999980874665877	99.99999999999996
GOTERM_CC_FAT	GO:0043232~intracellular non-membrane-bounded organelle	24	5.7007125890736345	0.9378606017543576	HMGZ, APC2, CG5524, MYO10A, MRPS24, DRP1, CAL1, RPA-70, RPL27, HTS, DSP1, CG3756, SPAS, GRIP84, MHC, ARP53D, MAP205, CDEP, MRPS18A, CYCB, ASH1, PRM, DLG1, CG12042	152	943	4786	0.8013618351286488	1.0	0.9999980874665877	99.99999999999996
GOTERM_BP_FAT	GO:0048729~tissue morphogenesis	5	1.187648456057007	0.943808537203807	MYO10A, MTL, CCT1, CHER, DLG1	240	247	7937	0.6694500674763832	1.0	0.9999996351348546	100.0
UP_SEQ_FEATURE	compositionally biased region:Gln-rich	3	0.7125890736342043	0.9844468189012732	FMR1, DSP1, DGK	112	158	2975	0.5043512658227848	1.0	1.0	100.0
Annotation Cluster 26	Enrichment Score: 0.3985143942100596
Category	Term	Count	%	PValue	Genes	List Total	Pop Hits	Pop Total	Fold Enrichment	Bonferroni	Benjamini	FDR
GOTERM_BP_FAT	GO:0051606~detection of stimulus	6	1.4251781472684086	0.18294191103767957	GR59F, CALX, GR64A, GR64D, RH4, CG7650	240	100	7937	1.98425	1.0	0.9938617763379342	96.19848958030816
GOTERM_BP_FAT	GO:0009314~response to radiation	6	1.4251781472684086	0.2537357822456834	CALX, ICE, TOTA, RH4, CG7650, SEC15	240	113	7937	1.7559734513274337	1.0	0.9966935958389479	99.12305294094124
GOTERM_BP_FAT	GO:0009416~response to light stimulus	5	1.187648456057007	0.355271460151943	CALX, TOTA, RH4, CG7650, SEC15	240	100	7937	1.6535416666666667	1.0	0.9977674299428834	99.91776162676368
GOTERM_BP_FAT	GO:0007602~phototransduction	3	0.7125890736342043	0.3947675779168509	CALX, RH4, CG7650	240	45	7937	2.2047222222222222	1.0	0.998645426265768	99.97043590464138
GOTERM_BP_FAT	GO:0009583~detection of light stimulus	3	0.7125890736342043	0.45731153678715486	CALX, RH4, CG7650	240	51	7937	1.9453431372549022	1.0	0.9992385985181629	99.99494021316843
GOTERM_BP_FAT	GO:0009582~detection of abiotic stimulus	3	0.7125890736342043	0.5064964299514545	CALX, RH4, CG7650	240	56	7937	1.7716517857142857	1.0	0.9996599047435539	99.99891256976993
GOTERM_BP_FAT	GO:0009581~detection of external stimulus	3	0.7125890736342043	0.5527051551595323	CALX, RH4, CG7650	240	61	7937	1.6264344262295083	1.0	0.9998186273605193	99.99977847161213
GOTERM_BP_FAT	GO:0009628~response to abiotic stimulus	6	1.4251781472684086	0.7780474055032245	CALX, ICE, TOTA, RH4, CG7650, SEC15	240	214	7937	0.9272196261682243	1.0	0.9999804333217232	99.99999999736802
Annotation Cluster 27	Enrichment Score: 0.3794794876968639
Category	Term	Count	%	PValue	Genes	List Total	Pop Hits	Pop Total	Fold Enrichment	Bonferroni	Benjamini	FDR
SP_PIR_KEYWORDS	transmembrane	40	9.501187648456057	0.12374586071052171	DESAT2, CALX, INDY, OTE, GR93D, SYX4, GR47B, IHOG, FZ4, RASP, GR59F, PGANT35A, PGAM5, GR10A, CG7918, CG6231, CG17752, CNGL, CG17922, RH4, PROC-R, IR21A, PPK6, GR64B, GR64A, OR67C, GR64D, GR64C, OR67A, CLUMSY, OR47A, GALNAC-T1, SPAS, CG16727, OR98A, TTM3, OR22A, OR22B, IR8A, PEN-2	404	1039	12980	1.23690906145475	0.999999999994305	0.6305811231282413	80.79975553662764
SMART	SM00079:PBPe	3	0.7125890736342043	0.16257605862329577	IR21A, CLUMSY, IR8A	153	23	4824	4.112531969309463	0.9999999996671253	0.9872809060960063	87.07257333163255
INTERPRO	IPR001320:Ionotropic glutamate receptor	3	0.7125890736342043	0.1835171042396716	IR21A, CLUMSY, IR8A	348	23	10196	3.821589205397301	1.0	0.974832182224591	94.86126086403185
GOTERM_MF_FAT	GO:0022834~ligand-gated channel activity	5	1.187648456057007	0.20826131369944387	IR21A, CLUMSY, CNGL, IR8A, CG17922	267	70	7918	2.1182450508293207	1.0	0.9836880684256054	96.2510581474786
GOTERM_MF_FAT	GO:0015276~ligand-gated ion channel activity	5	1.187648456057007	0.20826131369944387	IR21A, CLUMSY, CNGL, IR8A, CG17922	267	70	7918	2.1182450508293207	1.0	0.9836880684256054	96.2510581474786
GOTERM_MF_FAT	GO:0004970~ionotropic glutamate receptor activity	3	0.7125890736342043	0.25452291720597237	IR21A, CLUMSY, IR8A	267	29	7918	3.0678031770631535	1.0	0.9881737596258549	98.39219043381041
GOTERM_MF_FAT	GO:0005234~extracellular-glutamate-gated ion channel activity	3	0.7125890736342043	0.26711707458673917	IR21A, CLUMSY, IR8A	267	30	7918	2.9655430711610484	1.0	0.9892510311200463	98.73472826935259
SP_PIR_KEYWORDS	ionic channel	6	1.4251781472684086	0.29831304382633783	IR21A, PPK6, CLUMSY, CNGL, IR8A, CG17922	404	117	12980	1.6476263010916476	1.0	0.8702635612153033	98.80340363195944
INTERPRO	IPR015683:Glutamate receptor-related	3	0.7125890736342043	0.3354495791270861	IR21A, CLUMSY, IR8A	348	35	10196	2.5113300492610837	1.0	0.9983229958709141	99.7478200488288
GOTERM_MF_FAT	GO:0008066~glutamate receptor activity	3	0.7125890736342043	0.39093347918142796	IR21A, CLUMSY, IR8A	267	40	7918	2.224157303370786	1.0	0.995382142684771	99.9062302772076
GOTERM_MF_FAT	GO:0005230~extracellular ligand-gated ion channel activity	3	0.7125890736342043	0.5257963383320017	IR21A, CLUMSY, IR8A	267	52	7918	1.7108902333621434	1.0	0.998605428745624	99.99722297476758
GOTERM_MF_FAT	GO:0022836~gated channel activity	5	1.187648456057007	0.5505134250854467	IR21A, CLUMSY, CNGL, IR8A, CG17922	267	116	7918	1.278251323776314	1.0	0.9986829821543709	99.9986917958565
SP_PIR_KEYWORDS	ion transport	6	1.4251781472684086	0.6710971775684791	IR21A, PPK6, CLUMSY, CNGL, IR8A, CG17922	404	182	12980	1.0591883364160593	1.0	0.979594999903342	99.99990732324783
SP_PIR_KEYWORDS	transport	14	3.32541567695962	0.6908127794634645	RANBP16, IR21A, PPK6, INDY, MTACP1, CLUMSY, SYX4, CG15099, TTM3, CAR, CNGL, CG17922, IR8A, SEC15	404	465	12980	0.9673160864473546	1.0	0.9810634717447075	99.99995718494085
GOTERM_MF_FAT	GO:0005216~ion channel activity	6	1.4251781472684086	0.7058022281855194	IR21A, PPK6, CLUMSY, CNGL, IR8A, CG17922	267	175	7918	1.0167576243980738	1.0	0.99944725048793	99.99999662501733
GOTERM_BP_FAT	GO:0006811~ion transport	10	2.375296912114014	0.7216619855900284	CG42575, CALX, IR21A, PPK6, INDY, CLUMSY, CG31547, CNGL, IR8A, CG17922	240	346	7937	0.9558044315992292	1.0	0.9999691339129265	99.99999989736204
GOTERM_MF_FAT	GO:0022838~substrate specific channel activity	6	1.4251781472684086	0.7288732540414626	IR21A, PPK6, CLUMSY, CNGL, IR8A, CG17922	267	180	7918	0.9885143570536828	1.0	0.9996243861848549	99.99999892958543
GOTERM_MF_FAT	GO:0022803~passive transmembrane transporter activity	6	1.4251781472684086	0.7589481319815599	IR21A, PPK6, CLUMSY, CNGL, IR8A, CG17922	267	187	7918	0.9515111458270744	1.0	0.9997062282515146	99.9999997950983
GOTERM_MF_FAT	GO:0015267~channel activity	6	1.4251781472684086	0.7589481319815599	IR21A, PPK6, CLUMSY, CNGL, IR8A, CG17922	267	187	7918	0.9515111458270744	1.0	0.9997062282515146	99.9999997950983
GOTERM_MF_FAT	GO:0005261~cation channel activity	3	0.7125890736342043	0.9111527354873309	PPK6, CNGL, CG17922	267	118	7918	0.7539516282612836	1.0	0.9999814263065038	99.99999999999983
GOTERM_MF_FAT	GO:0046873~metal ion transmembrane transporter activity	3	0.7125890736342043	0.9642804002748424	PPK6, CNGL, CG17922	267	150	7918	0.5931086142322097	1.0	0.9999985199349346	100.0
Annotation Cluster 28	Enrichment Score: 0.37398199671879667
Category	Term	Count	%	PValue	Genes	List Total	Pop Hits	Pop Total	Fold Enrichment	Bonferroni	Benjamini	FDR
SP_PIR_KEYWORDS	dna replication	4	0.9501187648456058	0.1130881454610175	LIG3, RPA-70, MUS205, MCM2	404	38	12980	3.3819697759249605	0.9999999999391066	0.640374172328289	77.66957162144577
INTERPRO	IPR012340:Nucleic acid-binding, OB-fold	4	0.9501187648456058	0.18798547370594418	FMR1, LIG3, RPA-70, MCM2	348	44	10196	2.6635318704284225	1.0	0.9743617676102272	95.25797495577373
GOTERM_BP_FAT	GO:0006261~DNA-dependent DNA replication	4	0.9501187648456058	0.24562456953802014	RPA-70, MUS205, DSP1, MCM2	240	57	7937	2.320760233918129	1.0	0.996269059506379	98.95539287361782
GOTERM_BP_FAT	GO:0006260~DNA replication	5	1.187648456057007	0.32772134800874486	LIG3, RPA-70, MUS205, DSP1, MCM2	240	96	7937	1.722439236111111	1.0	0.9973460978126801	99.8381302438408
SP_PIR_KEYWORDS	dna-binding	13	3.0878859857482186	0.6478300711305333	SD, HMGZ, RPA-70, DSP1, MCM2, SPEL1, CI, GCE, STC, PBP95, ACJ6, MUS205, TFIIFALPHA	404	417	12980	1.001614549944203	1.0	0.9773598860558373	99.99978232612797
GOTERM_BP_FAT	GO:0006259~DNA metabolic process	7	1.66270783847981	0.6598607188112853	CG5524, LIG3, RPA-70, MUS205, DSP1, MCM2, SPEL1	240	221	7937	1.0474924585218703	1.0	0.9999269638169164	99.99999736594127
SP_PIR_KEYWORDS	phosphoprotein	24	5.7007125890736345	0.7142441207291015	HMGZ, SU(VAR)3-3, OTE, CG14230, FMR1, RPA-70, HTS, MCM2, SPAS, GRIP84, RIC8A, RHOGAP100F, MAP205, STC, CG3558, CG15099, CYCB, ES2, ASH1, PRM, TFIIFALPHA, RH4, CG7650, DLG1	404	815	12980	0.9461216060256331	1.0	0.9844117440173403	99.99998400353545
GOTERM_MF_FAT	GO:0003677~DNA binding	23	5.463182897862233	0.9066159214233865	SD, MTF-1, HMGZ, DIMM, LIG3, RPA-70, CG3726, DSP1, CG3756, MCM2, SPEL1, CI, CG3919, GCE, STC, CG10494, PBP95, CG13900, CG14930, ACJ6, MUS205, ASH1, TFIIFALPHA	267	830	7918	0.8217769956229413	1.0	0.9999792794030569	99.99999999999967
SP_PIR_KEYWORDS	nucleus	22	5.225653206650831	0.909202711470567	RANBP16, SD, ELP3, SINA, HMGZ, SU(VAR)3-3, OTE, PROSBETA4R2, RPA-70, DSP1, MCM2, SPEL1, NLE, CI, GCE, STC, PBP95, CG13900, ACJ6, ES2, ASH1, TFIIFALPHA	404	869	12980	0.8133851359819526	1.0	0.9986704822311323	99.99999999999037
Annotation Cluster 29	Enrichment Score: 0.36944870603746627
Category	Term	Count	%	PValue	Genes	List Total	Pop Hits	Pop Total	Fold Enrichment	Bonferroni	Benjamini	FDR
GOTERM_BP_FAT	GO:0050877~neurological system process	25	5.938242280285035	0.03883591418936574	SINA, GR93D, GR47B, SYX4, LQF, GR59F, GR10A, ACJ6, CHER, RH4, DLG1, ELP3, GR64B, OR67C, GR64A, GR64D, OR67A, FMR1, GR64C, OR47A, SPAS, OR98A, OR22A, OR22B, SEC15	240	546	7937	1.5142322954822955	1.0	0.8755483243272683	47.32481993117425
GOTERM_BP_FAT	GO:0006904~vesicle docking during exocytosis	3	0.7125890736342043	0.22808258648241972	CAR, SYX4, SEC15	240	30	7937	3.307083333333334	1.0	0.9958946908854533	98.48463750160505
GOTERM_BP_FAT	GO:0048278~vesicle docking	3	0.7125890736342043	0.22808258648241972	CAR, SYX4, SEC15	240	30	7937	3.307083333333334	1.0	0.9958946908854533	98.48463750160505
GOTERM_BP_FAT	GO:0022406~membrane docking	3	0.7125890736342043	0.22808258648241972	CAR, SYX4, SEC15	240	30	7937	3.307083333333334	1.0	0.9958946908854533	98.48463750160505
GOTERM_BP_FAT	GO:0032940~secretion by cell	6	1.4251781472684086	0.2826232751723966	TANGO7, FMR1, CAR, SYX4, LQF, SEC15	240	118	7937	1.6815677966101696	1.0	0.9967901204868866	99.5370821362054
GOTERM_BP_FAT	GO:0046903~secretion	6	1.4251781472684086	0.32402735571097063	TANGO7, FMR1, CAR, SYX4, LQF, SEC15	240	125	7937	1.5874	1.0	0.9973228176397482	99.82311992304128
GOTERM_BP_FAT	GO:0048489~synaptic vesicle transport	4	0.9501187648456058	0.5124605486943232	DRP1, SYX4, LQF, SEC15	240	90	7937	1.4698148148148147	1.0	0.9996804389496956	99.99910680861964
GOTERM_BP_FAT	GO:0007269~neurotransmitter secretion	4	0.9501187648456058	0.5977022959784762	FMR1, SYX4, LQF, SEC15	240	102	7937	1.2968954248366014	1.0	0.9998712412503692	99.99996016689653
GOTERM_BP_FAT	GO:0006887~exocytosis	3	0.7125890736342043	0.6040268938962119	CAR, SYX4, SEC15	240	67	7937	1.4807835820895523	1.0	0.9998725312044724	99.99996917718123
GOTERM_BP_FAT	GO:0003001~generation of a signal involved in cell-cell signaling	4	0.9501187648456058	0.6043550718971873	FMR1, SYX4, LQF, SEC15	240	103	7937	1.284304207119741	1.0	0.9998642138760638	99.9999695880043
GOTERM_BP_FAT	GO:0001505~regulation of neurotransmitter levels	4	0.9501187648456058	0.6488679010372308	FMR1, SYX4, LQF, SEC15	240	110	7937	1.2025757575757576	1.0	0.9999156530820584	99.99999559264067
SP_PIR_KEYWORDS	transport	14	3.32541567695962	0.6908127794634645	RANBP16, IR21A, PPK6, INDY, MTACP1, CLUMSY, SYX4, CG15099, TTM3, CAR, CNGL, CG17922, IR8A, SEC15	404	465	12980	0.9673160864473546	1.0	0.9810634717447075	99.99995718494085
GOTERM_BP_FAT	GO:0019226~transmission of nerve impulse	6	1.4251781472684086	0.7088997574911042	FMR1, SYX4, LQF, SPAS, DLG1, SEC15	240	196	7937	1.012372448979592	1.0	0.9999638456129979	99.99999978796916
GOTERM_BP_FAT	GO:0006836~neurotransmitter transport	4	0.9501187648456058	0.7368949710437297	FMR1, SYX4, LQF, SEC15	240	126	7937	1.0498677248677248	1.0	0.9999740526343724	99.99999995872076
GOTERM_BP_FAT	GO:0016192~vesicle-mediated transport	11	2.6128266033254155	0.7476674983550773	NIMC1, PSIDIN, DRP1, GIG, CAR, SYX4, CCT1, LQF, O-FUT1, CG17754, SEC15	240	391	7937	0.9303815004262573	1.0	0.999978544794893	99.9999999790151
GOTERM_BP_FAT	GO:0007267~cell-cell signaling	6	1.4251781472684086	0.767469648333911	FMR1, SYX4, LQF, GRIP, DLG1, SEC15	240	211	7937	0.9404028436018959	1.0	0.9999801765056143	99.99999999440884
GOTERM_BP_FAT	GO:0007268~synaptic transmission	5	1.187648456057007	0.8266123351743813	FMR1, SYX4, LQF, DLG1, SEC15	240	189	7937	0.874889770723104	1.0	0.9999894617700542	99.99999999995161
Annotation Cluster 30	Enrichment Score: 0.3516183156245609
Category	Term	Count	%	PValue	Genes	List Total	Pop Hits	Pop Total	Fold Enrichment	Bonferroni	Benjamini	FDR
GOTERM_BP_FAT	GO:0022610~biological adhesion	9	2.137767220902613	0.20578441566436345	RHOGAP5A, IMPL2, APC2, CG7227, NG2, PLX, NG1, O-FUT1, DLG1	240	188	7937	1.5831781914893617	1.0	0.9948051274274057	97.59748824665135
GOTERM_BP_FAT	GO:0007155~cell adhesion	7	1.66270783847981	0.42702524231614736	RHOGAP5A, IMPL2, APC2, CG7227, PLX, O-FUT1, DLG1	240	174	7937	1.330435823754789	1.0	0.9988936865143293	99.98781528022671
GOTERM_BP_FAT	GO:0016337~cell-cell adhesion	3	0.7125890736342043	0.5345908179516058	RHOGAP5A, APC2, O-FUT1	240	59	7937	1.6815677966101696	1.0	0.99979457032665	99.99957883927729
GOTERM_CC_FAT	GO:0044459~plasma membrane part	11	2.6128266033254155	0.8349091346267683	SUR, RU, INDY, APC2, CG17760, CG7227, CLUMSY, CAR, HTS, CG30054, DLG1	152	405	4786	0.8551981806367771	1.0	0.9999454756383265	99.99999998860473
Annotation Cluster 31	Enrichment Score: 0.32342267993034474
Category	Term	Count	%	PValue	Genes	List Total	Pop Hits	Pop Total	Fold Enrichment	Bonferroni	Benjamini	FDR
SP_PIR_KEYWORDS	glycoprotein	18	4.275534441805226	0.195920701636572	GR64B, GR64A, GR64D, IHOG, GALNAC-T1, O-FUT1, FZ4, VANIN-LIKE, OR98A, SPZ, PGANT35A, GR59F, IDGF4, GR10A, HFW, TOTA, RH4, CG32751	404	435	12980	1.3294639808808468	1.0	0.7826837675858884	93.43934775732768
UP_SEQ_FEATURE	glycosylation site:N-linked (GlcNAc...)	18	4.275534441805226	0.3936076636027363	GR64B, GR64A, GR64D, IHOG, GALNAC-T1, O-FUT1, FZ4, VANIN-LIKE, OR98A, SPZ, PGANT35A, GR59F, IDGF4, GR10A, HFW, TOTA, RH4, CG32751	112	419	2975	1.141109785202864	1.0	0.9999989907419286	99.86389646683268
GOTERM_CC_FAT	GO:0044431~Golgi apparatus part	4	0.9501187648456058	0.48193227415951795	PGANT35A, CG14040, GALNAC-T1, O-FUT1	152	82	4786	1.53594351732991	1.0	0.9940255877436404	99.97657619365327
GOTERM_CC_FAT	GO:0005794~Golgi apparatus	5	1.187648456057007	0.7680457676127147	TANGO7, PGANT35A, CG14040, GALNAC-T1, O-FUT1	152	164	4786	0.9599646983311938	1.0	0.9997712225565809	99.99999914132457
SP_PIR_KEYWORDS	glycosyltransferase	4	0.9501187648456058	0.8459985443993963	PGANT35A, GALNAC-T1, O-FUT1, CG10170	404	149	12980	0.8625157817795203	1.0	0.9961345955965071	99.99999999291794
Annotation Cluster 32	Enrichment Score: 0.3132819752545845
Category	Term	Count	%	PValue	Genes	List Total	Pop Hits	Pop Total	Fold Enrichment	Bonferroni	Benjamini	FDR
SMART	SM00225:BTB	4	0.9501187648456058	0.39724687925490554	CG7837, CG7058, CG3726, CG17754	153	72	4824	1.7516339869281046	1.0	0.9990109018475299	99.7083440020893
INTERPRO	IPR000210:BTB/POZ-like	4	0.9501187648456058	0.445797383681526	CG7837, CG7058, CG3726, CG17754	348	72	10196	1.6277139208173692	1.0	0.9996979131292828	99.98233288248296
INTERPRO	IPR011333:BTB/POZ fold	4	0.9501187648456058	0.5240250634615295	CG7837, CG7058, CG3726, CG17754	348	81	10196	1.446856818504328	1.0	0.999886783543615	99.99809606486252
INTERPRO	IPR013069:BTB/POZ	3	0.7125890736342043	0.6016196744167619	CG7058, CG3726, CG17754	348	59	10196	1.4897720631209819	1.0	0.9999432314642941	99.99985935015
Annotation Cluster 33	Enrichment Score: 0.2872354995470634
Category	Term	Count	%	PValue	Genes	List Total	Pop Hits	Pop Total	Fold Enrichment	Bonferroni	Benjamini	FDR
GOTERM_BP_FAT	GO:0007010~cytoskeleton organization	23	5.463182897862233	0.022969516168232954	APC2, VRP1, FMR1, CAL1, RPA-70, RPL27, HTS, SPAS, GRIP84, RIC8A, MHC, ARP53D, CCT5, CG13900, CYCB, CG5023, MTL, FWD, MSD5, PRM, CHER, MSD1, DLG1	240	465	7937	1.6357616487455198	0.999999999999385	0.8087087159837549	31.343887230123336
SP_PIR_KEYWORDS	cytoplasm	22	5.225653206650831	0.031176035176570326	RANBP16, SINA, OTE, CUFF, FMR1, PROSBETA4R2, HTS, SPAS, GRIP84, ECT4, RIC8A, MHC, ARP53D, TANGO7, MAP205, CCT5, EIF-3P40, PUG, CDEP, ARI-1, PRM, DLG1	404	436	12980	1.621173585248433	0.9979862984572653	0.2916923210008412	32.676887823938614
GOTERM_BP_FAT	GO:0000226~microtubule cytoskeleton organization	16	3.800475059382423	0.03524128892591588	APC2, FMR1, CAL1, RPL27, RPA-70, HTS, SPAS, GRIP84, RIC8A, CCT5, CG13900, CYCB, MSD5, FWD, MSD1, DLG1	240	298	7937	1.7756152125279643	1.0	0.8734620394911248	44.044588488356204
GOTERM_BP_FAT	GO:0007017~microtubule-based process	18	4.275534441805226	0.10564966986183214	APC2, FMR1, CAL1, RPA-70, RPL27, HTS, SPAS, GRIP84, RIC8A, MAP205, CCT5, CG13900, CYCB, MSD5, FWD, MSD1, DLG1, CG12042	240	406	7937	1.4661945812807882	1.0	0.9629417468654604	83.5853968036941
SP_PIR_KEYWORDS	myosin	3	0.7125890736342043	0.10615756414921984	MYO10A, PRM, MHC	404	18	12980	5.354785478547854	0.9999999997200052	0.6320578477038311	75.38906898756007
GOTERM_CC_FAT	GO:0016459~myosin complex	3	0.7125890736342043	0.19722771252363036	MYO10A, PRM, MHC	152	26	4786	3.6330971659919027	1.0	0.9300951008000332	93.87221154365209
GOTERM_CC_FAT	GO:0015629~actin cytoskeleton	5	1.187648456057007	0.29429236216936355	ARP53D, MYO10A, PRM, CG12042, MHC	152	87	4786	1.8095886267392618	1.0	0.9731724235003277	98.80898328056699
GOTERM_CC_FAT	GO:0005856~cytoskeleton	14	3.32541567695962	0.3135915204207075	APC2, MYO10A, DRP1, HTS, SPAS, GRIP84, MHC, ARP53D, MAP205, CDEP, CYCB, PRM, CG12042, DLG1	152	351	4786	1.2558854400959665	1.0	0.9759739418890743	99.16275311971175
UP_SEQ_FEATURE	compositionally biased region:Asp/Glu-rich (acidic)	3	0.7125890736342043	0.33680522382161754	MAP205, HMGZ, DSP1	112	32	2975	2.490234375	1.0	0.9999966090064303	99.55648244936467
GOTERM_CC_FAT	GO:0044430~cytoskeletal part	11	2.6128266033254155	0.41999598817742967	ARP53D, MAP205, APC2, MYO10A, CYCB, DRP1, SPAS, PRM, GRIP84, CG12042, MHC	152	287	4786	1.2068127636163581	1.0	0.9929015276612958	99.90158844139994
SP_PIR_KEYWORDS	motor protein	3	0.7125890736342043	0.4730509003816974	MYO10A, PRM, MHC	404	51	12980	1.8899242865463015	1.0	0.9496977847081962	99.96656531283989
SP_PIR_KEYWORDS	ligase	7	1.66270783847981	0.5567680761642619	SINA, AATS-PHE, PUG, CG8257, LIG3, CG2218, BUR	404	193	12980	1.1652901041399477	1.0	0.9639357655293411	99.99614928864142
INTERPRO	IPR003439:ABC transporter-like	3	0.7125890736342043	0.5730480122499424	SUR, CG2316, CG9663	348	56	10196	1.5695812807881773	1.0	0.9999311239887171	99.99961225687379
INTERPRO	IPR017871:ABC transporter, conserved site	3	0.7125890736342043	0.5922584271619985	SUR, CG2316, CG9663	348	58	10196	1.5154577883472056	1.0	0.9999395121290072	99.99980238487414
GOTERM_BP_FAT	GO:0006281~DNA repair	4	0.9501187648456058	0.5977022959784762	CG5524, LIG3, MUS205, SPEL1	240	102	7937	1.2968954248366014	1.0	0.9998712412503692	99.99996016689653
GOTERM_BP_FAT	GO:0033554~cellular response to stress	6	1.4251781472684086	0.6160772016077238	CG5524, LIG3, MUS205, MTL, SPEL1, SRPRBETA	240	176	7937	1.1274147727272728	1.0	0.9998825628128015	99.99998130771019
SP_PIR_KEYWORDS	nucleotide-binding	23	5.463182897862233	0.6234487912285136	SUR, L(2)K01209, AATS-PHE, MYO10A, CG2316, LIG3, DRP1, CG30054, MCM2, DGK, SPAS, SPEL1, CG9663, MHC, RGK3, ARP53D, CCT5, PUG, CG8641, CG17760, MTL, ASATOR, RABX4	404	743	12980	0.9945631171461696	1.0	0.9765666926453852	99.99949767448206
GOTERM_BP_FAT	GO:0006259~DNA metabolic process	7	1.66270783847981	0.6598607188112853	CG5524, LIG3, RPA-70, MUS205, DSP1, MCM2, SPEL1	240	221	7937	1.0474924585218703	1.0	0.9999269638169164	99.99999736594127
GOTERM_BP_FAT	GO:0006974~response to DNA damage stimulus	4	0.9501187648456058	0.6784255790621527	CG5524, LIG3, MUS205, SPEL1	240	115	7937	1.1502898550724636	1.0	0.999936688417	99.99999893793547
SMART	SM00382:AAA	4	0.9501187648456058	0.7612504795439162	SUR, CG2316, SPAS, CG9663	153	125	4824	1.0089411764705882	1.0	0.999968433161605	99.9999932812408
GOTERM_MF_FAT	GO:0003774~motor activity	3	0.7125890736342043	0.8009999142176423	MYO10A, PRM, MHC	267	88	7918	1.0109805924412665	1.0	0.9998423741961966	99.99999998616995
INTERPRO	IPR003593:ATPase, AAA+ type, core	4	0.9501187648456058	0.8035802352198254	SUR, CG2316, SPAS, CG9663	348	125	10196	0.9375632183908045	1.0	0.9999988501381303	99.99999999551422
GOTERM_MF_FAT	GO:0032553~ribonucleotide binding	28	6.65083135391924	0.8081172323126223	SUR, CG2316, ARP53D, CG11221, CG8641, RABX4, PRM, L(2)K01209, AATS-PHE, CG5524, MYO10A, LIG3, DRP1, CG30054, SPAS, DGK, MCM2, SPEL1, CG9663, BUR, RGK3, MHC, CCT5, PUG, CG8257, CG17760, MTL, ASATOR	267	923	7918	0.899623033504977	1.0	0.9998551007831555	99.99999999171278
GOTERM_MF_FAT	GO:0032555~purine ribonucleotide binding	28	6.65083135391924	0.8081172323126223	SUR, CG2316, ARP53D, CG11221, CG8641, RABX4, PRM, L(2)K01209, AATS-PHE, CG5524, MYO10A, LIG3, DRP1, CG30054, SPAS, DGK, MCM2, SPEL1, CG9663, BUR, RGK3, MHC, CCT5, PUG, CG8257, CG17760, MTL, ASATOR	267	923	7918	0.899623033504977	1.0	0.9998551007831555	99.99999999171278
SP_PIR_KEYWORDS	atp-binding	16	3.800475059382423	0.8125637058667949	L(2)K01209, SUR, AATS-PHE, MYO10A, CG2316, LIG3, MCM2, DGK, SPAS, SPEL1, CG9663, MHC, ARP53D, CCT5, PUG, ASATOR	404	585	12980	0.8787340272488787	1.0	0.9940691843780034	99.99999991756144
GOTERM_MF_FAT	GO:0000166~nucleotide binding	36	8.551068883610451	0.8523087376794416	SUR, CG14230, CG2316, ARP53D, CG11221, CG8641, MUS205, RABX4, CG14641, PRM, L(2)K01209, AATS-PHE, SU(VAR)3-3, CG5524, MYO10A, DRP1, LIG3, CG30054, SPAS, DGK, MCM2, SPEL1, CG42458, CG9663, MHC, BUR, RGK3, CCT5, PUG, ROX8, CG8257, CG17760, MTL, ASATOR, CG5028, CG9331	267	1206	7918	0.8852367376600144	1.0	0.9999415597823861	99.99999999979113
GOTERM_MF_FAT	GO:0017076~purine nucleotide binding	29	6.88836104513064	0.8609828349692896	SUR, CG2316, ARP53D, CG11221, CG8641, RABX4, PRM, L(2)K01209, AATS-PHE, SU(VAR)3-3, CG5524, MYO10A, LIG3, DRP1, CG30054, SPAS, DGK, MCM2, SPEL1, CG9663, BUR, RGK3, MHC, CCT5, PUG, CG8257, CG17760, MTL, ASATOR	267	989	7918	0.8695727913414603	1.0	0.9999516120258914	99.99999999991083
GOTERM_MF_FAT	GO:0005524~ATP binding	21	4.98812351543943	0.8877778681450483	SUR, L(2)K01209, AATS-PHE, CG5524, MYO10A, CG2316, LIG3, MCM2, DGK, SPAS, SPEL1, CG9663, MHC, BUR, ARP53D, CG11221, CCT5, PUG, CG8257, ASATOR, PRM	267	748	7918	0.8325722525986902	1.0	0.9999728418531192	99.99999999999561
GOTERM_MF_FAT	GO:0032559~adenyl ribonucleotide binding	21	4.98812351543943	0.8903897819965954	SUR, L(2)K01209, AATS-PHE, CG5524, MYO10A, CG2316, LIG3, MCM2, DGK, SPAS, SPEL1, CG9663, MHC, BUR, ARP53D, CG11221, CCT5, PUG, CG8257, ASATOR, PRM	267	750	7918	0.8303520599250936	1.0	0.9999726727833702	99.99999999999685
GOTERM_MF_FAT	GO:0042624~ATPase activity, uncoupled	5	1.187648456057007	0.8917244672552744	SUR, CCT5, MYO10A, CG2316, CG9663	267	192	7918	0.7722768414481898	1.0	0.999971007040593	99.99999999999734
GOTERM_MF_FAT	GO:0030554~adenyl nucleotide binding	22	5.225653206650831	0.9224922112198459	SUR, L(2)K01209, AATS-PHE, SU(VAR)3-3, CG5524, MYO10A, CG2316, LIG3, MCM2, DGK, SPAS, SPEL1, CG9663, MHC, BUR, ARP53D, CG11221, CCT5, PUG, CG8257, ASATOR, PRM	267	812	7918	0.8034722606593974	1.0	0.9999872303811204	99.99999999999997
GOTERM_MF_FAT	GO:0001883~purine nucleoside binding	22	5.225653206650831	0.9271849673758114	SUR, L(2)K01209, AATS-PHE, SU(VAR)3-3, CG5524, MYO10A, CG2316, LIG3, MCM2, DGK, SPAS, SPEL1, CG9663, MHC, BUR, ARP53D, CG11221, CCT5, PUG, CG8257, ASATOR, PRM	267	817	7918	0.798555049761849	1.0	0.9999890769128984	99.99999999999999
GOTERM_MF_FAT	GO:0001882~nucleoside binding	22	5.225653206650831	0.9333599264848429	SUR, L(2)K01209, AATS-PHE, SU(VAR)3-3, CG5524, MYO10A, CG2316, LIG3, MCM2, DGK, SPAS, SPEL1, CG9663, MHC, BUR, ARP53D, CG11221, CCT5, PUG, CG8257, ASATOR, PRM	267	824	7918	0.7917712083196974	1.0	0.9999916274414873	100.0
GOTERM_CC_FAT	GO:0043228~non-membrane-bounded organelle	24	5.7007125890736345	0.9378606017543576	HMGZ, APC2, CG5524, MYO10A, MRPS24, DRP1, CAL1, RPA-70, RPL27, HTS, DSP1, CG3756, SPAS, GRIP84, MHC, ARP53D, MAP205, CDEP, MRPS18A, CYCB, ASH1, PRM, DLG1, CG12042	152	943	4786	0.8013618351286488	1.0	0.9999980874665877	99.99999999999996
GOTERM_CC_FAT	GO:0043232~intracellular non-membrane-bounded organelle	24	5.7007125890736345	0.9378606017543576	HMGZ, APC2, CG5524, MYO10A, MRPS24, DRP1, CAL1, RPA-70, RPL27, HTS, DSP1, CG3756, SPAS, GRIP84, MHC, ARP53D, MAP205, CDEP, MRPS18A, CYCB, ASH1, PRM, DLG1, CG12042	152	943	4786	0.8013618351286488	1.0	0.9999980874665877	99.99999999999996
UP_SEQ_FEATURE	nucleotide phosphate-binding region:ATP	5	1.187648456057007	0.9426820820692465	PUG, MCM2, SPAS, SPEL1, MHC	112	196	2975	0.6776147959183673	1.0	1.0	100.0
GOTERM_MF_FAT	GO:0043492~ATPase activity, coupled to movement of substances	3	0.7125890736342043	0.9465010408480043	SUR, CG2316, CG9663	267	136	7918	0.6541639127561136	1.0	0.999996313905869	100.0
GOTERM_MF_FAT	GO:0042626~ATPase activity, coupled to transmembrane movement of substances	3	0.7125890736342043	0.9465010408480043	SUR, CG2316, CG9663	267	136	7918	0.6541639127561136	1.0	0.999996313905869	100.0
GOTERM_MF_FAT	GO:0016820~hydrolase activity, acting on acid anhydrides, catalyzing transmembrane movement of substances	3	0.7125890736342043	0.949477323620695	SUR, CG2316, CG9663	267	138	7918	0.6446832763393584	1.0	0.9999967209559183	100.0
GOTERM_MF_FAT	GO:0042623~ATPase activity, coupled	7	1.66270783847981	0.9499937728664439	SUR, CCT5, MYO10A, CG2316, SPAS, CG9663, MHC	267	307	7918	0.676182459222389	1.0	0.9999964407514726	100.0
GOTERM_MF_FAT	GO:0015399~primary active transmembrane transporter activity	3	0.7125890736342043	0.9708917466557856	SUR, CG2316, CG9663	267	157	7918	0.5666642811135761	1.0	0.9999992577418099	100.0
GOTERM_MF_FAT	GO:0015405~P-P-bond-hydrolysis-driven transmembrane transporter activity	3	0.7125890736342043	0.9708917466557856	SUR, CG2316, CG9663	267	157	7918	0.5666642811135761	1.0	0.9999992577418099	100.0
GOTERM_MF_FAT	GO:0016887~ATPase activity	7	1.66270783847981	0.9813493213510944	SUR, CCT5, MYO10A, CG2316, SPAS, CG9663, MHC	267	353	7918	0.5880680311084233	1.0	0.9999998542571631	100.0
Annotation Cluster 34	Enrichment Score: 0.269317953495493
Category	Term	Count	%	PValue	Genes	List Total	Pop Hits	Pop Total	Fold Enrichment	Bonferroni	Benjamini	FDR
GOTERM_BP_FAT	GO:0007242~intracellular signaling cascade	12	2.8503562945368173	0.283309326187386	TUSP, RHOGAP5A, CG34393, CG8641, PLC21C, HFW, SL, MTL, FWD, RABX4, DGK, RGK3	240	297	7937	1.3361952861952864	1.0	0.996576052792526	99.54419479484996
SP_PIR_KEYWORDS	gtp-binding	7	1.66270783847981	0.3337923858498626	CG8641, CG17760, DRP1, MTL, RABX4, CG30054, RGK3	404	152	12980	1.4796117769671704	1.0	0.8971477693511453	99.37418752117333
INTERPRO	IPR001806:Ras GTPase	4	0.9501187648456058	0.3442542929588618	CG8641, MTL, RABX4, RGK3	348	61	10196	1.9212361032598455	1.0	0.9983729268627243	99.79255383201063
INTERPRO	IPR013753:Ras	4	0.9501187648456058	0.3442542929588618	CG8641, MTL, RABX4, RGK3	348	61	10196	1.9212361032598455	1.0	0.9983729268627243	99.79255383201063
GOTERM_BP_FAT	GO:0007264~small GTPase mediated signal transduction	5	1.187648456057007	0.4170674424498351	CG34393, CG8641, MTL, RABX4, RGK3	240	109	7937	1.5170107033639144	1.0	0.9988887439465417	99.98389677441355
GOTERM_MF_FAT	GO:0003924~GTPase activity	6	1.4251781472684086	0.44426872363836223	CG8641, CG17760, DRP1, MTL, RABX4, SRPRBETA	267	130	7918	1.368712186689715	1.0	0.9969084090669486	99.97415262642083
GOTERM_MF_FAT	GO:0005525~GTP binding	7	1.66270783847981	0.5555380751023675	CG8641, CG17760, DRP1, MTL, RABX4, CG30054, RGK3	267	178	7918	1.1662248032655809	1.0	0.9986345694464801	99.99888307249046
GOTERM_MF_FAT	GO:0032561~guanyl ribonucleotide binding	7	1.66270783847981	0.5720581634599942	CG8641, CG17760, DRP1, MTL, RABX4, CG30054, RGK3	267	181	7918	1.146895110393776	1.0	0.9987042719967686	99.99934428388472
GOTERM_MF_FAT	GO:0019001~guanyl nucleotide binding	7	1.66270783847981	0.5774984486993053	CG8641, CG17760, DRP1, MTL, RABX4, CG30054, RGK3	267	182	7918	1.1405934889080958	1.0	0.9983279387600978	99.99945224797803
SP_PIR_KEYWORDS	nucleotide-binding	23	5.463182897862233	0.6234487912285136	SUR, L(2)K01209, AATS-PHE, MYO10A, CG2316, LIG3, DRP1, CG30054, MCM2, DGK, SPAS, SPEL1, CG9663, MHC, RGK3, ARP53D, CCT5, PUG, CG8641, CG17760, MTL, ASATOR, RABX4	404	743	12980	0.9945631171461696	1.0	0.9765666926453852	99.99949767448206
INTERPRO	IPR005225:Small GTP-binding protein	3	0.7125890736342043	0.8013769492878177	CG8641, MTL, RABX4	348	87	10196	1.0103051922314705	1.0	0.9999989720306173	99.99999999471841
GOTERM_MF_FAT	GO:0032553~ribonucleotide binding	28	6.65083135391924	0.8081172323126223	SUR, CG2316, ARP53D, CG11221, CG8641, RABX4, PRM, L(2)K01209, AATS-PHE, CG5524, MYO10A, LIG3, DRP1, CG30054, SPAS, DGK, MCM2, SPEL1, CG9663, BUR, RGK3, MHC, CCT5, PUG, CG8257, CG17760, MTL, ASATOR	267	923	7918	0.899623033504977	1.0	0.9998551007831555	99.99999999171278
GOTERM_MF_FAT	GO:0032555~purine ribonucleotide binding	28	6.65083135391924	0.8081172323126223	SUR, CG2316, ARP53D, CG11221, CG8641, RABX4, PRM, L(2)K01209, AATS-PHE, CG5524, MYO10A, LIG3, DRP1, CG30054, SPAS, DGK, MCM2, SPEL1, CG9663, BUR, RGK3, MHC, CCT5, PUG, CG8257, CG17760, MTL, ASATOR	267	923	7918	0.899623033504977	1.0	0.9998551007831555	99.99999999171278
GOTERM_MF_FAT	GO:0000166~nucleotide binding	36	8.551068883610451	0.8523087376794416	SUR, CG14230, CG2316, ARP53D, CG11221, CG8641, MUS205, RABX4, CG14641, PRM, L(2)K01209, AATS-PHE, SU(VAR)3-3, CG5524, MYO10A, DRP1, LIG3, CG30054, SPAS, DGK, MCM2, SPEL1, CG42458, CG9663, MHC, BUR, RGK3, CCT5, PUG, ROX8, CG8257, CG17760, MTL, ASATOR, CG5028, CG9331	267	1206	7918	0.8852367376600144	1.0	0.9999415597823861	99.99999999979113
GOTERM_MF_FAT	GO:0017076~purine nucleotide binding	29	6.88836104513064	0.8609828349692896	SUR, CG2316, ARP53D, CG11221, CG8641, RABX4, PRM, L(2)K01209, AATS-PHE, SU(VAR)3-3, CG5524, MYO10A, LIG3, DRP1, CG30054, SPAS, DGK, MCM2, SPEL1, CG9663, BUR, RGK3, MHC, CCT5, PUG, CG8257, CG17760, MTL, ASATOR	267	989	7918	0.8695727913414603	1.0	0.9999516120258914	99.99999999991083
Annotation Cluster 35	Enrichment Score: 0.25542336498587676
Category	Term	Count	%	PValue	Genes	List Total	Pop Hits	Pop Total	Fold Enrichment	Bonferroni	Benjamini	FDR
GOTERM_MF_FAT	GO:0016879~ligase activity, forming carbon-nitrogen bonds	6	1.4251781472684086	0.5093300541888007	SINA, PUG, CG9153, CG2218, ARI-1, BUR	267	140	7918	1.2709470304975923	1.0	0.9985658076411805	99.99551218103564
SP_PIR_KEYWORDS	ligase	7	1.66270783847981	0.5567680761642619	SINA, AATS-PHE, PUG, CG8257, LIG3, CG2218, BUR	404	193	12980	1.1652901041399477	1.0	0.9639357655293411	99.99614928864142
GOTERM_BP_FAT	GO:0070647~protein modification by small protein conjugation or removal	3	0.7125890736342043	0.6040268938962119	SINA, CG2218, BUR	240	67	7937	1.4807835820895523	1.0	0.9998725312044724	99.99996917718123
Annotation Cluster 36	Enrichment Score: 0.2547899056397688
Category	Term	Count	%	PValue	Genes	List Total	Pop Hits	Pop Total	Fold Enrichment	Bonferroni	Benjamini	FDR
GOTERM_BP_FAT	GO:0016569~covalent chromatin modification	4	0.9501187648456058	0.22949615729922457	GAS41, SU(VAR)3-3, ASH1, BUR	240	55	7937	2.4051515151515153	1.0	0.9956560156027278	98.5289274387124
GOTERM_BP_FAT	GO:0016570~histone modification	4	0.9501187648456058	0.22949615729922457	GAS41, SU(VAR)3-3, ASH1, BUR	240	55	7937	2.4051515151515153	1.0	0.9956560156027278	98.5289274387124
GOTERM_BP_FAT	GO:0006338~chromatin remodeling	3	0.7125890736342043	0.4054308939908262	GAS41, FMR1, ASH1	240	46	7937	2.15679347826087	1.0	0.9987599030332048	99.97782664419145
GOTERM_BP_FAT	GO:0016568~chromatin modification	5	1.187648456057007	0.4374181243991047	GAS41, SU(VAR)3-3, FMR1, ASH1, BUR	240	112	7937	1.476376488095238	1.0	0.9989833401878088	99.99093930108266
SP_PIR_KEYWORDS	methyltransferase	4	0.9501187648456058	0.49434319515983866	SU(VAR)3-3, CG8067, ASH1, BUR	404	85	12980	1.5119394292370414	1.0	0.9520473679542865	99.98002799722083
GOTERM_BP_FAT	GO:0006350~transcription	13	3.0878859857482186	0.735762371675628	SD, MTF-1, ELP3, SU(VAR)3-3, CG3756, MCM2, GCE, STC, PBP95, GAS41, ACJ6, ASH1, TFIIFALPHA	240	459	7937	0.9366466957153232	1.0	0.9999749519857581	99.99999995574912
GOTERM_BP_FAT	GO:0051276~chromosome organization	8	1.9002375296912115	0.7517938877435356	GAS41, SU(VAR)3-3, FMR1, CYCB, MCM2, ASH1, SPEL1, BUR	240	282	7937	0.9381796690307328	1.0	0.9999768081165079	99.99999998392977
GOTERM_BP_FAT	GO:0006325~chromatin organization	5	1.187648456057007	0.7586622256647879	GAS41, SU(VAR)3-3, FMR1, ASH1, BUR	240	170	7937	0.9726715686274509	1.0	0.9999785659689284	99.99999998979547
GOTERM_MF_FAT	GO:0003677~DNA binding	23	5.463182897862233	0.9066159214233865	SD, MTF-1, HMGZ, DIMM, LIG3, RPA-70, CG3726, DSP1, CG3756, MCM2, SPEL1, CI, CG3919, GCE, STC, CG10494, PBP95, CG13900, CG14930, ACJ6, MUS205, ASH1, TFIIFALPHA	267	830	7918	0.8217769956229413	1.0	0.9999792794030569	99.99999999999967
SP_PIR_KEYWORDS	nucleus	22	5.225653206650831	0.909202711470567	RANBP16, SD, ELP3, SINA, HMGZ, SU(VAR)3-3, OTE, PROSBETA4R2, RPA-70, DSP1, MCM2, SPEL1, NLE, CI, GCE, STC, PBP95, CG13900, ACJ6, ES2, ASH1, TFIIFALPHA	404	869	12980	0.8133851359819526	1.0	0.9986704822311323	99.99999999999037
GOTERM_BP_FAT	GO:0045449~regulation of transcription	16	3.800475059382423	0.9861639896767206	SD, ELP3, DIMM, APC2, SU(VAR)3-3, DSP1, MCM2, O-FUT1, CI, GCE, GAS41, STC, PBP95, ACJ6, ASH1, TFIIFALPHA	240	799	7937	0.6622444722569879	1.0	0.9999999949913987	100.0
Annotation Cluster 37	Enrichment Score: 0.24362004707520082
Category	Term	Count	%	PValue	Genes	List Total	Pop Hits	Pop Total	Fold Enrichment	Bonferroni	Benjamini	FDR
GOTERM_CC_FAT	GO:0005886~plasma membrane	31	7.363420427553444	0.13911048693753014	SUR, CALX, CG7653, INDY, APC2, GR93D, SYX4, GR47B, RASP, GR59F, GR10A, CG7227, CAR, HEXO1, DLG1, GR64B, GR64A, OR67C, GR64D, OR67A, CLUMSY, GR64C, HTS, OR47A, CG30054, OR98A, RU, CG17760, OR22A, OR22B, PEN-2	152	781	4786	1.2497978300424557	0.9999999999999934	0.9029404311059289	85.1016845694615
GOTERM_CC_FAT	GO:0044459~plasma membrane part	11	2.6128266033254155	0.8349091346267683	SUR, RU, INDY, APC2, CG17760, CG7227, CLUMSY, CAR, HTS, CG30054, DLG1	152	405	4786	0.8551981806367771	1.0	0.9999454756383265	99.99999998860473
GOTERM_CC_FAT	GO:0005887~integral to plasma membrane	4	0.9501187648456058	0.953935520961431	SUR, RU, INDY, CG7227	152	198	4786	0.6360978203083466	1.0	0.9999993686152007	100.0
GOTERM_CC_FAT	GO:0031226~intrinsic to plasma membrane	4	0.9501187648456058	0.9571978350604778	SUR, RU, INDY, CG7227	152	201	4786	0.6266038229903115	1.0	0.9999993910613332	100.0
Annotation Cluster 38	Enrichment Score: 0.22649216026370037
Category	Term	Count	%	PValue	Genes	List Total	Pop Hits	Pop Total	Fold Enrichment	Bonferroni	Benjamini	FDR
SP_PIR_KEYWORDS	cytoplasm	22	5.225653206650831	0.031176035176570326	RANBP16, SINA, OTE, CUFF, FMR1, PROSBETA4R2, HTS, SPAS, GRIP84, ECT4, RIC8A, MHC, ARP53D, TANGO7, MAP205, CCT5, EIF-3P40, PUG, CDEP, ARI-1, PRM, DLG1	404	436	12980	1.621173585248433	0.9979862984572653	0.2916923210008412	32.676887823938614
GOTERM_BP_FAT	GO:0006508~proteolysis	24	5.7007125890736345	0.4445078693579944	CG14523, DIP-C, SINA, CG7653, SPHINX2, SPHINX1, CG32483, PROSBETA4R2, CG30043, CG9507, CG1304, ICE, SER6, CG9505, NEP2, CG4572, CG33012, CG42370, CG13160, ARI-1, CG9153, CG14526, CG6639, CG14527	240	731	7937	1.0857729138166896	1.0	0.9990642084071796	99.9926205077413
GOTERM_MF_FAT	GO:0016879~ligase activity, forming carbon-nitrogen bonds	6	1.4251781472684086	0.5093300541888007	SINA, PUG, CG9153, CG2218, ARI-1, BUR	267	140	7918	1.2709470304975923	1.0	0.9985658076411805	99.99551218103564
GOTERM_MF_FAT	GO:0004842~ubiquitin-protein ligase activity	4	0.9501187648456058	0.5319522327327025	SINA, CG9153, CG2218, ARI-1	267	83	7918	1.4291773836920718	1.0	0.9985752800861986	99.99768908131236
GOTERM_MF_FAT	GO:0019787~small conjugating protein ligase activity	4	0.9501187648456058	0.5795845933286194	SINA, CG9153, CG2218, ARI-1	267	89	7918	1.3328283465892352	1.0	0.998199267232994	99.99948907613359
GOTERM_MF_FAT	GO:0016881~acid-amino acid ligase activity	4	0.9501187648456058	0.7429378731349469	SINA, CG9153, CG2218, ARI-1	267	114	7918	1.040541428477561	1.0	0.9996580411745577	99.99999949388467
SP_PIR_KEYWORDS	ubl conjugation pathway	3	0.7125890736342043	0.8128965176187332	SINA, CG9153, ARI-1	404	98	12980	0.983532026672055	1.0	0.9936166762493529	99.99999991937152
GOTERM_BP_FAT	GO:0030163~protein catabolic process	5	1.187648456057007	0.8581887116538116	SINA, PROSBETA4R2, CG9153, ARI-1, O-FUT1	240	200	7937	0.8267708333333333	1.0	0.9999948817195607	99.99999999999814
GOTERM_BP_FAT	GO:0019941~modification-dependent protein catabolic process	4	0.9501187648456058	0.8889779239756254	SINA, PROSBETA4R2, CG9153, ARI-1	240	169	7937	0.7827416173570019	1.0	0.9999979579075465	99.99999999999997
GOTERM_BP_FAT	GO:0043632~modification-dependent macromolecule catabolic process	4	0.9501187648456058	0.891318924545956	SINA, PROSBETA4R2, CG9153, ARI-1	240	170	7937	0.7781372549019607	1.0	0.9999979537564326	99.99999999999997
GOTERM_BP_FAT	GO:0044257~cellular protein catabolic process	4	0.9501187648456058	0.9179753174796875	SINA, PROSBETA4R2, CG9153, ARI-1	240	183	7937	0.7228597449908926	1.0	0.9999990626665689	100.0
GOTERM_BP_FAT	GO:0051603~proteolysis involved in cellular protein catabolic process	4	0.9501187648456058	0.9179753174796875	SINA, PROSBETA4R2, CG9153, ARI-1	240	183	7937	0.7228597449908926	1.0	0.9999990626665689	100.0
GOTERM_BP_FAT	GO:0009057~macromolecule catabolic process	6	1.4251781472684086	0.9250462557375689	SINA, IDGF4, PROSBETA4R2, CG9153, ARI-1, O-FUT1	240	277	7937	0.7163357400722021	1.0	0.9999993523157603	100.0
GOTERM_BP_FAT	GO:0044265~cellular macromolecule catabolic process	4	0.9501187648456058	0.9685020117287773	SINA, PROSBETA4R2, CG9153, ARI-1	240	225	7937	0.5879259259259259	1.0	0.9999999423703145	100.0
Annotation Cluster 39	Enrichment Score: 0.22291393622743494
Category	Term	Count	%	PValue	Genes	List Total	Pop Hits	Pop Total	Fold Enrichment	Bonferroni	Benjamini	FDR
SP_PIR_KEYWORDS	sh3 domain	3	0.7125890736342043	0.45233453559870335	SL, RHOGEF3, DLG1	404	49	12980	1.96706405334411	1.0	0.9437689950784405	99.94587409903468
SMART	SM00326:SH3	3	0.7125890736342043	0.668827339860792	SL, RHOGEF3, DLG1	153	72	4824	1.3137254901960784	1.0	0.9998840030132735	99.99970763274943
INTERPRO	IPR001452:Src homology-3 domain	3	0.7125890736342043	0.7087358911782302	SL, RHOGEF3, DLG1	348	72	10196	1.220785440613027	1.0	0.999994887197266	99.9999985649597
Annotation Cluster 40	Enrichment Score: 0.21371702988410385
Category	Term	Count	%	PValue	Genes	List Total	Pop Hits	Pop Total	Fold Enrichment	Bonferroni	Benjamini	FDR
GOTERM_CC_FAT	GO:0005576~extracellular region	21	4.98812351543943	0.18333872013909897	IMPL2, MUC26B, CG16995, NG2, CP18, CP19, NG1, HTS, LCP65AG2, ATTA, CP15, CP16, RAD, CG9500, SPZ, OBST-J, IDGF4, TOTA, CG9400, CHER, CG3009	152	512	4786	1.2914525082236843	1.0	0.9255152179945753	92.37932937812155
GOTERM_BP_FAT	GO:0006030~chitin metabolic process	3	0.7125890736342043	0.8628438905134493	OBST-J, IDGF4, MUC26B	240	114	7937	0.8702850877192984	1.0	0.9999955709616631	99.9999999999989
GOTERM_BP_FAT	GO:0006022~aminoglycan metabolic process	3	0.7125890736342043	0.9313108572643793	OBST-J, IDGF4, MUC26B	240	142	7937	0.6986795774647887	1.0	0.999999407457571	100.0
GOTERM_BP_FAT	GO:0005976~polysaccharide metabolic process	3	0.7125890736342043	0.9480926741168169	OBST-J, IDGF4, MUC26B	240	153	7937	0.6484477124183007	1.0	0.9999997412830468	100.0
Annotation Cluster 41	Enrichment Score: 0.1871616548681211
Category	Term	Count	%	PValue	Genes	List Total	Pop Hits	Pop Total	Fold Enrichment	Bonferroni	Benjamini	FDR
GOTERM_MF_FAT	GO:0043566~structure-specific DNA binding	5	1.187648456057007	0.019193550520797215	PBP95, STC, RPA-70, DSP1, SPEL1	267	31	7918	4.783133985743627	0.9997247410897617	0.5978244081809805	23.853711807202483
GOTERM_MF_FAT	GO:0003697~single-stranded DNA binding	3	0.7125890736342043	0.07845768039218955	STC, RPA-70, DSP1	267	14	7918	6.354735152487962	0.999999999999999	0.8690646929590276	68.30201957674657
GOTERM_BP_FAT	GO:0034621~cellular macromolecular complex subunit organization	7	1.66270783847981	0.577188726711711	RANBP16, GAS41, PBP95, L(2)K14505, CG13472, MCM2, MHC	240	203	7937	1.140373563218391	1.0	0.999853304058995	99.99991091820402
GOTERM_BP_FAT	GO:0065003~macromolecular complex assembly	8	1.9002375296912115	0.615165610885644	RANBP16, GAS41, PBP95, L(2)K14505, CG13472, MCM2, TFIIFALPHA, MHC	240	246	7937	1.0754742547425473	1.0	0.9998881406367243	99.99998057634645
SP_PIR_KEYWORDS	dna-binding	13	3.0878859857482186	0.6478300711305333	SD, HMGZ, RPA-70, DSP1, MCM2, SPEL1, CI, GCE, STC, PBP95, ACJ6, MUS205, TFIIFALPHA	404	417	12980	1.001614549944203	1.0	0.9773598860558373	99.99978232612797
GOTERM_CC_FAT	GO:0005667~transcription factor complex	3	0.7125890736342043	0.7250963232014309	GAS41, PBP95, TFIIFALPHA	152	80	4786	1.1807565789473684	1.0	0.9997463951034429	99.99999255951852
GOTERM_BP_FAT	GO:0006350~transcription	13	3.0878859857482186	0.735762371675628	SD, MTF-1, ELP3, SU(VAR)3-3, CG3756, MCM2, GCE, STC, PBP95, GAS41, ACJ6, ASH1, TFIIFALPHA	240	459	7937	0.9366466957153232	1.0	0.9999749519857581	99.99999995574912
GOTERM_BP_FAT	GO:0043933~macromolecular complex subunit organization	8	1.9002375296912115	0.7485165771860556	RANBP16, GAS41, PBP95, L(2)K14505, CG13472, MCM2, TFIIFALPHA, MHC	240	281	7937	0.9415183867141163	1.0	0.9999776073922796	99.99999998012912
GOTERM_BP_FAT	GO:0006351~transcription, DNA-dependent	4	0.9501187648456058	0.7695378001009306	GAS41, PBP95, CG3756, TFIIFALPHA	240	133	7937	0.9946115288220552	1.0	0.9999788294979839	99.99999999516149
GOTERM_BP_FAT	GO:0032774~RNA biosynthetic process	4	0.9501187648456058	0.7824864576174304	GAS41, PBP95, CG3756, TFIIFALPHA	240	136	7937	0.9726715686274509	1.0	0.9999794866036894	99.99999999810201
GOTERM_BP_FAT	GO:0006366~transcription from RNA polymerase II promoter	3	0.7125890736342043	0.8044267263936118	GAS41, PBP95, TFIIFALPHA	240	99	7937	1.0021464646464646	1.0	0.9999874133128865	99.99999999966039
GOTERM_CC_FAT	GO:0044451~nucleoplasm part	6	1.4251781472684086	0.8834287322216625	ELP3, GAS41, PBP95, CG3756, MCM2, TFIIFALPHA	152	240	4786	0.7871710526315788	1.0	0.9999891107288532	99.9999999998633
GOTERM_MF_FAT	GO:0016564~transcription repressor activity	3	0.7125890736342043	0.886185761946387	CI, ACJ6, DSP1	267	109	7918	0.8162045149984538	1.0	0.9999742271315879	99.99999999999464
GOTERM_MF_FAT	GO:0003677~DNA binding	23	5.463182897862233	0.9066159214233865	SD, MTF-1, HMGZ, DIMM, LIG3, RPA-70, CG3726, DSP1, CG3756, MCM2, SPEL1, CI, CG3919, GCE, STC, CG10494, PBP95, CG13900, CG14930, ACJ6, MUS205, ASH1, TFIIFALPHA	267	830	7918	0.8217769956229413	1.0	0.9999792794030569	99.99999999999967
SP_PIR_KEYWORDS	nucleus	22	5.225653206650831	0.909202711470567	RANBP16, SD, ELP3, SINA, HMGZ, SU(VAR)3-3, OTE, PROSBETA4R2, RPA-70, DSP1, MCM2, SPEL1, NLE, CI, GCE, STC, PBP95, CG13900, ACJ6, ES2, ASH1, TFIIFALPHA	404	869	12980	0.8133851359819526	1.0	0.9986704822311323	99.99999999999037
SP_PIR_KEYWORDS	transcription regulation	9	2.137767220902613	0.9177719876277384	SD, ELP3, GCE, STC, SU(VAR)3-3, ACJ6, MCM2, ASH1, TFIIFALPHA	404	387	12980	0.7471793690997006	1.0	0.9987784747272933	99.99999999999721
SP_PIR_KEYWORDS	Transcription	9	2.137767220902613	0.9253128461427192	SD, ELP3, GCE, STC, SU(VAR)3-3, ACJ6, MCM2, ASH1, TFIIFALPHA	404	393	12980	0.7357720504874915	1.0	0.9989633687381057	99.99999999999916
GOTERM_CC_FAT	GO:0005654~nucleoplasm	6	1.4251781472684086	0.9282032102573573	ELP3, GAS41, PBP95, CG3756, MCM2, TFIIFALPHA	152	265	4786	0.7129096325719959	1.0	0.9999978495945294	99.99999999999972
GOTERM_BP_FAT	GO:0045449~regulation of transcription	16	3.800475059382423	0.9861639896767206	SD, ELP3, DIMM, APC2, SU(VAR)3-3, DSP1, MCM2, O-FUT1, CI, GCE, GAS41, STC, PBP95, ACJ6, ASH1, TFIIFALPHA	240	799	7937	0.6622444722569879	1.0	0.9999999949913987	100.0
GOTERM_CC_FAT	GO:0043233~organelle lumen	11	2.6128266033254155	0.9864399692849737	ELP3, GAS41, PBP95, AATS-PHE, MRPS18A, MRPS24, CG31075, CG3756, MCM2, CG5028, TFIIFALPHA	152	556	4786	0.6229411207875805	1.0	0.999999971168505	100.0
GOTERM_CC_FAT	GO:0070013~intracellular organelle lumen	11	2.6128266033254155	0.9864399692849737	ELP3, GAS41, PBP95, AATS-PHE, MRPS18A, MRPS24, CG31075, CG3756, MCM2, CG5028, TFIIFALPHA	152	556	4786	0.6229411207875805	1.0	0.999999971168505	100.0
GOTERM_CC_FAT	GO:0031974~membrane-enclosed lumen	11	2.6128266033254155	0.9898735545638796	ELP3, GAS41, PBP95, AATS-PHE, MRPS18A, MRPS24, CG31075, CG3756, MCM2, CG5028, TFIIFALPHA	152	571	4786	0.6065766430085723	1.0	0.9999999573093523	100.0
GOTERM_CC_FAT	GO:0031981~nuclear lumen	6	1.4251781472684086	0.995371123981597	ELP3, GAS41, PBP95, CG3756, MCM2, TFIIFALPHA	152	387	4786	0.4881680946552427	1.0	0.9999999954611545	100.0
GOTERM_MF_FAT	GO:0030528~transcription regulator activity	10	2.375296912114014	0.9998353768733116	CI, SD, MTF-1, GCE, GAS41, STC, DIMM, ACJ6, DSP1, TFIIFALPHA	267	682	7918	0.43483036234032973	1.0	0.9999999999999962	100.0
Annotation Cluster 42	Enrichment Score: 0.18613618898075218
Category	Term	Count	%	PValue	Genes	List Total	Pop Hits	Pop Total	Fold Enrichment	Bonferroni	Benjamini	FDR
INTERPRO	IPR013783:Immunoglobulin-like fold	5	1.187648456057007	0.5674106381098265	IMPL2, CG31646, CG42368, CHER, KEK4	348	117	10196	1.2520876313979763	1.0	0.9999341454757564	99.99953016177002
SMART	SM00408:IGc2	4	0.9501187648456058	0.5738186588431529	IMPL2, CG31646, CG42368, KEK4	153	94	4824	1.341677096370463	1.0	0.9998402860225158	99.99464212301203
INTERPRO	IPR013098:Immunoglobulin I-set	3	0.7125890736342043	0.582734477070858	IMPL2, CG31646, CG42368	348	57	10196	1.5420447670901392	1.0	0.9999354863314378	99.99972290514229
INTERPRO	IPR003598:Immunoglobulin subtype 2	4	0.9501187648456058	0.6253897099896089	IMPL2, CG31646, CG42368, KEK4	348	94	10196	1.2467595989239422	1.0	0.9999641760420428	99.99994285604389
INTERPRO	IPR013151:Immunoglobulin	3	0.7125890736342043	0.7738449771833043	CG31646, CG42368, KEK4	348	82	10196	1.0719091673675358	1.0	0.99999862724787	99.99999996466956
INTERPRO	IPR007110:Immunoglobulin-like	4	0.9501187648456058	0.832214566876035	IMPL2, CG31646, CG42368, KEK4	348	132	10196	0.887843956809474	1.0	0.9999996185643819	99.99999999955335
Annotation Cluster 43	Enrichment Score: 0.18247724550607752
Category	Term	Count	%	PValue	Genes	List Total	Pop Hits	Pop Total	Fold Enrichment	Bonferroni	Benjamini	FDR
GOTERM_BP_FAT	GO:0035017~cuticle pattern formation	5	1.187648456057007	0.006162844921325606	CI, APC2, M, IHOG, SRPRBETA	240	25	7937	6.614166666666667	0.9994358077517886	0.49338832703537927	9.520260781395496
GOTERM_BP_FAT	GO:0042335~cuticle development	7	1.66270783847981	0.012226252861977954	CI, DESAT2, APC2, M, LCP65AG2, IHOG, SRPRBETA	240	64	7937	3.6171223958333334	0.9999996567978076	0.6546546797755087	18.05169466258483
GOTERM_BP_FAT	GO:0032989~cellular component morphogenesis	19	4.513064133016627	0.29716497599507774	APC2, FMR1, CP18, CP19, CCT1, M, CP15, FZ4, CP16, RIC8A, MHC, BUR, CI, CG4525, ACJ6, MTL, PRM, DLG1, SEC15	240	518	7937	1.2130228442728441	1.0	0.9963546028753549	99.66766902341354
SP_PIR_KEYWORDS	DNA binding	6	1.4251781472684086	0.33504832207138946	CI, SD, SINA, HMGZ, ACJ6, TFIIFALPHA	404	123	12980	1.56725428640425	1.0	0.8915597601289431	99.38876734264443
SP_PIR_KEYWORDS	zinc-finger	11	2.6128266033254155	0.5071785430084634	CI, SD, SINA, STC, CG6923, RPA-70, CG10277, ARI-1, MCM2, ASH1, DGK	404	314	12980	1.1255281579113325	1.0	0.9541338257794598	99.98551470461422
GOTERM_BP_FAT	GO:0007447~imaginal disc pattern formation	4	0.9501187648456058	0.556294149119352	CI, RU, APC2, IHOG	240	96	7937	1.3779513888888888	1.0	0.9998204209795843	99.99980554997514
GOTERM_BP_FAT	GO:0000902~cell morphogenesis	13	3.0878859857482186	0.6872992671359056	APC2, FMR1, CCT1, M, FZ4, BUR, RIC8A, CI, CG4525, ACJ6, MTL, SEC15, DLG1	240	442	7937	0.972671568627451	1.0	0.999946541870162	99.99999932472473
GOTERM_BP_FAT	GO:0007444~imaginal disc development	11	2.6128266033254155	0.802465483158917	CI, SD, RU, APC2, IDGF4, WMD, CCT1, M, IHOG, DSP1, DLG1	240	412	7937	0.882959142394822	1.0	0.9999873559794976	99.99999999960086
GOTERM_BP_FAT	GO:0002165~instar larval or pupal development	11	2.6128266033254155	0.8164058479521032	SD, APC2, CG14995, HFW, WMD, CCT1, M, LCP65AG2, CG7860, SRPRBETA, DLG1	240	418	7937	0.8702850877192981	1.0	0.9999900940897972	99.99999999987789
GOTERM_BP_FAT	GO:0009791~post-embryonic development	11	2.6128266033254155	0.8499762455249593	SD, APC2, CG14995, HFW, WMD, CCT1, M, LCP65AG2, CG7860, SRPRBETA, DLG1	240	434	7937	0.8382008448540706	1.0	0.9999943318649385	99.99999999999535
SP_PIR_KEYWORDS	zinc	15	3.5629453681710213	0.8627668653521902	SD, SINA, RHOGAP5A, RPA-70, MCM2, DGK, CG31988, CI, STC, CG6923, CG5196, CG10277, ARI-1, CG14641, ASH1	404	577	12980	0.8352351699641367	1.0	0.9970025932353808	99.99999999832231
SP_PIR_KEYWORDS	nucleus	22	5.225653206650831	0.909202711470567	RANBP16, SD, ELP3, SINA, HMGZ, SU(VAR)3-3, OTE, PROSBETA4R2, RPA-70, DSP1, MCM2, SPEL1, NLE, CI, GCE, STC, PBP95, CG13900, ACJ6, ES2, ASH1, TFIIFALPHA	404	869	12980	0.8133851359819526	1.0	0.9986704822311323	99.99999999999037
SP_PIR_KEYWORDS	developmental protein	13	3.0878859857482186	0.9147196796376779	SD, SINA, IMPL2, HTS, SPAS, RASP, FZ4, RIC8A, CI, SPZ, IDGF4, ASH1, DLG1	404	540	12980	0.7734690135680234	1.0	0.9987710536969603	99.99999999999561
GOTERM_BP_FAT	GO:0035220~wing disc development	6	1.4251781472684086	0.9304661240621404	CI, SD, WMD, CCT1, M, IHOG	240	281	7937	0.7061387900355872	1.0	0.9999994062689859	100.0
GOTERM_BP_FAT	GO:0030182~neuron differentiation	9	2.137767220902613	0.9316440378315878	CI, SINA, RU, APC2, ACJ6, FMR1, BUR, DLG1, SEC15	240	409	7937	0.7277200488997554	1.0	0.9999993849700953	100.0
GOTERM_BP_FAT	GO:0003002~regionalization	10	2.375296912114014	0.9357799611665546	CI, SPZ, RU, APC2, BOBA, FMR1, M, IHOG, RASP, SRPRBETA	240	454	7937	0.7284324522760646	1.0	0.9999995297955183	100.0
GOTERM_BP_FAT	GO:0048707~instar larval or pupal morphogenesis	7	1.66270783847981	0.9540535836461521	SD, CG14995, WMD, CCT1, M, CG7860, DLG1	240	347	7937	0.6671349663784822	1.0	0.9999998419325706	100.0
GOTERM_BP_FAT	GO:0007389~pattern specification process	10	2.375296912114014	0.9576291424700245	CI, SPZ, RU, APC2, BOBA, FMR1, M, IHOG, RASP, SRPRBETA	240	480	7937	0.6889756944444444	1.0	0.9999998721054064	100.0
GOTERM_BP_FAT	GO:0009886~post-embryonic morphogenesis	7	1.66270783847981	0.9589215117575063	SD, CG14995, WMD, CCT1, M, CG7860, DLG1	240	353	7937	0.6557955618508027	1.0	0.9999998830306	100.0
GOTERM_BP_FAT	GO:0007476~imaginal disc-derived wing morphogenesis	4	0.9501187648456058	0.9628872518212581	SD, WMD, CCT1, M	240	218	7937	0.6068042813455657	1.0	0.9999999138618001	100.0
GOTERM_BP_FAT	GO:0007472~wing disc morphogenesis	4	0.9501187648456058	0.9645805163413639	SD, WMD, CCT1, M	240	220	7937	0.6012878787878788	1.0	0.9999999268593331	100.0
GOTERM_BP_FAT	GO:0048592~eye morphogenesis	5	1.187648456057007	0.9646987561229088	CI, SD, SINA, RU, CCT1	240	269	7937	0.6146995043370508	1.0	0.9999999230984914	100.0
GOTERM_BP_FAT	GO:0007552~metamorphosis	7	1.66270783847981	0.9653538081518916	SD, CG14995, WMD, CCT1, M, CG7860, DLG1	240	362	7937	0.6394912523020257	1.0	0.9999999250223015	100.0
GOTERM_BP_FAT	GO:0007423~sensory organ development	8	1.9002375296912115	0.9676701052191389	CI, SD, RHOGAP5A, SINA, RU, BOBA, CCT1, SEC15	240	410	7937	0.6452845528455284	1.0	0.9999999388375647	100.0
GOTERM_BP_FAT	GO:0035120~post-embryonic appendage morphogenesis	4	0.9501187648456058	0.971341267072626	SD, WMD, CCT1, M	240	229	7937	0.5776564774381369	1.0	0.9999999581530469	100.0
GOTERM_BP_FAT	GO:0007560~imaginal disc morphogenesis	5	1.187648456057007	0.9745380776095248	SD, WMD, CCT1, M, DLG1	240	284	7937	0.5822329812206573	1.0	0.9999999745306954	100.0
GOTERM_BP_FAT	GO:0048563~post-embryonic organ morphogenesis	5	1.187648456057007	0.9745380776095248	SD, WMD, CCT1, M, DLG1	240	284	7937	0.5822329812206573	1.0	0.9999999745306954	100.0
GOTERM_BP_FAT	GO:0001654~eye development	6	1.4251781472684086	0.9746642858473986	CI, SD, RHOGAP5A, SINA, RU, CCT1	240	332	7937	0.5976656626506025	1.0	0.9999999733585841	100.0
GOTERM_BP_FAT	GO:0035114~imaginal disc-derived appendage morphogenesis	4	0.9501187648456058	0.9774198189593613	SD, WMD, CCT1, M	240	239	7937	0.553486750348675	1.0	0.9999999822553745	100.0
GOTERM_BP_FAT	GO:0035107~appendage morphogenesis	4	0.9501187648456058	0.9789908239679869	SD, WMD, CCT1, M	240	242	7937	0.5466253443526171	1.0	0.9999999854586126	100.0
GOTERM_BP_FAT	GO:0048737~imaginal disc-derived appendage development	4	0.9501187648456058	0.9794910378901232	SD, WMD, CCT1, M	240	243	7937	0.5443758573388203	1.0	0.999999986066969	100.0
GOTERM_BP_FAT	GO:0048736~appendage development	4	0.9501187648456058	0.9809247107620057	SD, WMD, CCT1, M	240	246	7937	0.5377371273712737	1.0	0.9999999885537194	100.0
GOTERM_BP_FAT	GO:0048569~post-embryonic organ development	5	1.187648456057007	0.9809297095443663	SD, WMD, CCT1, M, DLG1	240	297	7937	0.5567480359147026	1.0	0.9999999877443626	100.0
GOTERM_BP_FAT	GO:0001745~compound eye morphogenesis	4	0.9501187648456058	0.9826886108195492	SD, SINA, RU, CCT1	240	250	7937	0.5291333333333332	1.0	0.9999999888775596	100.0
GOTERM_BP_FAT	GO:0048749~compound eye development	5	1.187648456057007	0.985126966239054	SD, RHOGAP5A, SINA, RU, CCT1	240	308	7937	0.5368641774891775	1.0	0.9999999935487706	100.0
GOTERM_BP_FAT	GO:0009880~embryonic pattern specification	3	0.7125890736342043	0.99353542635618	CI, SPZ, RASP	240	231	7937	0.429491341991342	1.0	0.9999999996804845	100.0
Annotation Cluster 44	Enrichment Score: 0.17516655043682774
Category	Term	Count	%	PValue	Genes	List Total	Pop Hits	Pop Total	Fold Enrichment	Bonferroni	Benjamini	FDR
GOTERM_BP_FAT	GO:0034622~cellular macromolecular complex assembly	6	1.4251781472684086	0.5583498407556409	RANBP16, PBP95, L(2)K14505, CG13472, MCM2, MHC	240	165	7937	1.2025757575757576	1.0	0.9998156651617529	99.99981962765604
GOTERM_BP_FAT	GO:0034621~cellular macromolecular complex subunit organization	7	1.66270783847981	0.577188726711711	RANBP16, GAS41, PBP95, L(2)K14505, CG13472, MCM2, MHC	240	203	7937	1.140373563218391	1.0	0.999853304058995	99.99991091820402
GOTERM_BP_FAT	GO:0065003~macromolecular complex assembly	8	1.9002375296912115	0.615165610885644	RANBP16, GAS41, PBP95, L(2)K14505, CG13472, MCM2, TFIIFALPHA, MHC	240	246	7937	1.0754742547425473	1.0	0.9998881406367243	99.99998057634645
GOTERM_BP_FAT	GO:0043623~cellular protein complex assembly	3	0.7125890736342043	0.7188568728512781	RANBP16, L(2)K14505, MHC	240	83	7937	1.195331325301205	1.0	0.9999687672855562	99.99999987927819
GOTERM_BP_FAT	GO:0006461~protein complex assembly	5	1.187648456057007	0.7462545708607415	RANBP16, GAS41, L(2)K14505, TFIIFALPHA, MHC	240	167	7937	0.9901447105788423	1.0	0.999979093959382	99.99999997703046
GOTERM_BP_FAT	GO:0070271~protein complex biogenesis	5	1.187648456057007	0.7462545708607415	RANBP16, GAS41, L(2)K14505, TFIIFALPHA, MHC	240	167	7937	0.9901447105788423	1.0	0.999979093959382	99.99999997703046
GOTERM_BP_FAT	GO:0043933~macromolecular complex subunit organization	8	1.9002375296912115	0.7485165771860556	RANBP16, GAS41, PBP95, L(2)K14505, CG13472, MCM2, TFIIFALPHA, MHC	240	281	7937	0.9415183867141163	1.0	0.9999776073922796	99.99999998012912
Annotation Cluster 45	Enrichment Score: 0.17344071814157538
Category	Term	Count	%	PValue	Genes	List Total	Pop Hits	Pop Total	Fold Enrichment	Bonferroni	Benjamini	FDR
GOTERM_BP_FAT	GO:0006418~tRNA aminoacylation for protein translation	3	0.7125890736342043	0.41600379132687426	AATS-PHE, CG8257, PRM	240	47	7937	2.110904255319149	1.0	0.9989412305416633	99.98341461676867
GOTERM_BP_FAT	GO:0043039~tRNA aminoacylation	3	0.7125890736342043	0.41600379132687426	AATS-PHE, CG8257, PRM	240	47	7937	2.110904255319149	1.0	0.9989412305416633	99.98341461676867
GOTERM_BP_FAT	GO:0043038~amino acid activation	3	0.7125890736342043	0.4264820412050649	AATS-PHE, CG8257, PRM	240	48	7937	2.0669270833333333	1.0	0.998955773141256	99.98762698543463
GOTERM_MF_FAT	GO:0004812~aminoacyl-tRNA ligase activity	3	0.7125890736342043	0.4830476414101407	AATS-PHE, CG8257, PRM	267	48	7918	1.8534644194756553	1.0	0.9979749539732502	99.99065274868899
GOTERM_MF_FAT	GO:0016875~ligase activity, forming carbon-oxygen bonds	3	0.7125890736342043	0.4830476414101407	AATS-PHE, CG8257, PRM	267	48	7918	1.8534644194756553	1.0	0.9979749539732502	99.99065274868899
GOTERM_MF_FAT	GO:0016876~ligase activity, forming aminoacyl-tRNA and related compounds	3	0.7125890736342043	0.4830476414101407	AATS-PHE, CG8257, PRM	267	48	7918	1.8534644194756553	1.0	0.9979749539732502	99.99065274868899
GOTERM_BP_FAT	GO:0006399~tRNA metabolic process	3	0.7125890736342043	0.7805241050750473	AATS-PHE, CG8257, PRM	240	94	7937	1.0554521276595745	1.0	0.9999794778008663	99.9999999978051
GOTERM_MF_FAT	GO:0005524~ATP binding	21	4.98812351543943	0.8877778681450483	SUR, L(2)K01209, AATS-PHE, CG5524, MYO10A, CG2316, LIG3, MCM2, DGK, SPAS, SPEL1, CG9663, MHC, BUR, ARP53D, CG11221, CCT5, PUG, CG8257, ASATOR, PRM	267	748	7918	0.8325722525986902	1.0	0.9999728418531192	99.99999999999561
GOTERM_MF_FAT	GO:0032559~adenyl ribonucleotide binding	21	4.98812351543943	0.8903897819965954	SUR, L(2)K01209, AATS-PHE, CG5524, MYO10A, CG2316, LIG3, MCM2, DGK, SPAS, SPEL1, CG9663, MHC, BUR, ARP53D, CG11221, CCT5, PUG, CG8257, ASATOR, PRM	267	750	7918	0.8303520599250936	1.0	0.9999726727833702	99.99999999999685
GOTERM_BP_FAT	GO:0034660~ncRNA metabolic process	3	0.7125890736342043	0.9139022992786363	AATS-PHE, CG8257, PRM	240	133	7937	0.7459586466165414	1.0	0.9999989186146987	100.0
GOTERM_MF_FAT	GO:0030554~adenyl nucleotide binding	22	5.225653206650831	0.9224922112198459	SUR, L(2)K01209, AATS-PHE, SU(VAR)3-3, CG5524, MYO10A, CG2316, LIG3, MCM2, DGK, SPAS, SPEL1, CG9663, MHC, BUR, ARP53D, CG11221, CCT5, PUG, CG8257, ASATOR, PRM	267	812	7918	0.8034722606593974	1.0	0.9999872303811204	99.99999999999997
GOTERM_MF_FAT	GO:0001883~purine nucleoside binding	22	5.225653206650831	0.9271849673758114	SUR, L(2)K01209, AATS-PHE, SU(VAR)3-3, CG5524, MYO10A, CG2316, LIG3, MCM2, DGK, SPAS, SPEL1, CG9663, MHC, BUR, ARP53D, CG11221, CCT5, PUG, CG8257, ASATOR, PRM	267	817	7918	0.798555049761849	1.0	0.9999890769128984	99.99999999999999
GOTERM_MF_FAT	GO:0001882~nucleoside binding	22	5.225653206650831	0.9333599264848429	SUR, L(2)K01209, AATS-PHE, SU(VAR)3-3, CG5524, MYO10A, CG2316, LIG3, MCM2, DGK, SPAS, SPEL1, CG9663, MHC, BUR, ARP53D, CG11221, CCT5, PUG, CG8257, ASATOR, PRM	267	824	7918	0.7917712083196974	1.0	0.9999916274414873	100.0
GOTERM_BP_FAT	GO:0006412~translation	8	1.9002375296912115	0.9963591442342372	TANGO7, AATS-PHE, EIF-3P40, CG8257, MRPS18A, MRPS24, RPL27, PRM	240	520	7937	0.5087820512820512	1.0	0.999999999968492	100.0
Annotation Cluster 46	Enrichment Score: 0.17174282588705672
Category	Term	Count	%	PValue	Genes	List Total	Pop Hits	Pop Total	Fold Enrichment	Bonferroni	Benjamini	FDR
GOTERM_MF_FAT	GO:0046914~transition metal ion binding	48	11.401425178147269	0.4268995669811525	DIP-C, DESAT2, SINA, MTF-1, RHOGAP5A, CG7653, CYP4C3, CYP6G1, PGANT35A, CYP6G2, CG6923, CG4335, CG10277, CYP6A21, CG3523, CYP6A22, CYP28D2, CG14641, CG1024, CG14962, SD, ELP3, COVA, CYP4D1, CG13123, CG12299, CG10211, CG3407, RPA-70, GALNAC-T1, MCM2, DGK, CG31988, CG2116, CI, CYP6A19, STC, CYP6A9, V(2)K05816, CG10462, CG5196, CG15864, ARI-1, ASH1, CG11902, CYP4AC1, CYT-B5-R, CYP4AC2	267	1354	7918	1.051300350190032	1.0	0.9963268544915059	99.96015617624978
INTERPRO	IPR013087:Zinc finger, C2H2-type/integrase, DNA-binding	6	1.4251781472684086	0.5520368854261251	CI, MTF-1, CG10462, CG12299, CG3407, CG11902	348	145	10196	1.2123662306777645	1.0	0.999918836215564	99.99921658269868
GOTERM_MF_FAT	GO:0043169~cation binding	58	13.77672209026128	0.6564751235634226	DIP-C, SINA, CG11638, PGANT35A, CG6923, CG4335, CG3523, CYP28D2, CG14641, HEXO1, CG3009, ELP3, COVA, PPK6, AATS-PHE, CYP4D1, CG13123, CG10211, CG12299, DGK, MCM2, RAD, STC, CYP6A9, CG5196, ASH1, CYP4AC1, CYP4AC2, CYT-B5-R, DESAT2, RHOGAP5A, MTF-1, CG7653, CYP4C3, CYP6G1, CYP6G2, PLC21C, CG10277, CYP6A21, CYP6A22, CG1024, CG14962, SD, CG3407, RPA-70, GALNAC-T1, HTS, CG31988, CG2116, CI, CYP6A19, V…	267	1764	7918	0.9750651821277825	1.0	0.9991430141015628	99.99997015475331
GOTERM_MF_FAT	GO:0043167~ion binding	58	13.77672209026128	0.671084035314606	DIP-C, SINA, CG11638, PGANT35A, CG6923, CG4335, CG3523, CYP28D2, CG14641, HEXO1, CG3009, ELP3, COVA, PPK6, AATS-PHE, CYP4D1, CG13123, CG10211, CG12299, DGK, MCM2, RAD, STC, CYP6A9, CG5196, ASH1, CYP4AC1, CYP4AC2, CYT-B5-R, DESAT2, RHOGAP5A, MTF-1, CG7653, CYP4C3, CYP6G1, CYP6G2, PLC21C, CG10277, CYP6A21, CYP6A22, CG1024, CG14962, SD, CG3407, RPA-70, GALNAC-T1, HTS, CG31988, CG2116, CI, CYP6A19, V…	267	1772	7918	0.9706630819827361	1.0	0.9992799917604317	99.99998380096702
GOTERM_MF_FAT	GO:0046872~metal ion binding	56	13.30166270783848	0.6830126997197923	DIP-C, SINA, CG11638, PGANT35A, CG6923, CG4335, CG3523, CYP28D2, CG14641, CG3009, ELP3, COVA, PPK6, AATS-PHE, CYP4D1, CG13123, CG10211, CG12299, DGK, MCM2, RAD, STC, CYP6A9, CG5196, ASH1, CYP4AC1, CYP4AC2, CYT-B5-R, DESAT2, RHOGAP5A, MTF-1, CG7653, CYP4C3, CYP6G1, CYP6G2, PLC21C, CG10277, CYP6A21, CYP6A22, CG1024, CG14962, SD, CG3407, RPA-70, GALNAC-T1, HTS, CG31988, CG2116, CI, CYP6A19, V(2)K058…	267	1718	7918	0.9666496623109356	1.0	0.9992922802512977	99.99999036394786
SMART	SM00355:ZnF_C2H2	10	2.375296912114014	0.7023168751666246	CI, MTF-1, CG10462, CG12299, CG13123, CG3407, CG1024, CG11902, CG2116, CG14962	153	324	4824	0.973129992737836	1.0	0.9999099496231213	99.99991448194076
INTERPRO	IPR007087:Zinc finger, C2H2-type	10	2.375296912114014	0.7669252992996077	CI, MTF-1, CG10462, CG12299, CG13123, CG3407, CG1024, CG11902, CG2116, CG14962	348	320	10196	0.9155890804597702	1.0	0.9999985469145107	99.99999994507401
INTERPRO	IPR015880:Zinc finger, C2H2-like	10	2.375296912114014	0.7792788773443029	CI, MTF-1, CG10462, CG12299, CG13123, CG3407, CG1024, CG11902, CG2116, CG14962	348	324	10196	0.904285511565205	1.0	0.9999986314654286	99.99999997525367
GOTERM_MF_FAT	GO:0008270~zinc ion binding	27	6.413301662707839	0.9563518957424569	RHOGAP5A, MTF-1, SINA, CG7653, CG6923, CG10277, CG3523, CG14641, CG1024, CG14962, SD, CG12299, CG13123, RPA-70, CG3407, DGK, MCM2, CG31988, CG2116, CI, STC, CG10462, V(2)K05816, CG5196, ARI-1, ASH1, CG11902	267	1026	7918	0.7804060713581706	1.0	0.9999974021436736	100.0
Annotation Cluster 47	Enrichment Score: 0.16345935748270746
Category	Term	Count	%	PValue	Genes	List Total	Pop Hits	Pop Total	Fold Enrichment	Bonferroni	Benjamini	FDR
GOTERM_BP_FAT	GO:0035017~cuticle pattern formation	5	1.187648456057007	0.006162844921325606	CI, APC2, M, IHOG, SRPRBETA	240	25	7937	6.614166666666667	0.9994358077517886	0.49338832703537927	9.520260781395496
GOTERM_BP_FAT	GO:0042335~cuticle development	7	1.66270783847981	0.012226252861977954	CI, DESAT2, APC2, M, LCP65AG2, IHOG, SRPRBETA	240	64	7937	3.6171223958333334	0.9999996567978076	0.6546546797755087	18.05169466258483
GOTERM_BP_FAT	GO:0007224~smoothened signaling pathway	3	0.7125890736342043	0.2618302269380197	CI, IHOG, RASP	240	33	7937	3.006439393939394	1.0	0.9964870010126173	99.26493953502225
GOTERM_BP_FAT	GO:0032989~cellular component morphogenesis	19	4.513064133016627	0.29716497599507774	APC2, FMR1, CP18, CP19, CCT1, M, CP15, FZ4, CP16, RIC8A, MHC, BUR, CI, CG4525, ACJ6, MTL, PRM, DLG1, SEC15	240	518	7937	1.2130228442728441	1.0	0.9963546028753549	99.66766902341354
GOTERM_BP_FAT	GO:0030031~cell projection assembly	4	0.9501187648456058	0.31148121885979557	CG4525, MYO10A, FMR1, MTL	240	65	7937	2.035128205128205	1.0	0.9969407373680902	99.76180633245293
GOTERM_BP_FAT	GO:0007447~imaginal disc pattern formation	4	0.9501187648456058	0.556294149119352	CI, RU, APC2, IHOG	240	96	7937	1.3779513888888888	1.0	0.9998204209795843	99.99980554997514
GOTERM_BP_FAT	GO:0006928~cell motion	10	2.375296912114014	0.5736632229416856	RU, APC2, ACJ6, FMR1, SL, MTL, BUR, MHC, SLAM, SEC15	240	305	7937	1.0842896174863388	1.0	0.999851766030801	99.99989810565157
GOTERM_BP_FAT	GO:0007411~axon guidance	5	1.187648456057007	0.5898916119002802	APC2, ACJ6, FMR1, BUR, SEC15	240	136	7937	1.2158394607843135	1.0	0.9998552174770353	99.9999456257711
GOTERM_BP_FAT	GO:0007626~locomotory behavior	6	1.4251781472684086	0.64081603699295	ACJ6, PLC21C, FMR1, SPAS, DJ-1BETA, SEC15	240	181	7937	1.0962707182320441	1.0	0.9999161045134367	99.99999363898317
GOTERM_BP_FAT	GO:0007163~establishment or maintenance of cell polarity	4	0.9501187648456058	0.6427316166778588	CCT1, FZ4, RIC8A, DLG1	240	109	7937	1.2136085626911315	1.0	0.9999142450882856	99.99999416631427
GOTERM_BP_FAT	GO:0000902~cell morphogenesis	13	3.0878859857482186	0.6872992671359056	APC2, FMR1, CCT1, M, FZ4, BUR, RIC8A, CI, CG4525, ACJ6, MTL, SEC15, DLG1	240	442	7937	0.972671568627451	1.0	0.999946541870162	99.99999932472473
GOTERM_BP_FAT	GO:0008344~adult locomotory behavior	3	0.7125890736342043	0.7250128884884772	ACJ6, PLC21C, DJ-1BETA	240	84	7937	1.1811011904761906	1.0	0.9999700001187247	99.99999991563148
GOTERM_BP_FAT	GO:0048477~oogenesis	15	3.5629453681710213	0.7565365506872331	APC2, FMR1, SL, CP18, GIG, CP19, CCT1, RTET, HTS, CP15, CP16, CI, SPZ, ASH1, CHER	240	539	7937	0.920338589981447	1.0	0.9999785847866351	99.99999998823948
GOTERM_BP_FAT	GO:0007292~female gamete generation	15	3.5629453681710213	0.7729620060913696	APC2, FMR1, SL, CP18, GIG, CP19, CCT1, RTET, HTS, CP15, CP16, CI, SPZ, ASH1, CHER	240	546	7937	0.9085393772893773	1.0	0.999979746438111	99.99999999620248
GOTERM_BP_FAT	GO:0007444~imaginal disc development	11	2.6128266033254155	0.802465483158917	CI, SD, RU, APC2, IDGF4, WMD, CCT1, M, IHOG, DSP1, DLG1	240	412	7937	0.882959142394822	1.0	0.9999873559794976	99.99999999960086
GOTERM_BP_FAT	GO:0007276~gamete generation	19	4.513064133016627	0.8214881522914171	APC2, FMR1, GIG, CP18, SL, CP19, CCT1, ICE, HTS, RTET, GRIP84, CP15, CP16, SLAM, CI, SPZ, FWD, ASH1, CHER	240	715	7937	0.8788053613053612	1.0	0.9999894118675191	99.99999999992248
GOTERM_BP_FAT	GO:0007409~axonogenesis	5	1.187648456057007	0.8528373847554184	APC2, ACJ6, FMR1, BUR, SEC15	240	198	7937	0.8351220538720538	1.0	0.9999943063538019	99.99999999999659
GOTERM_BP_FAT	GO:0019953~sexual reproduction	19	4.513064133016627	0.854098724820395	APC2, FMR1, GIG, CP18, SL, CP19, CCT1, ICE, HTS, RTET, GRIP84, CP15, CP16, SLAM, CI, SPZ, FWD, ASH1, CHER	240	735	7937	0.854892290249433	1.0	0.9999942571572772	99.99999999999703
SP_PIR_KEYWORDS	zinc	15	3.5629453681710213	0.8627668653521902	SD, SINA, RHOGAP5A, RPA-70, MCM2, DGK, CG31988, CI, STC, CG6923, CG5196, CG10277, ARI-1, CG14641, ASH1	404	577	12980	0.8352351699641367	1.0	0.9970025932353808	99.99999999832231
GOTERM_BP_FAT	GO:0030030~cell projection organization	9	2.137767220902613	0.866135223424695	CI, CG4525, APC2, ACJ6, MYO10A, FMR1, MTL, BUR, SEC15	240	365	7937	0.815445205479452	1.0	0.9999959402317231	99.99999999999926
GOTERM_BP_FAT	GO:0030534~adult behavior	3	0.7125890736342043	0.8813869633705784	ACJ6, PLC21C, DJ-1BETA	240	120	7937	0.8267708333333335	1.0	0.9999973308724897	99.9999999999999
GOTERM_BP_FAT	GO:0010629~negative regulation of gene expression	6	1.4251781472684086	0.890075223470989	CI, SU(VAR)3-3, APC2, CUFF, FMR1, DSP1	240	256	7937	0.77509765625	1.0	0.9999979470389315	99.99999999999997
GOTERM_BP_FAT	GO:0003006~reproductive developmental process	12	2.8503562945368173	0.9036682367867566	CI, SPZ, APC2, FMR1, SL, CP18, CP19, ICE, HTS, CP15, CHER, CP16	240	506	7937	0.7842885375494072	1.0	0.9999986921428287	100.0
GOTERM_BP_FAT	GO:0048609~reproductive process in a multicellular organism	19	4.513064133016627	0.9087860534882408	APC2, FMR1, GIG, CP18, SL, CP19, CCT1, ICE, HTS, RTET, GRIP84, CP15, CP16, SLAM, CI, SPZ, FWD, ASH1, CHER	240	778	7937	0.8076424592973436	1.0	0.9999988398864189	100.0
GOTERM_BP_FAT	GO:0032504~multicellular organism reproduction	19	4.513064133016627	0.9087860534882408	APC2, FMR1, GIG, CP18, SL, CP19, CCT1, ICE, HTS, RTET, GRIP84, CP15, CP16, SLAM, CI, SPZ, FWD, ASH1, CHER	240	778	7937	0.8076424592973436	1.0	0.9999988398864189	100.0
SP_PIR_KEYWORDS	developmental protein	13	3.0878859857482186	0.9147196796376779	SD, SINA, IMPL2, HTS, SPAS, RASP, FZ4, RIC8A, CI, SPZ, IDGF4, ASH1, DLG1	404	540	12980	0.7734690135680234	1.0	0.9987710536969603	99.99999999999561
GOTERM_BP_FAT	GO:0048858~cell projection morphogenesis	7	1.66270783847981	0.9251632057234389	CI, CG4525, APC2, ACJ6, FMR1, BUR, SEC15	240	320	7937	0.7234244791666666	1.0	0.9999993150589038	100.0
GOTERM_BP_FAT	GO:0030182~neuron differentiation	9	2.137767220902613	0.9316440378315878	CI, SINA, RU, APC2, ACJ6, FMR1, BUR, DLG1, SEC15	240	409	7937	0.7277200488997554	1.0	0.9999993849700953	100.0
GOTERM_BP_FAT	GO:0003002~regionalization	10	2.375296912114014	0.9357799611665546	CI, SPZ, RU, APC2, BOBA, FMR1, M, IHOG, RASP, SRPRBETA	240	454	7937	0.7284324522760646	1.0	0.9999995297955183	100.0
GOTERM_BP_FAT	GO:0048812~neuron projection morphogenesis	6	1.4251781472684086	0.9367505747085693	CI, APC2, ACJ6, FMR1, BUR, SEC15	240	286	7937	0.6937937062937063	1.0	0.9999995376493543	100.0
GOTERM_BP_FAT	GO:0031175~neuron projection development	6	1.4251781472684086	0.9379449731749828	CI, APC2, ACJ6, FMR1, BUR, SEC15	240	287	7937	0.6913763066202092	1.0	0.9999995543877811	100.0
GOTERM_BP_FAT	GO:0032990~cell part morphogenesis	7	1.66270783847981	0.9384503680344864	CI, CG4525, APC2, ACJ6, FMR1, BUR, SEC15	240	331	7937	0.6993831822759315	1.0	0.9999995451715213	100.0
GOTERM_BP_FAT	GO:0048667~cell morphogenesis involved in neuron differentiation	6	1.4251781472684086	0.9391192026684949	CI, APC2, ACJ6, FMR1, BUR, SEC15	240	288	7937	0.6889756944444445	1.0	0.9999995424524732	100.0
GOTERM_BP_FAT	GO:0016458~gene silencing	3	0.7125890736342043	0.9506921595857643	SU(VAR)3-3, CUFF, FMR1	240	155	7937	0.6400806451612904	1.0	0.9999997878212691	100.0
GOTERM_BP_FAT	GO:0000904~cell morphogenesis involved in differentiation	6	1.4251781472684086	0.9544967008968213	CI, APC2, ACJ6, FMR1, BUR, SEC15	240	303	7937	0.6548679867986799	1.0	0.9999998284860115	100.0
GOTERM_BP_FAT	GO:0007389~pattern specification process	10	2.375296912114014	0.9576291424700245	CI, SPZ, RU, APC2, BOBA, FMR1, M, IHOG, RASP, SRPRBETA	240	480	7937	0.6889756944444444	1.0	0.9999998721054064	100.0
GOTERM_BP_FAT	GO:0048592~eye morphogenesis	5	1.187648456057007	0.9646987561229088	CI, SD, SINA, RU, CCT1	240	269	7937	0.6146995043370508	1.0	0.9999999230984914	100.0
GOTERM_BP_FAT	GO:0010605~negative regulation of macromolecule metabolic process	6	1.4251781472684086	0.9655788524834001	CI, SU(VAR)3-3, APC2, CUFF, FMR1, DSP1	240	317	7937	0.6259463722397477	1.0	0.9999999224121275	100.0
GOTERM_BP_FAT	GO:0007423~sensory organ development	8	1.9002375296912115	0.9676701052191389	CI, SD, RHOGAP5A, SINA, RU, BOBA, CCT1, SEC15	240	410	7937	0.6452845528455284	1.0	0.9999999388375647	100.0
GOTERM_BP_FAT	GO:0001654~eye development	6	1.4251781472684086	0.9746642858473986	CI, SD, RHOGAP5A, SINA, RU, CCT1	240	332	7937	0.5976656626506025	1.0	0.9999999733585841	100.0
GOTERM_BP_FAT	GO:0007610~behavior	8	1.9002375296912115	0.9772909110812007	ACJ6, PLC21C, FMR1, ASH1, SPAS, CHER, DJ-1BETA, SEC15	240	429	7937	0.6167055167055168	1.0	0.9999999829989715	100.0
GOTERM_BP_FAT	GO:0010558~negative regulation of macromolecule biosynthetic process	4	0.9501187648456058	0.9809247107620057	CI, APC2, FMR1, DSP1	240	246	7937	0.5377371273712737	1.0	0.9999999885537194	100.0
GOTERM_BP_FAT	GO:0048666~neuron development	6	1.4251781472684086	0.981485146376416	CI, APC2, ACJ6, FMR1, BUR, SEC15	240	347	7937	0.5718299711815562	1.0	0.9999999877133854	100.0
GOTERM_BP_FAT	GO:0009890~negative regulation of biosynthetic process	4	0.9501187648456058	0.9822627886752058	CI, APC2, FMR1, DSP1	240	249	7937	0.5312583668005355	1.0	0.9999999891756147	100.0
GOTERM_BP_FAT	GO:0031327~negative regulation of cellular biosynthetic process	4	0.9501187648456058	0.9822627886752058	CI, APC2, FMR1, DSP1	240	249	7937	0.5312583668005355	1.0	0.9999999891756147	100.0
GOTERM_BP_FAT	GO:0001745~compound eye morphogenesis	4	0.9501187648456058	0.9826886108195492	SD, SINA, RU, CCT1	240	250	7937	0.5291333333333332	1.0	0.9999999888775596	100.0
GOTERM_BP_FAT	GO:0048749~compound eye development	5	1.187648456057007	0.985126966239054	SD, RHOGAP5A, SINA, RU, CCT1	240	308	7937	0.5368641774891775	1.0	0.9999999935487706	100.0
GOTERM_BP_FAT	GO:0045449~regulation of transcription	16	3.800475059382423	0.9861639896767206	SD, ELP3, DIMM, APC2, SU(VAR)3-3, DSP1, MCM2, O-FUT1, CI, GCE, GAS41, STC, PBP95, ACJ6, ASH1, TFIIFALPHA	240	799	7937	0.6622444722569879	1.0	0.9999999949913987	100.0
GOTERM_BP_FAT	GO:0016481~negative regulation of transcription	3	0.7125890736342043	0.987540666573262	CI, APC2, DSP1	240	207	7937	0.4792874396135266	1.0	0.9999999961131851	100.0
GOTERM_BP_FAT	GO:0045934~negative regulation of nucleobase, nucleoside, nucleotide and nucleic acid metabolic process	3	0.7125890736342043	0.9919448188062107	CI, APC2, DSP1	240	223	7937	0.4448991031390135	1.0	0.9999999992305948	100.0
GOTERM_BP_FAT	GO:0051172~negative regulation of nitrogen compound metabolic process	3	0.7125890736342043	0.9919448188062107	CI, APC2, DSP1	240	223	7937	0.4448991031390135	1.0	0.9999999992305948	100.0
GOTERM_BP_FAT	GO:0009880~embryonic pattern specification	3	0.7125890736342043	0.99353542635618	CI, SPZ, RASP	240	231	7937	0.429491341991342	1.0	0.9999999996804845	100.0
Annotation Cluster 48	Enrichment Score: 0.15693010074755392
Category	Term	Count	%	PValue	Genes	List Total	Pop Hits	Pop Total	Fold Enrichment	Bonferroni	Benjamini	FDR
SP_PIR_KEYWORDS	protein transport	5	1.187648456057007	0.38372449723283025	RANBP16, CG15099, TTM3, CAR, SEC15	404	101	12980	1.5905303401627293	1.0	0.9230204849761405	99.7635362054466
GOTERM_BP_FAT	GO:0008104~protein localization	14	3.32541567695962	0.39809117661259297	RANBP16, MYO10A, SLAM, RIC8A, TANGO7, CG15099, CYCB, TTM3, CAR, RABX4, CHER, SRPRBETA, SEC15, DLG1	240	392	7937	1.1811011904761906	1.0	0.9986462808002136	99.97295652791772
GOTERM_BP_FAT	GO:0015031~protein transport	9	2.137767220902613	0.6035412742727272	TANGO7, RANBP16, CG15099, MYO10A, TTM3, CAR, RABX4, SRPRBETA, SEC15	240	278	7937	1.0706384892086331	1.0	0.9998799975884968	99.9999685597052
GOTERM_BP_FAT	GO:0045184~establishment of protein localization	9	2.137767220902613	0.631702007754508	TANGO7, RANBP16, CG15099, MYO10A, TTM3, CAR, RABX4, SRPRBETA, SEC15	240	285	7937	1.0443421052631578	1.0	0.9999083110415573	99.99999045797084
SP_PIR_KEYWORDS	transport	14	3.32541567695962	0.6908127794634645	RANBP16, IR21A, PPK6, INDY, MTACP1, CLUMSY, SYX4, CG15099, TTM3, CAR, CNGL, CG17922, IR8A, SEC15	404	465	12980	0.9673160864473546	1.0	0.9810634717447075	99.99995718494085
GOTERM_BP_FAT	GO:0006605~protein targeting	3	0.7125890736342043	0.8454102409236625	RANBP16, CAR, SRPRBETA	240	109	7937	0.9102064220183488	1.0	0.9999935577052552	99.99999999999245
GOTERM_BP_FAT	GO:0006886~intracellular protein transport	4	0.9501187648456058	0.9002484660381959	RANBP16, MYO10A, CAR, SRPRBETA	240	174	7937	0.7602490421455937	1.0	0.9999984989084194	99.99999999999999
GOTERM_BP_FAT	GO:0034613~cellular protein localization	4	0.9501187648456058	0.9104818614555081	RANBP16, MYO10A, CAR, SRPRBETA	240	179	7937	0.7390130353817504	1.0	0.9999988880956575	100.0
GOTERM_BP_FAT	GO:0070727~cellular macromolecule localization	4	0.9501187648456058	0.9799799324481908	RANBP16, MYO10A, CAR, SRPRBETA	240	244	7937	0.5421448087431694	1.0	0.9999999866473273	100.0
GOTERM_BP_FAT	GO:0046907~intracellular transport	5	1.187648456057007	0.9867313894163824	RANBP16, MYO10A, CAR, SRPRBETA, SEC15	240	313	7937	0.5282880724174653	1.0	0.9999999952145552	100.0
Annotation Cluster 49	Enrichment Score: 0.1370372925862372
Category	Term	Count	%	PValue	Genes	List Total	Pop Hits	Pop Total	Fold Enrichment	Bonferroni	Benjamini	FDR
GOTERM_BP_FAT	GO:0016044~membrane organization	11	2.6128266033254155	0.4953128218648576	OTE, NIMC1, PSIDIN, TTM3, DRP1, GIG, CCT1, LQF, O-FUT1, CG17754, SLAM	240	319	7937	1.140373563218391	1.0	0.9995926467261967	99.99843722095191
GOTERM_BP_FAT	GO:0006897~endocytosis	8	1.9002375296912115	0.6648563174143596	NIMC1, PSIDIN, DRP1, GIG, CCT1, LQF, O-FUT1, CG17754	240	258	7937	1.025452196382429	1.0	0.9999312661469036	99.99999792682918
GOTERM_BP_FAT	GO:0010324~membrane invagination	8	1.9002375296912115	0.6648563174143596	NIMC1, PSIDIN, DRP1, GIG, CCT1, LQF, O-FUT1, CG17754	240	258	7937	1.025452196382429	1.0	0.9999312661469036	99.99999792682918
GOTERM_BP_FAT	GO:0016192~vesicle-mediated transport	11	2.6128266033254155	0.7476674983550773	NIMC1, PSIDIN, DRP1, GIG, CAR, SYX4, CCT1, LQF, O-FUT1, CG17754, SEC15	240	391	7937	0.9303815004262573	1.0	0.999978544794893	99.9999999790151
GOTERM_BP_FAT	GO:0006909~phagocytosis	4	0.9501187648456058	0.939925489937852	NIMC1, PSIDIN, GIG, CG17754	240	197	7937	0.6714890016920473	1.0	0.9999995454560182	100.0
GOTERM_BP_FAT	GO:0006911~phagocytosis, engulfment	3	0.7125890736342043	0.978676466169828	PSIDIN, GIG, CG17754	240	187	7937	0.530548128342246	1.0	0.9999999854628558	100.0
Annotation Cluster 50	Enrichment Score: 0.12320522849234826
Category	Term	Count	%	PValue	Genes	List Total	Pop Hits	Pop Total	Fold Enrichment	Bonferroni	Benjamini	FDR
SP_PIR_KEYWORDS	metal-binding	30	7.1258907363420425	0.20931216883664605	DIP-C, SINA, RHOGAP5A, CYP4C3, CYP6G1, CYP6G2, CG6923, CG10277, CYP6A21, CYP6A22, CG14641, CYP28D2, SD, ELP3, COVA, CYP4D1, RPA-70, DGK, MCM2, CG31988, CI, CYP6A19, CYP6A9, STC, CG5196, ARI-1, ASH1, CYP4AC1, CYP4AC2, CYT-B5-R	404	796	12980	1.2108811383650928	1.0	0.7955181082666288	94.68101269698641
SP_PIR_KEYWORDS	DNA binding	6	1.4251781472684086	0.33504832207138946	CI, SD, SINA, HMGZ, ACJ6, TFIIFALPHA	404	123	12980	1.56725428640425	1.0	0.8915597601289431	99.38876734264443
INTERPRO	IPR017907:Zinc finger, RING-type, conserved site	4	0.9501187648456058	0.4185849031048055	SINA, STC, CG2218, ARI-1	348	69	10196	1.6984840912876895	1.0	0.9996017567300846	99.96435908441043
SP_PIR_KEYWORDS	zinc-finger	11	2.6128266033254155	0.5071785430084634	CI, SD, SINA, STC, CG6923, RPA-70, CG10277, ARI-1, MCM2, ASH1, DGK	404	314	12980	1.1255281579113325	1.0	0.9541338257794598	99.98551470461422
SMART	SM00184:RING	5	1.187648456057007	0.6094764004109252	SINA, STC, CG6923, CG10277, ARI-1	153	133	4824	1.1853162317558603	1.0	0.999863115249463	99.99804368650905
SP_PIR_KEYWORDS	rna-binding	5	1.187648456057007	0.624961132413294	STC, CG14230, FMR1, ASH1, CG14641	404	138	12980	1.1640837996843163	1.0	0.9751918028698183	99.99952230436794
SP_PIR_KEYWORDS	dna-binding	13	3.0878859857482186	0.6478300711305333	SD, HMGZ, RPA-70, DSP1, MCM2, SPEL1, CI, GCE, STC, PBP95, ACJ6, MUS205, TFIIFALPHA	404	417	12980	1.001614549944203	1.0	0.9773598860558373	99.99978232612797
INTERPRO	IPR001841:Zinc finger, RING-type	5	1.187648456057007	0.6682204560748528	SINA, STC, CG6923, CG10277, ARI-1	348	133	10196	1.1014605479215278	1.0	0.9999847655322056	99.99999034010433
GOTERM_BP_FAT	GO:0006350~transcription	13	3.0878859857482186	0.735762371675628	SD, MTF-1, ELP3, SU(VAR)3-3, CG3756, MCM2, GCE, STC, PBP95, GAS41, ACJ6, ASH1, TFIIFALPHA	240	459	7937	0.9366466957153232	1.0	0.9999749519857581	99.99999995574912
GOTERM_MF_FAT	GO:0003704~specific RNA polymerase II transcription factor activity	3	0.7125890736342043	0.7368037348422867	CI, SD, MTF-1	267	77	7918	1.1554063913614476	1.0	0.9996482990380096	99.99999929488146
SP_PIR_KEYWORDS	zinc	15	3.5629453681710213	0.8627668653521902	SD, SINA, RHOGAP5A, RPA-70, MCM2, DGK, CG31988, CI, STC, CG6923, CG5196, CG10277, ARI-1, CG14641, ASH1	404	577	12980	0.8352351699641367	1.0	0.9970025932353808	99.99999999832231
SP_PIR_KEYWORDS	activator	3	0.7125890736342043	0.8669936221476366	SD, ACJ6, ASH1	404	112	12980	0.8605905233380481	1.0	0.9970167391620732	99.99999999886504
GOTERM_MF_FAT	GO:0003702~RNA polymerase II transcription factor activity	7	1.66270783847981	0.8687687655276709	CI, SD, MTF-1, GAS41, STC, ACJ6, TFIIFALPHA	267	257	7918	0.8077354668532039	1.0	0.9999591738772978	99.99999999996034
GOTERM_MF_FAT	GO:0003677~DNA binding	23	5.463182897862233	0.9066159214233865	SD, MTF-1, HMGZ, DIMM, LIG3, RPA-70, CG3726, DSP1, CG3756, MCM2, SPEL1, CI, CG3919, GCE, STC, CG10494, PBP95, CG13900, CG14930, ACJ6, MUS205, ASH1, TFIIFALPHA	267	830	7918	0.8217769956229413	1.0	0.9999792794030569	99.99999999999967
SP_PIR_KEYWORDS	nucleus	22	5.225653206650831	0.909202711470567	RANBP16, SD, ELP3, SINA, HMGZ, SU(VAR)3-3, OTE, PROSBETA4R2, RPA-70, DSP1, MCM2, SPEL1, NLE, CI, GCE, STC, PBP95, CG13900, ACJ6, ES2, ASH1, TFIIFALPHA	404	869	12980	0.8133851359819526	1.0	0.9986704822311323	99.99999999999037
SP_PIR_KEYWORDS	developmental protein	13	3.0878859857482186	0.9147196796376779	SD, SINA, IMPL2, HTS, SPAS, RASP, FZ4, RIC8A, CI, SPZ, IDGF4, ASH1, DLG1	404	540	12980	0.7734690135680234	1.0	0.9987710536969603	99.99999999999561
SP_PIR_KEYWORDS	transcription regulation	9	2.137767220902613	0.9177719876277384	SD, ELP3, GCE, STC, SU(VAR)3-3, ACJ6, MCM2, ASH1, TFIIFALPHA	404	387	12980	0.7471793690997006	1.0	0.9987784747272933	99.99999999999721
SP_PIR_KEYWORDS	Transcription	9	2.137767220902613	0.9253128461427192	SD, ELP3, GCE, STC, SU(VAR)3-3, ACJ6, MCM2, ASH1, TFIIFALPHA	404	393	12980	0.7357720504874915	1.0	0.9989633687381057	99.99999999999916
GOTERM_BP_FAT	GO:0030182~neuron differentiation	9	2.137767220902613	0.9316440378315878	CI, SINA, RU, APC2, ACJ6, FMR1, BUR, DLG1, SEC15	240	409	7937	0.7277200488997554	1.0	0.9999993849700953	100.0
GOTERM_MF_FAT	GO:0008270~zinc ion binding	27	6.413301662707839	0.9563518957424569	RHOGAP5A, MTF-1, SINA, CG7653, CG6923, CG10277, CG3523, CG14641, CG1024, CG14962, SD, CG12299, CG13123, RPA-70, CG3407, DGK, MCM2, CG31988, CG2116, CI, STC, CG10462, V(2)K05816, CG5196, ARI-1, ASH1, CG11902	267	1026	7918	0.7804060713581706	1.0	0.9999974021436736	100.0
GOTERM_BP_FAT	GO:0006357~regulation of transcription from RNA polymerase II promoter	3	0.7125890736342043	0.9813405304832195	CI, SD, ELP3	240	192	7937	0.5167317708333333	1.0	0.9999999881162066	100.0
GOTERM_BP_FAT	GO:0045449~regulation of transcription	16	3.800475059382423	0.9861639896767206	SD, ELP3, DIMM, APC2, SU(VAR)3-3, DSP1, MCM2, O-FUT1, CI, GCE, GAS41, STC, PBP95, ACJ6, ASH1, TFIIFALPHA	240	799	7937	0.6622444722569879	1.0	0.9999999949913987	100.0
GOTERM_MF_FAT	GO:0003700~transcription factor activity	7	1.66270783847981	0.9918367595248107	CI, SD, MTF-1, GCE, STC, DIMM, ACJ6	267	389	7918	0.5336452827282093	1.0	0.9999999921205796	100.0
GOTERM_BP_FAT	GO:0051252~regulation of RNA metabolic process	11	2.6128266033254155	0.997429523562332	CI, SD, ELP3, GCE, GAS41, STC, APC2, ROX8, ACJ6, ASH1, CG14641	240	678	7937	0.5365474434611602	1.0	0.999999999992292	100.0
GOTERM_BP_FAT	GO:0006355~regulation of transcription, DNA-dependent	9	2.137767220902613	0.9985648303193054	CI, SD, ELP3, GCE, GAS41, STC, APC2, ACJ6, ASH1	240	612	7937	0.4863357843137254	1.0	0.9999999999992294	100.0
GOTERM_MF_FAT	GO:0003723~RNA binding	9	2.137767220902613	0.9996764962076334	AATS-PHE, STC, ROX8, CG14230, FMR1, MRPS24, CG13472, ASH1, CG14641	267	610	7918	0.4375391416467121	1.0	0.999999999999962	100.0
GOTERM_MF_FAT	GO:0030528~transcription regulator activity	10	2.375296912114014	0.9998353768733116	CI, SD, MTF-1, GCE, GAS41, STC, DIMM, ACJ6, DSP1, TFIIFALPHA	267	682	7918	0.43483036234032973	1.0	0.9999999999999962	100.0
Annotation Cluster 51	Enrichment Score: 0.10426463964500653
Category	Term	Count	%	PValue	Genes	List Total	Pop Hits	Pop Total	Fold Enrichment	Bonferroni	Benjamini	FDR
GOTERM_MF_FAT	GO:0030246~carbohydrate binding	6	1.4251781472684086	0.7749803818273371	PGANT35A, OBST-J, MUC26B, IHOG, GALNAC-T1, CG8507	267	191	7918	0.9315842108359315	1.0	0.9997779130895675	99.99999992215234
GOTERM_MF_FAT	GO:0001871~pattern binding	4	0.9501187648456058	0.7924241198807953	OBST-J, MUC26B, IHOG, CG8507	267	124	7918	0.9566267971487253	1.0	0.9998226191219644	99.99999997496882
GOTERM_MF_FAT	GO:0030247~polysaccharide binding	4	0.9501187648456058	0.7924241198807953	OBST-J, MUC26B, IHOG, CG8507	267	124	7918	0.9566267971487253	1.0	0.9998226191219644	99.99999997496882
Annotation Cluster 52	Enrichment Score: 0.09259035747905217
Category	Term	Count	%	PValue	Genes	List Total	Pop Hits	Pop Total	Fold Enrichment	Bonferroni	Benjamini	FDR
GOTERM_BP_FAT	GO:0042775~mitochondrial ATP synthesis coupled electron transport	3	0.7125890736342043	0.6040268938962119	COVA, MTACP1, CG3214	240	67	7937	1.4807835820895523	1.0	0.9998725312044724	99.99996917718123
GOTERM_BP_FAT	GO:0045333~cellular respiration	4	0.9501187648456058	0.6174422142363729	COVA, MTACP1, CG3214, CG5028	240	105	7937	1.2598412698412698	1.0	0.9998781675490704	99.9999823546966
GOTERM_BP_FAT	GO:0042773~ATP synthesis coupled electron transport	3	0.7125890736342043	0.6357054264848714	COVA, MTACP1, CG3214	240	71	7937	1.3973591549295774	1.0	0.999911019272814	99.9999920048995
GOTERM_BP_FAT	GO:0022904~respiratory electron transport chain	3	0.7125890736342043	0.6581426493079396	COVA, MTACP1, CG3214	240	74	7937	1.3407094594594595	1.0	0.9999287818224919	99.99999714216708
GOTERM_BP_FAT	GO:0015980~energy derivation by oxidation of organic compounds	4	0.9501187648456058	0.6726640262241874	COVA, MTACP1, CG3214, CG5028	240	114	7937	1.1603801169590644	1.0	0.9999311522883059	99.9999985843334
GOTERM_CC_FAT	GO:0070469~respiratory chain	3	0.7125890736342043	0.7556795207600808	COVA, MTACP1, CG3214	152	85	4786	1.1113003095975231	1.0	0.9998033214489269	99.99999833830547
GOTERM_BP_FAT	GO:0022900~electron transport chain	3	0.7125890736342043	0.7596024272847764	COVA, MTACP1, CG3214	240	90	7937	1.1023611111111111	1.0	0.9999777483254052	99.99999999042016
GOTERM_BP_FAT	GO:0006119~oxidative phosphorylation	3	0.7125890736342043	0.9117314045550681	COVA, MTACP1, CG3214	240	132	7937	0.7516098484848485	1.0	0.9999989051072116	100.0
GOTERM_BP_FAT	GO:0006091~generation of precursor metabolites and energy	4	0.9501187648456058	0.9620124640161765	COVA, MTACP1, CG3214, CG5028	240	217	7937	0.6096006144393241	1.0	0.9999999095482338	100.0
GOTERM_CC_FAT	GO:0044429~mitochondrial part	8	1.9002375296912115	0.9796157723309482	COVA, AATS-PHE, MRPS18A, MRPS24, TTM3, CG31075, CG3214, CG5028	152	411	4786	0.6128825713919835	1.0	0.9999999406990372	100.0
GOTERM_CC_FAT	GO:0005739~mitochondrion	11	2.6128266033254155	0.9898735545638796	COVA, AATS-PHE, MTACP1, MRPS18A, JHE, MRPS24, TTM3, CG31075, CG3214, CG5028, CYT-B5-R	152	571	4786	0.6065766430085723	1.0	0.9999999573093523	100.0
GOTERM_BP_FAT	GO:0016310~phosphorylation	7	1.66270783847981	0.9901977928056761	COVA, CG11221, MTACP1, FWD, ASATOR, CG3214, DGK	240	425	7937	0.5446960784313726	1.0	0.9999999984374014	100.0
GOTERM_BP_FAT	GO:0006793~phosphorus metabolic process	8	1.9002375296912115	0.9981357137700486	COVA, CG11221, MTACP1, TTM3, FWD, ASATOR, CG3214, DGK	240	551	7937	0.48015728977616456	1.0	0.9999999999978633	100.0
GOTERM_BP_FAT	GO:0006796~phosphate metabolic process	8	1.9002375296912115	0.9981357137700486	COVA, CG11221, MTACP1, TTM3, FWD, ASATOR, CG3214, DGK	240	551	7937	0.48015728977616456	1.0	0.9999999999978633	100.0
Annotation Cluster 53	Enrichment Score: 0.09208535510859636
Category	Term	Count	%	PValue	Genes	List Total	Pop Hits	Pop Total	Fold Enrichment	Bonferroni	Benjamini	FDR
GOTERM_MF_FAT	GO:0005198~structural molecule activity	20	4.750593824228028	0.18938687793498693	CPR67FA1, CPR67FA2, MRPS24, CPR65AU, NG2, CP18, CP19, NG1, RPL27, M, LCP65AG2, LCP65AG3, CP15, CP16, MHC, ARP53D, OBST-J, MRPS18A, PRM, DLG1	267	456	7918	1.3006767855969512	1.0	0.9823504031340496	94.77865164756429
GOTERM_CC_FAT	GO:0043228~non-membrane-bounded organelle	24	5.7007125890736345	0.9378606017543576	HMGZ, APC2, CG5524, MYO10A, MRPS24, DRP1, CAL1, RPA-70, RPL27, HTS, DSP1, CG3756, SPAS, GRIP84, MHC, ARP53D, MAP205, CDEP, MRPS18A, CYCB, ASH1, PRM, DLG1, CG12042	152	943	4786	0.8013618351286488	1.0	0.9999980874665877	99.99999999999996
GOTERM_CC_FAT	GO:0043232~intracellular non-membrane-bounded organelle	24	5.7007125890736345	0.9378606017543576	HMGZ, APC2, CG5524, MYO10A, MRPS24, DRP1, CAL1, RPA-70, RPL27, HTS, DSP1, CG3756, SPAS, GRIP84, MHC, ARP53D, MAP205, CDEP, MRPS18A, CYCB, ASH1, PRM, DLG1, CG12042	152	943	4786	0.8013618351286488	1.0	0.9999980874665877	99.99999999999996
SP_PIR_KEYWORDS	ribosomal protein	3	0.7125890736342043	0.9582046426486871	MRPS18A, MRPS24, RPL27	404	157	12980	0.6139244497698177	1.0	0.9997508000494086	100.0
GOTERM_CC_FAT	GO:0033279~ribosomal subunit	3	0.7125890736342043	0.9689830330811708	MRPS18A, MRPS24, RPL27	152	164	4786	0.5759788189987163	1.0	0.9999998053940167	100.0
GOTERM_CC_FAT	GO:0005840~ribosome	3	0.7125890736342043	0.9833238431816178	MRPS18A, MRPS24, RPL27	152	186	4786	0.5078522920203734	1.0	0.9999999648051384	100.0
GOTERM_MF_FAT	GO:0003735~structural constituent of ribosome	3	0.7125890736342043	0.9843960060930486	MRPS18A, MRPS24, RPL27	267	178	7918	0.4998106299709632	1.0	0.9999999161492843	100.0
GOTERM_CC_FAT	GO:0030529~ribonucleoprotein complex	6	1.4251781472684086	0.9943712699355528	CG13900, ROX8, MRPS18A, FMR1, MRPS24, RPL27	152	379	4786	0.4984724343841133	1.0	0.999999993293573	100.0
GOTERM_BP_FAT	GO:0006412~translation	8	1.9002375296912115	0.9963591442342372	TANGO7, AATS-PHE, EIF-3P40, CG8257, MRPS18A, MRPS24, RPL27, PRM	240	520	7937	0.5087820512820512	1.0	0.999999999968492	100.0
Annotation Cluster 54	Enrichment Score: 0.08556207544598725
Category	Term	Count	%	PValue	Genes	List Total	Pop Hits	Pop Total	Fold Enrichment	Bonferroni	Benjamini	FDR
SMART	SM00360:RRM	5	1.187648456057007	0.655585121737879	ROX8, CG14230, CG14641, CG42458, CG32364	153	141	4824	1.118064246975386	1.0	0.9999143092642042	99.99954052108649
INTERPRO	IPR000504:RNA recognition motif, RNP-1	5	1.187648456057007	0.7121764169203	ROX8, CG14230, CG14641, CG42458, CG32364	348	141	10196	1.0389663324366185	1.0	0.9999943792317654	99.9999987941033
INTERPRO	IPR012677:Nucleotide-binding, alpha-beta plait	4	0.9501187648456058	0.8397099579612943	ROX8, CG14230, CG14641, CG42458	348	134	10196	0.8745925544690342	1.0	0.9999996745394807	99.99999999977123
GOTERM_MF_FAT	GO:0003729~mRNA binding	4	0.9501187648456058	0.952761415163221	ROX8, CG14230, FMR1, CG14641	267	186	7918	0.6377511980991503	1.0	0.9999968214344421	100.0
GOTERM_MF_FAT	GO:0003723~RNA binding	9	2.137767220902613	0.9996764962076334	AATS-PHE, STC, ROX8, CG14230, FMR1, MRPS24, CG13472, ASH1, CG14641	267	610	7918	0.4375391416467121	1.0	0.999999999999962	100.0
Annotation Cluster 55	Enrichment Score: 0.0780108058812211
Category	Term	Count	%	PValue	Genes	List Total	Pop Hits	Pop Total	Fold Enrichment	Bonferroni	Benjamini	FDR
GOTERM_BP_FAT	GO:0006814~sodium ion transport	3	0.7125890736342043	0.6724799741702685	PPK6, INDY, CG31547	240	76	7937	1.3054276315789473	1.0	0.9999353944137148	99.99999857139645
GOTERM_BP_FAT	GO:0006811~ion transport	10	2.375296912114014	0.7216619855900284	CG42575, CALX, IR21A, PPK6, INDY, CLUMSY, CG31547, CNGL, IR8A, CG17922	240	346	7937	0.9558044315992292	1.0	0.9999691339129265	99.99999989736204
GOTERM_BP_FAT	GO:0030001~metal ion transport	4	0.9501187648456058	0.8791593859650425	CALX, PPK6, INDY, CG31547	240	165	7937	0.8017171717171717	1.0	0.9999971985157405	99.99999999999986
GOTERM_BP_FAT	GO:0015672~monovalent inorganic cation transport	3	0.7125890736342043	0.9707018240771865	PPK6, INDY, CG31547	240	175	7937	0.5669285714285714	1.0	0.9999999565088182	100.0
GOTERM_BP_FAT	GO:0006812~cation transport	4	0.9501187648456058	0.9835112294970909	CALX, PPK6, INDY, CG31547	240	252	7937	0.5249338624338624	1.0	0.9999999904355279	100.0
Annotation Cluster 56	Enrichment Score: 0.0707625818064062
Category	Term	Count	%	PValue	Genes	List Total	Pop Hits	Pop Total	Fold Enrichment	Bonferroni	Benjamini	FDR
SP_PIR_KEYWORDS	wd repeat	5	1.187648456057007	0.7622036277710058	CG8678, CG3184, CG30116, WMD, NLE	404	166	12980	0.9677323154002148	1.0	0.9900990742329484	99.9999983884318
INTERPRO	IPR015943:WD40/YVTN repeat-like	6	1.4251781472684086	0.7986858375104124	TUSP, CG8678, CG3184, CG30116, WMD, NLE	348	195	10196	0.9015030946065429	1.0	0.9999990657121014	99.99999999356818
SMART	SM00320:WD40	5	1.187648456057007	0.8485384499939644	CG8678, CG3184, CG30116, WMD, NLE	153	187	4824	0.8430324001258258	1.0	0.9999974954307412	99.99999996465115
INTERPRO	IPR019782:WD40 repeat 2	4	0.9501187648456058	0.8729944202895055	CG8678, CG30116, WMD, NLE	348	144	10196	0.8138569604086846	1.0	0.9999999217123099	99.99999999999243
INTERPRO	IPR001680:WD40 repeat	5	1.187648456057007	0.88498323273593	CG8678, CG3184, CG30116, WMD, NLE	348	187	10196	0.7833917265965947	1.0	0.9999999547442209	99.99999999999822
INTERPRO	IPR017986:WD40 repeat, region	4	0.9501187648456058	0.8899007303516114	CG3184, CG30116, WMD, NLE	348	150	10196	0.7813026819923371	1.0	0.9999999592688609	99.99999999999906
INTERPRO	IPR019781:WD40 repeat, subgroup	4	0.9501187648456058	0.9000265737654727	CG3184, CG30116, WMD, NLE	348	154	10196	0.761009105836692	1.0	0.9999999753955457	99.99999999999977
Annotation Cluster 57	Enrichment Score: 0.06200305722871991
Category	Term	Count	%	PValue	Genes	List Total	Pop Hits	Pop Total	Fold Enrichment	Bonferroni	Benjamini	FDR
SP_PIR_KEYWORDS	transit peptide	5	1.187648456057007	0.474166175330242	COVA, AATS-PHE, MTACP1, MRPS24, TTM3	404	114	12980	1.409154073302067	1.0	0.9465941787013116	99.96743865580929
UP_SEQ_FEATURE	transit peptide:Mitochondrion	5	1.187648456057007	0.6231840143344087	COVA, AATS-PHE, MTACP1, MRPS24, TTM3	112	114	2975	1.1650219298245614	1.0	0.9999999998217727	99.99974421582316
SP_PIR_KEYWORDS	mitochondrion	6	1.4251781472684086	0.684999600018375	COVA, AATS-PHE, MTACP1, PGAM5, MRPS24, TTM3	404	185	12980	1.0420123093390419	1.0	0.9811680918705041	99.99994596745314
GOTERM_CC_FAT	GO:0012505~endomembrane system	7	1.66270783847981	0.6931855940690034	RANBP16, CYP6G1, OTE, CG8086, CG14040, O-FUT1, SRPRBETA	152	218	4786	1.0110453887011106	1.0	0.9996805955015359	99.9999699503339
GOTERM_CC_FAT	GO:0005635~nuclear envelope	3	0.7125890736342043	0.7614346764572122	RANBP16, OTE, CG8086	152	86	4786	1.0983782129742963	1.0	0.9997847567207488	99.99999877266494
GOTERM_CC_FAT	GO:0044455~mitochondrial membrane part	3	0.7125890736342043	0.9296285954256032	COVA, TTM3, CG3214	152	134	4786	0.7049293008641005	1.0	0.9999973921955722	99.99999999999977
GOTERM_CC_FAT	GO:0019866~organelle inner membrane	4	0.9501187648456058	0.9712529982343706	COVA, OTE, TTM3, CG3214	152	217	4786	0.5804026194518555	1.0	0.9999998096891528	100.0
GOTERM_CC_FAT	GO:0044429~mitochondrial part	8	1.9002375296912115	0.9796157723309482	COVA, AATS-PHE, MRPS18A, MRPS24, TTM3, CG31075, CG3214, CG5028	152	411	4786	0.6128825713919835	1.0	0.9999999406990372	100.0
GOTERM_CC_FAT	GO:0031967~organelle envelope	6	1.4251781472684086	0.9870644182211951	RANBP16, COVA, OTE, CG8086, TTM3, CG3214	152	344	4786	0.5491891064871481	1.0	0.999999967205109	100.0
GOTERM_CC_FAT	GO:0031975~envelope	6	1.4251781472684086	0.987361280123147	RANBP16, COVA, OTE, CG8086, TTM3, CG3214	152	345	4786	0.5475972540045766	1.0	0.9999999592430846	100.0
GOTERM_CC_FAT	GO:0031090~organelle membrane	8	1.9002375296912115	0.9884275499038705	COVA, CYP6G1, OTE, CG14040, TTM3, CG3214, O-FUT1, SRPRBETA	152	438	4786	0.575102138908916	1.0	0.999999960785091	100.0
GOTERM_CC_FAT	GO:0005743~mitochondrial inner membrane	3	0.7125890736342043	0.988846790129673	COVA, TTM3, CG3214	152	200	4786	0.4723026315789473	1.0	0.9999999541945905	100.0
GOTERM_CC_FAT	GO:0005739~mitochondrion	11	2.6128266033254155	0.9898735545638796	COVA, AATS-PHE, MTACP1, MRPS18A, JHE, MRPS24, TTM3, CG31075, CG3214, CG5028, CYT-B5-R	152	571	4786	0.6065766430085723	1.0	0.9999999573093523	100.0
GOTERM_CC_FAT	GO:0031966~mitochondrial membrane	3	0.7125890736342043	0.9966611370877273	COVA, TTM3, CG3214	152	241	4786	0.39195239135182347	1.0	0.9999999973030993	100.0
GOTERM_CC_FAT	GO:0005740~mitochondrial envelope	3	0.7125890736342043	0.9979968358750136	COVA, TTM3, CG3214	152	258	4786	0.3661260709914321	1.0	0.9999999993558724	100.0
GOTERM_BP_FAT	GO:0006793~phosphorus metabolic process	8	1.9002375296912115	0.9981357137700486	COVA, CG11221, MTACP1, TTM3, FWD, ASATOR, CG3214, DGK	240	551	7937	0.48015728977616456	1.0	0.9999999999978633	100.0
GOTERM_BP_FAT	GO:0006796~phosphate metabolic process	8	1.9002375296912115	0.9981357137700486	COVA, CG11221, MTACP1, TTM3, FWD, ASATOR, CG3214, DGK	240	551	7937	0.48015728977616456	1.0	0.9999999999978633	100.0
Annotation Cluster 58	Enrichment Score: 0.06159331825682184
Category	Term	Count	%	PValue	Genes	List Total	Pop Hits	Pop Total	Fold Enrichment	Bonferroni	Benjamini	FDR
GOTERM_BP_FAT	GO:0048477~oogenesis	15	3.5629453681710213	0.7565365506872331	APC2, FMR1, SL, CP18, GIG, CP19, CCT1, RTET, HTS, CP15, CP16, CI, SPZ, ASH1, CHER	240	539	7937	0.920338589981447	1.0	0.9999785847866351	99.99999998823948
GOTERM_BP_FAT	GO:0007292~female gamete generation	15	3.5629453681710213	0.7729620060913696	APC2, FMR1, SL, CP18, GIG, CP19, CCT1, RTET, HTS, CP15, CP16, CI, SPZ, ASH1, CHER	240	546	7937	0.9085393772893773	1.0	0.999979746438111	99.99999999620248
GOTERM_BP_FAT	GO:0010604~positive regulation of macromolecule metabolic process	4	0.9501187648456058	0.8065903814208116	CI, APC2, ASH1, TFIIFALPHA	240	142	7937	0.9315727699530516	1.0	0.9999875681225394	99.99999999971634
GOTERM_BP_FAT	GO:0007276~gamete generation	19	4.513064133016627	0.8214881522914171	APC2, FMR1, GIG, CP18, SL, CP19, CCT1, ICE, HTS, RTET, GRIP84, CP15, CP16, SLAM, CI, SPZ, FWD, ASH1, CHER	240	715	7937	0.8788053613053612	1.0	0.9999894118675191	99.99999999992248
GOTERM_BP_FAT	GO:0031328~positive regulation of cellular biosynthetic process	4	0.9501187648456058	0.8449668118026256	CI, SPZ, ASH1, TFIIFALPHA	240	153	7937	0.8645969498910675	1.0	0.9999938420603409	99.99999999999208
GOTERM_BP_FAT	GO:0009891~positive regulation of biosynthetic process	4	0.9501187648456058	0.8449668118026256	CI, SPZ, ASH1, TFIIFALPHA	240	153	7937	0.8645969498910675	1.0	0.9999938420603409	99.99999999999208
GOTERM_BP_FAT	GO:0019953~sexual reproduction	19	4.513064133016627	0.854098724820395	APC2, FMR1, GIG, CP18, SL, CP19, CCT1, ICE, HTS, RTET, GRIP84, CP15, CP16, SLAM, CI, SPZ, FWD, ASH1, CHER	240	735	7937	0.854892290249433	1.0	0.9999942571572772	99.99999999999703
GOTERM_BP_FAT	GO:0045941~positive regulation of transcription	3	0.7125890736342043	0.8693008390620858	CI, ASH1, TFIIFALPHA	240	116	7937	0.8552801724137932	1.0	0.9999962672328411	99.9999999999995
GOTERM_BP_FAT	GO:0010628~positive regulation of gene expression	3	0.7125890736342043	0.8724239149925535	CI, ASH1, TFIIFALPHA	240	117	7937	0.8479700854700856	1.0	0.9999965702958916	99.99999999999967
GOTERM_BP_FAT	GO:0045935~positive regulation of nucleobase, nucleoside, nucleotide and nucleic acid metabolic process	3	0.7125890736342043	0.8842434526241665	CI, ASH1, TFIIFALPHA	240	121	7937	0.8199380165289256	1.0	0.9999975422074994	99.99999999999993
GOTERM_BP_FAT	GO:0051173~positive regulation of nitrogen compound metabolic process	3	0.7125890736342043	0.8842434526241665	CI, ASH1, TFIIFALPHA	240	121	7937	0.8199380165289256	1.0	0.9999975422074994	99.99999999999993
GOTERM_BP_FAT	GO:0010557~positive regulation of macromolecule biosynthetic process	3	0.7125890736342043	0.9049083379476951	CI, ASH1, TFIIFALPHA	240	129	7937	0.7690891472868218	1.0	0.9999987053450119	100.0
GOTERM_MF_FAT	GO:0003677~DNA binding	23	5.463182897862233	0.9066159214233865	SD, MTF-1, HMGZ, DIMM, LIG3, RPA-70, CG3726, DSP1, CG3756, MCM2, SPEL1, CI, CG3919, GCE, STC, CG10494, PBP95, CG13900, CG14930, ACJ6, MUS205, ASH1, TFIIFALPHA	267	830	7918	0.8217769956229413	1.0	0.9999792794030569	99.99999999999967
GOTERM_BP_FAT	GO:0048609~reproductive process in a multicellular organism	19	4.513064133016627	0.9087860534882408	APC2, FMR1, GIG, CP18, SL, CP19, CCT1, ICE, HTS, RTET, GRIP84, CP15, CP16, SLAM, CI, SPZ, FWD, ASH1, CHER	240	778	7937	0.8076424592973436	1.0	0.9999988398864189	100.0
GOTERM_BP_FAT	GO:0032504~multicellular organism reproduction	19	4.513064133016627	0.9087860534882408	APC2, FMR1, GIG, CP18, SL, CP19, CCT1, ICE, HTS, RTET, GRIP84, CP15, CP16, SLAM, CI, SPZ, FWD, ASH1, CHER	240	778	7937	0.8076424592973436	1.0	0.9999988398864189	100.0
SP_PIR_KEYWORDS	nucleus	22	5.225653206650831	0.909202711470567	RANBP16, SD, ELP3, SINA, HMGZ, SU(VAR)3-3, OTE, PROSBETA4R2, RPA-70, DSP1, MCM2, SPEL1, NLE, CI, GCE, STC, PBP95, CG13900, ACJ6, ES2, ASH1, TFIIFALPHA	404	869	12980	0.8133851359819526	1.0	0.9986704822311323	99.99999999999037
SP_PIR_KEYWORDS	developmental protein	13	3.0878859857482186	0.9147196796376779	SD, SINA, IMPL2, HTS, SPAS, RASP, FZ4, RIC8A, CI, SPZ, IDGF4, ASH1, DLG1	404	540	12980	0.7734690135680234	1.0	0.9987710536969603	99.99999999999561
GOTERM_BP_FAT	GO:0045449~regulation of transcription	16	3.800475059382423	0.9861639896767206	SD, ELP3, DIMM, APC2, SU(VAR)3-3, DSP1, MCM2, O-FUT1, CI, GCE, GAS41, STC, PBP95, ACJ6, ASH1, TFIIFALPHA	240	799	7937	0.6622444722569879	1.0	0.9999999949913987	100.0
Annotation Cluster 59	Enrichment Score: 0.04255347960836307
Category	Term	Count	%	PValue	Genes	List Total	Pop Hits	Pop Total	Fold Enrichment	Bonferroni	Benjamini	FDR
GOTERM_BP_FAT	GO:0007435~salivary gland morphogenesis	3	0.7125890736342043	0.8628438905134493	CG14995, MTL, CG7860	240	114	7937	0.8702850877192984	1.0	0.9999955709616631	99.9999999999989
GOTERM_BP_FAT	GO:0022612~gland morphogenesis	3	0.7125890736342043	0.8628438905134493	CG14995, MTL, CG7860	240	114	7937	0.8702850877192984	1.0	0.9999955709616631	99.9999999999989
GOTERM_BP_FAT	GO:0035272~exocrine system development	3	0.7125890736342043	0.925913382778366	CG14995, MTL, CG7860	240	139	7937	0.7137589928057555	1.0	0.999999263457468	100.0
GOTERM_BP_FAT	GO:0007431~salivary gland development	3	0.7125890736342043	0.925913382778366	CG14995, MTL, CG7860	240	139	7937	0.7137589928057555	1.0	0.999999263457468	100.0
GOTERM_BP_FAT	GO:0048732~gland development	3	0.7125890736342043	0.9599031629399589	CG14995, MTL, CG7860	240	163	7937	0.6086656441717792	1.0	0.9999998892628942	100.0
Annotation Cluster 60	Enrichment Score: 0.03696727953976219
Category	Term	Count	%	PValue	Genes	List Total	Pop Hits	Pop Total	Fold Enrichment	Bonferroni	Benjamini	FDR
GOTERM_CC_FAT	GO:0031980~mitochondrial lumen	5	1.187648456057007	0.7374705111912753	AATS-PHE, MRPS18A, MRPS24, CG31075, CG5028	152	157	4786	1.0027656721421387	1.0	0.9997588377847983	99.99999585660686
GOTERM_CC_FAT	GO:0005759~mitochondrial matrix	5	1.187648456057007	0.7374705111912753	AATS-PHE, MRPS18A, MRPS24, CG31075, CG5028	152	157	4786	1.0027656721421387	1.0	0.9997588377847983	99.99999585660686
GOTERM_CC_FAT	GO:0044429~mitochondrial part	8	1.9002375296912115	0.9796157723309482	COVA, AATS-PHE, MRPS18A, MRPS24, TTM3, CG31075, CG3214, CG5028	152	411	4786	0.6128825713919835	1.0	0.9999999406990372	100.0
GOTERM_CC_FAT	GO:0070013~intracellular organelle lumen	11	2.6128266033254155	0.9864399692849737	ELP3, GAS41, PBP95, AATS-PHE, MRPS18A, MRPS24, CG31075, CG3756, MCM2, CG5028, TFIIFALPHA	152	556	4786	0.6229411207875805	1.0	0.999999971168505	100.0
GOTERM_CC_FAT	GO:0043233~organelle lumen	11	2.6128266033254155	0.9864399692849737	ELP3, GAS41, PBP95, AATS-PHE, MRPS18A, MRPS24, CG31075, CG3756, MCM2, CG5028, TFIIFALPHA	152	556	4786	0.6229411207875805	1.0	0.999999971168505	100.0
GOTERM_CC_FAT	GO:0031974~membrane-enclosed lumen	11	2.6128266033254155	0.9898735545638796	ELP3, GAS41, PBP95, AATS-PHE, MRPS18A, MRPS24, CG31075, CG3756, MCM2, CG5028, TFIIFALPHA	152	571	4786	0.6065766430085723	1.0	0.9999999573093523	100.0
GOTERM_CC_FAT	GO:0005739~mitochondrion	11	2.6128266033254155	0.9898735545638796	COVA, AATS-PHE, MTACP1, MRPS18A, JHE, MRPS24, TTM3, CG31075, CG3214, CG5028, CYT-B5-R	152	571	4786	0.6065766430085723	1.0	0.9999999573093523	100.0
GOTERM_BP_FAT	GO:0006412~translation	8	1.9002375296912115	0.9963591442342372	TANGO7, AATS-PHE, EIF-3P40, CG8257, MRPS18A, MRPS24, RPL27, PRM	240	520	7937	0.5087820512820512	1.0	0.999999999968492	100.0
Annotation Cluster 61	Enrichment Score: 0.026223229375448028
Category	Term	Count	%	PValue	Genes	List Total	Pop Hits	Pop Total	Fold Enrichment	Bonferroni	Benjamini	FDR
GOTERM_BP_FAT	GO:0000377~RNA splicing, via transesterification reactions with bulged adenosine as nucleophile	3	0.7125890736342043	0.8975969815554878	CG13900, ROX8, CG13472	240	126	7937	0.7874007936507936	1.0	0.9999984625941444	99.99999999999999
GOTERM_BP_FAT	GO:0000398~nuclear mRNA splicing, via spliceosome	3	0.7125890736342043	0.8975969815554878	CG13900, ROX8, CG13472	240	126	7937	0.7874007936507936	1.0	0.9999984625941444	99.99999999999999
GOTERM_BP_FAT	GO:0000375~RNA splicing, via transesterification reactions	3	0.7125890736342043	0.9000901978439715	CG13900, ROX8, CG13472	240	127	7937	0.7812007874015748	1.0	0.9999985799666321	99.99999999999999
GOTERM_BP_FAT	GO:0008380~RNA splicing	3	0.7125890736342043	0.9410130583927498	CG13900, ROX8, CG13472	240	148	7937	0.6703547297297298	1.0	0.9999995597978132	100.0
GOTERM_BP_FAT	GO:0006397~mRNA processing	3	0.7125890736342043	0.9823134979488701	CG13900, ROX8, CG13472	240	194	7937	0.5114046391752578	1.0	0.9999999885553612	100.0
GOTERM_BP_FAT	GO:0006396~RNA processing	5	1.187648456057007	0.9864242194448739	AATS-PHE, CG13900, ROX8, CUFF, CG13472	240	312	7937	0.5299813034188035	1.0	0.9999999950620199	100.0
GOTERM_BP_FAT	GO:0016071~mRNA metabolic process	3	0.7125890736342043	0.9910124409159908	CG13900, ROX8, CG13472	240	219	7937	0.45302511415525115	1.0	0.9999999988491085	100.0
Annotation Cluster 62	Enrichment Score: 0.02477966268103
Category	Term	Count	%	PValue	Genes	List Total	Pop Hits	Pop Total	Fold Enrichment	Bonferroni	Benjamini	FDR
GOTERM_BP_FAT	GO:0044271~nitrogen compound biosynthetic process	5	1.187648456057007	0.9252010972173375	PUG, CG4335, ADY43A, SPTR, BUR	240	233	7937	0.7096745350500715	1.0	0.9999992718485238	100.0
GOTERM_BP_FAT	GO:0034404~nucleobase, nucleoside and nucleotide biosynthetic process	3	0.7125890736342043	0.9543604568784725	PUG, ADY43A, BUR	240	158	7937	0.6279272151898734	1.0	0.9999998368584136	100.0
GOTERM_BP_FAT	GO:0034654~nucleobase, nucleoside, nucleotide and nucleic acid biosynthetic process	3	0.7125890736342043	0.9543604568784725	PUG, ADY43A, BUR	240	158	7937	0.6279272151898734	1.0	0.9999998368584136	100.0
