# Supplementary material for: Tandem Duplications and the Limits of Natural Selection in Drosophila yakuba and Drosophila simulans
Source: PLoS One. 2015 Jul 15;10(7):e0132184. doi: 10.1371/journal.pone.0132184 (PMC4503668; doi:10.1371/journal.pone.0132184)
Supplement: S2 File — Text A: chromosome names vs number identifiers for D. simulans. Text B: DAVID gene ontology results for D. simulans. Text C: list of duplicated genes by chromosome for D. simulans. Text D: DAVID gene ontology results for D. yakuba. Text E: list of duplicated genes by chromosome for D. yakuba. Text F: chromosome names vs number identifiers for D. yakuba. Text G: list of fly stocks. Text H: Readme file. Text I: List of duplications for D. simulans. Text J: List of duplications for D. yakuba. (ZIP) [file pone.0132184.s002.zip › Supp 2/TextC.txt]

0.45 CG1304-PA 10 19553993 19554881 0 6.19554263.19554392.6.19552342.19552486 6 19554263 19554392 6 19552342 19552486 | 10 
0.93 CG34454-PA 15 202051 202722 0 2.202336.202674.2.199394.199867 2 202336 202674 2 199394 199867 | 6 
1.0 CG11133-PA 22 22382276 22385778 1 2.22385566.22385828.2.22380914.22381141 2 22385566 22385828 2 22380914 22381141 | 16 
0.01 CG1976-PD 30 26915264 26947003 0 3.26933763.26934087.3.26933751.26934064 3 26933763 26934087 3 26933751 26934064 | 3 
0.01 CG1976-PD 30 26915264 26947003 0 3.26946625.26946900.3.26946621.26946882 3 26946625 26946900 3 26946621 26946882 | 1 
0.67 CG4181-PA 34 12913190 12913925 0 3.12913315.12913682.3.12912587.12912935 3 12913315 12913682 3 12912587 12912935 | 3 
1.0 CG42537-PA 52 2104291 2104701 1 3.2110307.2110557.3.2102352.2102621 3 2110307 2110557 3 2102352 2102621 | 13 
0.05 CG31901-PA 68 8079510 8082200 0 0.8081167.8081267.0.8081144.8081260 0 8081167 8081267 0 8081144 8081260 | 1 6 8 13 
0.85 CG32382-PB 74 7298355 7299364 0 2.7299037.7299216.2.7297924.7298043 2 7299037 7299216 2 7297924 7298043 | 1 
1.0 CG32282-PA 98 3212331 3212648 1 2.3212558.3212650.2.3210832.3210908 2 3212558 3212650 2 3210832 3210908 | 5 
0.66 CG18330-PA 126 1463603 1465411 1 2.1464578.1464803.2.1462282.1462391 2 1464578 1464803 2 1462282 1462391 | 9 14 
0.33 CG5409-PA 163 13333371 13334755 0 1.13334746.13335070.1.13334296.13334583 1 13334746 13335070 1 13334296 13334583 | 4 
0.93 CG3756-PA 180 4782407 4783621 0 0.4784527.4784838.0.4782498.4782803 0 4784527 4784838 0 4782498 4782803 | 14 
0.99 CG4572-PB 223 5594096 5595942 0 3.5597061.5597362.3.5594122.5594388 3 5597061 5597362 3 5594122 5594388 | 9 
0.67 CG18748-PC 225 3500696 3502444 1 3.3506239.3506551.3.3501272.3501589 3 3506239 3506551 3 3501272 3501589 | 1 
1.0 CG9881-PA 244 2469017 2469836 1 0.2472258.2472529.0.2463036.2463313 0 2472258 2472529 0 2463036 2463313 | 12 
0.07 CG3208-PA 289 5145789 5147983 0 6.5145254.5145948.6.5145204.5145848 6 5145254 5145948 6 5145204 5145848 | 1 3 4 7 18 20 
0.06 CG13990-PA 309 5947713 5950167 0 0.5948523.5948631.0.5948483.5948564 0 5948523 5948631 0 5948483 5948564 | 9 
1.0 CG9207-PA 346 6718236 6719023 1 0.6722632.6722948.0.6714828.6715103 0 6722632 6722948 0 6714828 6715103 | 11 
0.00 CG32149-PD 379 15214062 15233679 0 2.15235283.15235491.2.15233678.15233949 2 15235283 15235491 2 15233678 15233949 | 16 
0.11 CG2674-PH 384 94135 100630 0 0.101809.102100.0.99932.100220 0 101809 102100 0 99932 100220 | 1 
0.49 CG10246-PB 391 11468340 11470414 1 1.11474961.11475068.1.11469403.11469605 1 11474961 11475068 1 11469403 11469605 | 19 
1.0 CG6519-PA 394 8511096 8511681 1 2.8512457.8513130.2.8498341.8498514 2 8512457 8513130 2 8498341 8498514 | 8 
1.0 CG6519-PA 394 8511096 8511681 1 2.8513111.8513193.2.8508493.8508625 2 8513111 8513193 2 8508493 8508625 | 1 
1.0 CG6519-PA 394 8511096 8511681 1 2.8513315.8513895.2.8500236.8500515 2 8513315 8513895 2 8500236 8500515 | 8 
1.0 CG6519-PA 394 8511096 8511681 1 2.8513599.8514355.2.8507883.8508187 2 8513599 8514355 2 8507883 8508187 | 13 
1.0 CG6519-PA 394 8511096 8511681 1 2.8513785.8514363.2.8506572.8507213 2 8513785 8514363 2 8506572 8507213 | 8 
1.0 CG6519-PA 394 8511096 8511681 1 2.8515452.8516515.2.8502674.8503589 2 8515452 8516515 2 8502674 8503589 | 8 10 
1.0 CG6519-PA 394 8511096 8511681 1 2.8515565.8515880.2.8506169.8506941 2 8515565 8515880 2 8506169 8506941 | 16 
1.0 CG6519-PA 394 8511096 8511681 1 2.8517117.8517417.2.8502361.8502927 2 8517117 8517417 2 8502361 8502927 | 8 
1.0 CG6519-PA 394 8511096 8511681 1 2.8517931.8518113.2.8506219.8506430 2 8517931 8518113 2 8506219 8506430 | 1 
1.0 CG6519-PA 394 8511096 8511681 1 2.8518013.8519020.2.8505092.8506139 2 8518013 8519020 2 8505092 8506139 | 2 8 11 
1.0 CG6519-PA 394 8511096 8511681 1 2.8518155.8518355.2.8508456.8508876 2 8518155 8518355 2 8508456 8508876 | 8 
1.0 CG6519-PA 394 8511096 8511681 1 2.8518667.8519120.2.8497461.8498059 2 8518667 8519120 2 8497461 8498059 | 8 
1.0 CG6519-PA 394 8511096 8511681 1 2.8518772.8519186.2.8500624.8500772 2 8518772 8519186 2 8500624 8500772 | 1 
1.0 CG6519-PA 394 8511096 8511681 1 2.8518777.8519133.2.8506253.8506919 2 8518777 8519133 2 8506253 8506919 | 13 
1.0 CG6519-PA 394 8511096 8511681 1 2.8518887.8519388.2.8502448.8503253 2 8518887 8519388 2 8502448 8503253 | 8 
1.0 CG6519-PA 394 8511096 8511681 1 2.8519049.8519586.2.8504341.8504719 2 8519049 8519586 2 8504341 8504719 | 8 
1.0 CG6519-PA 394 8511096 8511681 1 2.8519459.8520189.2.8500848.8501422 2 8519459 8520189 2 8500848 8501422 | 11 
1.0 CG6519-PA 394 8511096 8511681 1 2.8520297.8520531.2.8500705.8501011 2 8520297 8520531 2 8500705 8501011 | 2 
1.0 CG6519-PA 394 8511096 8511681 1 2.8520302.8520938.2.8506776.8507738 2 8520302 8520938 2 8506776 8507738 | 1 
1.0 CG6519-PA 394 8511096 8511681 1 2.8520627.8520944.2.8504443.8505167 2 8520627 8520944 2 8504443 8505167 | 8 
1.0 CG6519-PA 394 8511096 8511681 1 2.8521181.8521640.2.8500872.8501546 2 8521181 8521640 2 8500872 8501546 | 10 
1.0 CG6519-PA 394 8511096 8511681 1 2.8521285.8522177.2.8505627.8506574 2 8521285 8522177 2 8505627 8506574 | 8 13 
1.0 CG6519-PA 394 8511096 8511681 1 2.8521316.8521943.2.8500015.8500622 2 8521316 8521943 2 8500015 8500622 | 2 
1.0 CG6519-PA 394 8511096 8511681 1 2.8521399.8521697.2.8497398.8498626 2 8521399 8521697 2 8497398 8498626 | 8 
1.0 CG6519-PA 394 8511096 8511681 1 2.8522363.8522666.2.8500416.8500977 2 8522363 8522666 2 8500416 8500977 | 8 
1.0 CG6519-PA 394 8511096 8511681 1 2.8522665.8523089.2.8504448.8504908 2 8522665 8523089 2 8504448 8504908 | 10 
1.0 CG6519-PA 394 8511096 8511681 1 2.8523294.8523810.2.8508231.8508724 2 8523294 8523810 2 8508231 8508724 | 4 
1.0 CG6519-PA 394 8511096 8511681 1 2.8523601.8524857.2.8505317.8506307 2 8523601 8524857 2 8505317 8506307 | 1 8 
1.0 CG6519-PA 394 8511096 8511681 1 2.8524267.8526072.2.8502756.8503632 2 8524267 8526072 2 8502756 8503632 | 13 
1.0 CG6519-PA 394 8511096 8511681 1 2.8524938.8525442.2.8502118.8502457 2 8524938 8525442 2 8502118 8502457 | 1 
1.0 CG6519-PA 394 8511096 8511681 1 2.8525769.8526265.2.8508383.8508564 2 8525769 8526265 2 8508383 8508564 | 2 
1.0 CG6519-PA 394 8511096 8511681 1 2.8526404.8526534.2.8501627.8501861 2 8526404 8526534 2 8501627 8501861 | 8 
0.33 CG4381-PA 417 12912082 12912840 1 3.12913315.12913682.3.12912587.12912935 3 12913315 12913682 3 12912587 12912935 | 3 
0.06 CG10958-PA 423 7600116 7602664 1 6.7599934.7600264.6.7599314.7599679 6 7599934 7600264 6 7599314 7599679 | 3 
0.02 CG17760-PB 506 9222172 9225020 1 1.9221848.9222236.1.9218438.9218846 1 9221848 9222236 1 9218438 9218846 | 9 
0.05 CG17759-PK 609 9208910 9218930 0 1.9221848.9222236.1.9218438.9218846 1 9221848 9222236 1 9218438 9218846 | 9 
1.0 CG33162-PA 617 8501597 8502718 1 2.8512457.8513130.2.8498341.8498514 2 8512457 8513130 2 8498341 8498514 | 8 
1.0 CG33162-PA 617 8501597 8502718 1 2.8513315.8513895.2.8500236.8500515 2 8513315 8513895 2 8500236 8500515 | 8 
0.04 CG33162-PA 617 8501597 8502718 1 2.8515452.8516515.2.8502674.8503589 2 8515452 8516515 2 8502674 8503589 | 8 10 
0.32 CG33162-PA 617 8501597 8502718 1 2.8517117.8517417.2.8502361.8502927 2 8517117 8517417 2 8502361 8502927 | 8 
1.0 CG33162-PA 617 8501597 8502718 1 2.8518667.8519120.2.8497461.8498059 2 8518667 8519120 2 8497461 8498059 | 8 
1.0 CG33162-PA 617 8501597 8502718 1 2.8518772.8519186.2.8500624.8500772 2 8518772 8519186 2 8500624 8500772 | 1 
0.24 CG33162-PA 617 8501597 8502718 1 2.8518887.8519388.2.8502448.8503253 2 8518887 8519388 2 8502448 8503253 | 8 
1.0 CG33162-PA 617 8501597 8502718 1 2.8519459.8520189.2.8500848.8501422 2 8519459 8520189 2 8500848 8501422 | 11 
1.0 CG33162-PA 617 8501597 8502718 1 2.8520297.8520531.2.8500705.8501011 2 8520297 8520531 2 8500705 8501011 | 2 
1.0 CG33162-PA 617 8501597 8502718 1 2.8521181.8521640.2.8500872.8501546 2 8521181 8521640 2 8500872 8501546 | 10 
1.0 CG33162-PA 617 8501597 8502718 1 2.8521316.8521943.2.8500015.8500622 2 8521316 8521943 2 8500015 8500622 | 2 
1.0 CG33162-PA 617 8501597 8502718 1 2.8521399.8521697.2.8497398.8498626 2 8521399 8521697 2 8497398 8498626 | 8 
1.0 CG33162-PA 617 8501597 8502718 1 2.8522363.8522666.2.8500416.8500977 2 8522363 8522666 2 8500416 8500977 | 8 
0.54 CG33162-PA 617 8501597 8502718 1 2.8524938.8525442.2.8502118.8502457 2 8524938 8525442 2 8502118 8502457 | 1 
0.97 CG33162-PA 617 8501597 8502718 1 2.8526404.8526534.2.8501627.8501861 2 8526404 8526534 2 8501627 8501861 | 8 
0.02 CG14995-PA 622 4054779 4063000 0 2.4055843.4055970.2.4055820.4055943 2 4055843 4055970 2 4055820 4055943 | 10 
0.12 CG42612-PC 645 1407296 1433684 0 3.1416421.1416574.3.1413531.1413683 3 1416421 1416574 3 1413531 1413683 | 12 
0.01 CG17149-PA 670 19803464 19807304 1 2.19803224.19803507.2.19802761.19803049 2 19803224 19803507 2 19802761 19803049 | 16 
0.28 CG10494-PA 682 17957517 17960523 0 1.17958006.17958344.1.17955209.17955542 1 17958006 17958344 1 17955209 17955542 | 9 
0.03 CG11066-PA 711 2515030 2529164 0 1.2520772.2521121.1.2520754.2521092 1 2520772 2521121 1 2520754 2521092 | 3 
1.0 CG14040-PA 713 4866261 4868030 1 0.4868300.4868549.0.4865420.4865683 0 4868300 4868549 0 4865420 4865683 | 13 
0.38 CG14238-PA 740 21760558 21762915 1 3.21761198.21761457.3.21759352.21759808 3 21761198 21761457 3 21759352 21759808 | 6 
0.01 CG3524-PA 751 2922948 2934729 0 0.2923538.2923633.0.2923518.2923628 0 2923538 2923633 0 2923518 2923628 | 2 4 7 8 
0.25 CG3524-PA 751 2922948 2934729 0 0.2943926.2944012.0.2931797.2932019 0 2943926 2944012 0 2931797 2932019 | 1 4 7 8 10 14 
0.60 CG9124-PA 781 4864612 4866639 1 0.4868300.4868549.0.4865420.4865683 0 4868300 4868549 0 4865420 4865683 | 13 
0.73 CG32261-PA 803 3914601 3916317 1 2.3915551.3915856.2.3910469.3910832 2 3915551 3915856 2 3910469 3910832 | 3 
0.06 CG32261-PA 803 3914601 3916317 0 2.3916753.3917056.2.3916219.3916461 2 3916753 3917056 2 3916219 3916461 | 4 
1.0 CG32261-PA 803 3914601 3916317 1 2.3920079.3920390.2.3910549.3910866 2 3920079 3920390 2 3910549 3910866 | 8 10 16 
0.23 CG5977-PA 817 19403152 19407569 0 3.19408419.19408712.3.19406535.19406769 3 19408419 19408712 3 19406535 19406769 | 1 
0.37 CG1438-PA 822 26030637 26037326 1 3.26032765.26033095.3.26030268.26030598 3 26032765 26033095 3 26030268 26030598 | 11 
0.26 CG9506-PB 827 6165140 6170042 1 0.6166129.6166401.0.6152814.6153124 0 6166129 6166401 0 6152814 6153124 | 13 
0.02 CG11030-PA 834 5529284 5564458 0 0.5566546.5566837.0.5563794.5564136 0 5566546 5566837 0 5563794 5564136 | 7 
0.56 CG33198-PA 880 14847280 14847909 1 1.14847312.14847634.1.14844959.14845260 1 14847312 14847634 1 14844959 14845260 | 10 
0.36 CG2071-PA 935 19551773 19552656 1 6.19554263.19554392.6.19552342.19552486 6 19554263 19554392 6 19552342 19552486 | 10 
0.37 CG15252-PA 949 9409536 9411949 0 6.9410150.9410423.6.9407893.9408278 6 9410150 9410423 6 9407893 9408278 | 6 
0.38 CG32257-PA 952 3916434 3918091 1 2.3916753.3917056.2.3916219.3916461 2 3916753 3917056 2 3916219 3916461 | 4 
1.0 CG32257-PA 952 3916434 3918091 1 2.3920079.3920390.2.3910549.3910866 2 3920079 3920390 2 3910549 3910866 | 8 10 16 
1.0 CG8424-PA 989 12674663 12676702 1 1.12679635.12679865.1.12674558.12674853 1 12679635 12679865 1 12674558 12674853 | 14 
0.26 CG9126-PA 1018 14997556 15003072 0 6.14998696.14999000.6.14996974.14997291 6 14998696 14999000 6 14996974 14997291 | 19 
0.13 CG13350-PA 1026 10556259 10559293 0 1.10556346.10556652.1.10549764.10550072 1 10556346 10556652 1 10549764 10550072 | 8 13 17 18 
1.0 CG13350-PA 1026 10556259 10559293 1 1.10561915.10562279.1.10542146.10542363 1 10561915 10562279 1 10542146 10542363 | 9 16 
0.98 CG6524-PA 1049 8512403 8513142 1 2.8512457.8513130.2.8498341.8498514 2 8512457 8513130 2 8498341 8498514 | 8 
1.0 CG6524-PA 1049 8512403 8513142 1 2.8513111.8513193.2.8508493.8508625 2 8513111 8513193 2 8508493 8508625 | 1 
1.0 CG6524-PA 1049 8512403 8513142 1 2.8513315.8513895.2.8500236.8500515 2 8513315 8513895 2 8500236 8500515 | 8 
1.0 CG6524-PA 1049 8512403 8513142 1 2.8513599.8514355.2.8507883.8508187 2 8513599 8514355 2 8507883 8508187 | 13 
1.0 CG6524-PA 1049 8512403 8513142 1 2.8513785.8514363.2.8506572.8507213 2 8513785 8514363 2 8506572 8507213 | 8 
1.0 CG6524-PA 1049 8512403 8513142 1 2.8515452.8516515.2.8502674.8503589 2 8515452 8516515 2 8502674 8503589 | 8 10 
1.0 CG6524-PA 1049 8512403 8513142 1 2.8515565.8515880.2.8506169.8506941 2 8515565 8515880 2 8506169 8506941 | 16 
1.0 CG6524-PA 1049 8512403 8513142 1 2.8517117.8517417.2.8502361.8502927 2 8517117 8517417 2 8502361 8502927 | 8 
1.0 CG6524-PA 1049 8512403 8513142 1 2.8517931.8518113.2.8506219.8506430 2 8517931 8518113 2 8506219 8506430 | 1 
1.0 CG6524-PA 1049 8512403 8513142 1 2.8518013.8519020.2.8505092.8506139 2 8518013 8519020 2 8505092 8506139 | 2 8 11 
1.0 CG6524-PA 1049 8512403 8513142 1 2.8518155.8518355.2.8508456.8508876 2 8518155 8518355 2 8508456 8508876 | 8 
1.0 CG6524-PA 1049 8512403 8513142 1 2.8518667.8519120.2.8497461.8498059 2 8518667 8519120 2 8497461 8498059 | 8 
1.0 CG6524-PA 1049 8512403 8513142 1 2.8518772.8519186.2.8500624.8500772 2 8518772 8519186 2 8500624 8500772 | 1 
1.0 CG6524-PA 1049 8512403 8513142 1 2.8518777.8519133.2.8506253.8506919 2 8518777 8519133 2 8506253 8506919 | 13 
1.0 CG6524-PA 1049 8512403 8513142 1 2.8518887.8519388.2.8502448.8503253 2 8518887 8519388 2 8502448 8503253 | 8 
1.0 CG6524-PA 1049 8512403 8513142 1 2.8519049.8519586.2.8504341.8504719 2 8519049 8519586 2 8504341 8504719 | 8 
1.0 CG6524-PA 1049 8512403 8513142 1 2.8519459.8520189.2.8500848.8501422 2 8519459 8520189 2 8500848 8501422 | 11 
1.0 CG6524-PA 1049 8512403 8513142 1 2.8520297.8520531.2.8500705.8501011 2 8520297 8520531 2 8500705 8501011 | 2 
1.0 CG6524-PA 1049 8512403 8513142 1 2.8520302.8520938.2.8506776.8507738 2 8520302 8520938 2 8506776 8507738 | 1 
1.0 CG6524-PA 1049 8512403 8513142 1 2.8520627.8520944.2.8504443.8505167 2 8520627 8520944 2 8504443 8505167 | 8 
1.0 CG6524-PA 1049 8512403 8513142 1 2.8521181.8521640.2.8500872.8501546 2 8521181 8521640 2 8500872 8501546 | 10 
1.0 CG6524-PA 1049 8512403 8513142 1 2.8521285.8522177.2.8505627.8506574 2 8521285 8522177 2 8505627 8506574 | 8 13 
1.0 CG6524-PA 1049 8512403 8513142 1 2.8521316.8521943.2.8500015.8500622 2 8521316 8521943 2 8500015 8500622 | 2 
1.0 CG6524-PA 1049 8512403 8513142 1 2.8521399.8521697.2.8497398.8498626 2 8521399 8521697 2 8497398 8498626 | 8 
1.0 CG6524-PA 1049 8512403 8513142 1 2.8522363.8522666.2.8500416.8500977 2 8522363 8522666 2 8500416 8500977 | 8 
1.0 CG6524-PA 1049 8512403 8513142 1 2.8522665.8523089.2.8504448.8504908 2 8522665 8523089 2 8504448 8504908 | 10 
1.0 CG6524-PA 1049 8512403 8513142 1 2.8523294.8523810.2.8508231.8508724 2 8523294 8523810 2 8508231 8508724 | 4 
1.0 CG6524-PA 1049 8512403 8513142 1 2.8523601.8524857.2.8505317.8506307 2 8523601 8524857 2 8505317 8506307 | 1 8 
1.0 CG6524-PA 1049 8512403 8513142 1 2.8524267.8526072.2.8502756.8503632 2 8524267 8526072 2 8502756 8503632 | 13 
1.0 CG6524-PA 1049 8512403 8513142 1 2.8524938.8525442.2.8502118.8502457 2 8524938 8525442 2 8502118 8502457 | 1 
1.0 CG6524-PA 1049 8512403 8513142 1 2.8525769.8526265.2.8508383.8508564 2 8525769 8526265 2 8508383 8508564 | 2 
1.0 CG6524-PA 1049 8512403 8513142 1 2.8526404.8526534.2.8501627.8501861 2 8526404 8526534 2 8501627 8501861 | 8 
1.0 CG7730-PC 1055 16603780 16606055 1 2.16606108.16606480.2.16602502.16602853 2 16606108 16606480 2 16602502 16602853 | 5 7 8 9 10 11 12 13 14 17 
0.33 CG18284-PB 1056 10319674 10321607 1 0.10320152.10320303.0.10317892.10318016 0 10320152 10320303 0 10317892 10318016 | 17 
0.17 CG18572-PA 1057 15649615 15663456 0 6.15665640.15665950.6.15661056.15661349 6 15665640 15665950 6 15661056 15661349 | 10 
0.06 CG11902-PB 1062 20671245 20676018 0 3.20675700.20675914.3.20675614.20675864 3 20675700 20675914 3 20675614 20675864 | 15 
0.25 CG5588-PB 1110 22887347 22890683 1 3.22887920.22888188.3.22885586.22885827 3 22887920 22888188 3 22885586 22885827 | 3 
0.01 CG14447-PA 1111 5496785 5517283 0 6.5510505.5510704.6.5510477.5510673 6 5510505 5510704 6 5510477 5510673 | 15 16 
0.04 CG14447-PA 1111 5496785 5517283 0 6.5510582.5510883.6.5509965.5510263 6 5510582 5510883 6 5509965 5510263 | 4 7 11 
0.20 CG8641-PA 1119 6919215 6936849 0 2.6932613.6932814.2.6929201.6929450 2 6932613 6932814 2 6929201 6929450 | 2 
0.01 CG31646-PA 1143 5431088 5463334 0 0.5443440.5443626.0.5443337.5443507 0 5443440 5443626 0 5443337 5443507 | 9 
0.91 CG1851-PA 1163 3962746 3965480 0 1.3964943.3965243.1.3961574.3961771 1 3964943 3965243 1 3961574 3961771 | 14 
0.08 CG31817-PA 1175 15895429 15902511 0 0.15898674.15899191.0.15898648.15898898 0 15898674 15899191 0 15898648 15898898 | 3 
1.0 CG30185-PA 1180 19942209 19943071 1 1.19942867.19943179.1.19941561.19941877 1 19942867 19943179 1 19941561 19941877 | 16 
1.0 CG5167-PA 1219 12881104 12882628 1 3.12884268.12884563.3.12880752.12881032 3 12884268 12884563 3 12880752 12881032 | 8 
0.11 CG34397-PC 1237 17698229 17722025 0 1.17717876.17718070.1.17715388.17715579 1 17717876 17718070 1 17715388 17715579 | 15 
1.0 CG8006-PA 1245 8014649 8016391 1 2.8025547.8025609.2.8006114.8006255 2 8025547 8025609 2 8006114 8006255 | 4 
0.00 CG5586-PE 1255 22858840 22885645 0 3.22887920.22888188.3.22885586.22885827 3 22887920 22888188 3 22885586 22885827 | 3 
0.05 CG32383-PB 1258 7296990 7297976 1 2.7299037.7299216.2.7297924.7298043 2 7299037 7299216 2 7297924 7298043 | 1 
1.0 CG9505-PA 1289 6160659 6162978 1 0.6166129.6166401.0.6152814.6153124 0 6166129 6166401 0 6152814 6153124 | 13 
0.97 CG14527-PA 1315 24068094 24070196 1 3.24069893.24070128.3.24065532.24065822 3 24069893 24070128 3 24065532 24065822 | 14 
0.88 CG14527-PA 1315 24068094 24070196 0 3.24070967.24071135.3.24068344.24068431 3 24070967 24071135 3 24068344 24068431 | 7 
0.06 CG11525-PB 1342 26704007 26716567 0 3.26712848.26713025.3.26712217.26712472 3 26712848 26713025 3 26712217 26712472 | 17 
0.13 CG2218-PA 1395 25570532 25573219 0 3.25571562.25571906.3.25571560.25571853 3 25571562 25571906 3 25571560 25571853 | 7 
1.0 CG2213-PA 1401 1255859 1256712 1 2.1257771.1258046.2.1254356.1254634 2 1257771 1258046 2 1254356 1254634 | 19 
0.21 CG10277-PB 1408 2109395 2114813 1 3.2110307.2110557.3.2102352.2102621 3 2110307 2110557 3 2102352 2102621 | 13 
0.80 CG32452-PA 1413 22215024 22217024 0 2.22218201.22218538.2.22215418.22215755 2 22218201 22218538 2 22215418 22215755 | 10 13 18 
1.0 CG1780-PB 1426 9358628 9361353 1 6.9372149.9372227.6.9349600.9349693 6 9372149 9372227 6 9349600 9349693 | 3 
0.02 CG42739-PD 1439 14358119 14375623 0 6.14361568.14361859.6.14361510.14361829 6 14361568 14361859 6 14361510 14361829 | 19 
0.18 CG14059-PB 1449 16606071 16608316 0 2.16606108.16606480.2.16602502.16602853 2 16606108 16606480 2 16602502 16602853 | 5 7 8 9 10 11 12 13 14 17 
0.01 CG9151-PA 1462 14407235 14433271 0 6.14431002.14431142.6.14430895.14431014 6 14431002 14431142 6 14430895 14431014 | 12 
0.65 CG2863-PA 1482 539925 541722 0 0.540742.541086.0.538333.538704 0 540742 541086 0 538333 538704 | 7 
0.08 CG18445-PA 1564 6698854 6711818 0 1.6705726.6706432.1.6705454.6706430 1 6705726 6706432 1 6705454 6706430 | 1 2 3 4 5 6 7 8 9 10 11 13 14 15 16 18 19 20 
1.0 CG8674-PA 1593 20705772 20706906 1 0.20706565.20706910.0.20703966.20704303 0 20706565 20706910 0 20703966 20704303 | 11 
0.78 CG9500-PA 1604 6152596 6153577 1 0.6166129.6166401.0.6152814.6153124 0 6166129 6166401 0 6152814 6153124 | 13 
0.47 CG9160-PA 1616 1253401 1255193 0 2.1257771.1258046.2.1254356.1254634 2 1257771 1258046 2 1254356 1254634 | 19 
0.06 CG7004-PA 1619 276734 290499 0 2.283192.283467.2.282618.282860 2 283192 283467 2 282618 282860 | 14 
0.01 CG9325-PN 1658 15939113 15963432 0 1.15954681.15954834.1.15954489.15954724 1 15954681 15954834 1 15954489 15954724 | 4 
0.13 CG4086-PA 1660 16204253 16205788 0 2.16204330.16204452.2.16202997.16203229 2 16204330 16204452 2 16202997 16203229 | 16 
0.75 CG13618-PA 1664 19881496 19884189 0 3.19884994.19885309.3.19882164.19882497 3 19884994 19885309 3 19882164 19882497 | 2 5 20 
0.10 CG18210-PA 1673 14469525 14498134 0 6.14481628.14481886.6.14479130.14479437 6 14481628 14481886 6 14479130 14479437 | 2 
0.01 CG8544-PE 1679 14880475 14893851 0 6.14885813.14885945.6.14885802.14885933 6 14885813 14885945 6 14885802 14885933 | 6 7 18 
0.20 CG15012-PB 1693 4253256 4254436 0 2.4253196.4253490.2.4252489.4252798 2 4253196 4253490 2 4252489 4252798 | 19 
0.67 CG12487-PA 1701 14580697 14581305 0 2.14580956.14581107.2.14579140.14579364 2 14580956 14581107 2 14579140 14579364 | 1 4 8 10 11 12 13 18 
0.01 CG13503-PG 1767 18531730 18547585 0 1.18532552.18532710.1.18532488.18532706 1 18532552 18532710 1 18532488 18532706 | 13 14 
0.30 CG1318-PA 1794 4250666 4253259 0 2.4253196.4253490.2.4252489.4252798 2 4253196 4253490 2 4252489 4252798 | 19 
0.02 CG4103-PA 1797 14560121 14561312 1 0.14561291.14561391.0.14561290.14561379 0 14561291 14561391 0 14561290 14561379 | 15 
1.0 CG11825-PA 1866 7076996 7077658 1 1.7079984.7080175.1.7074984.7075061 1 7079984 7080175 1 7074984 7075061 | 20 
1.0 CG11825-PA 1866 7076996 7077658 1 1.7080630.7080710.1.7075395.7075579 1 7080630 7080710 1 7075395 7075579 | 1 
1.0 CG11825-PA 1866 7076996 7077658 1 1.7080782.7080875.1.7075686.7075776 1 7080782 7080875 1 7075686 7075776 | 16 
1.0 CG7653-PA 1868 15455323 15457782 1 0.15460346.15460870.0.15442908.15443434 0 15460346 15460870 0 15442908 15443434 | 1 3 4 5 6 7 8 9 10 11 12 13 14 15 16 17 18 19 
0.15 CG8678-PA 1937 20649678 20658747 0 0.20650633.20650994.0.20644468.20644809 0 20650633 20650994 0 20644468 20644809 | 5 
0.33 CG7729-PA 1947 16600639 16603419 0 2.16606108.16606480.2.16602502.16602853 2 16606108 16606480 2 16602502 16602853 | 5 7 8 9 10 11 12 13 14 17 
0.25 CG33203-PC 1956 24057949 24076246 0 3.24069893.24070128.3.24065532.24065822 3 24069893 24070128 3 24065532 24065822 | 14 
0.15 CG33203-PC 1956 24057949 24076246 0 3.24070967.24071135.3.24068344.24068431 3 24070967 24071135 3 24068344 24068431 | 7 
0.35 CG42575-PA 1968 10859204 10870350 0 2.10870381.10870586.2.10866452.10866565 2 10870381 10870586 2 10866452 10866565 | 10 13 15 
0.30 CG2975-PA 1976 2720760 2723250 0 0.2721484.2721641.0.2720884.2721132 0 2721484 2721641 0 2720884 2721132 | 13 
1.0 CG12117-PA 1987 7927620 7929350 1 6.7929113.7929354.6.7921199.7921328 6 7929113 7929354 6 7921199 7921328 | 2 4 5 6 7 8 
1.0 CG12117-PA 1987 7927620 7929350 1 6.7929964.7930084.6.7921981.7922135 6 7929964 7930084 6 7921981 7922135 | 2 
0.04 CG42458-PA 2075 7281823 7313127 0 2.7299037.7299216.2.7297924.7298043 2 7299037 7299216 2 7297924 7298043 | 1 
0.16 CG17302-PA 2079 2544418 2549838 0 0.2545769.2546077.0.2545228.2545525 0 2545769 2546077 0 2545228 2545525 | 10 
1.0 CG9116-PA 2088 1144186 1145160 1 2.1151061.1151422.2.1141135.1141232 2 1151061 1151422 2 1141135 1141232 | 3 5 6 7 10 11 13 15 20 
1.0 CG9116-PA 2088 1144186 1145160 1 2.1151182.1151515.2.1138061.1138268 2 1151182 1151515 2 1138061 1138268 | 1 2 3 4 5 6 7 8 9 10 11 12 13 14 15 16 17 18 19 20 
1.0 CG18746-PA 2132 3502806 3504923 1 3.3506239.3506551.3.3501272.3501589 3 3506239 3506551 3 3501272 3501589 | 1 
1.0 CG18294-PA 2140 19115725 19116162 1 2.19118491.19118713.2.19115280.19115489 2 19118491 19118713 2 19115280 19115489 | 4 15 
0.45 CG14032-PA 2148 5068724 5073961 0 0.5073691.5073826.0.5071444.5071613 0 5073691 5073826 0 5071444 5071613 | 6 8 10 14 15 18 19 
0.77 CG14032-PA 2148 5068724 5073961 0 0.5075310.5075704.0.5069930.5070041 0 5075310 5075704 0 5069930 5070041 | 3 
1.0 CG17922-PA 2153 18134640 18139262 1 1.18142879.18143092.1.18133788.18133981 1 18142879 18143092 1 18133788 18133981 | 2 
0.24 CG6296-PA 2176 22288481 22291338 0 3.22289096.22289730.3.22289040.22289366 3 22289096 22289730 3 22289040 22289366 | 5 20 
1.0 CG15719-PB 2177 12247884 12248678 1 6.12262764.12262990.6.12242335.12242429 6 12262764 12262990 6 12242335 12242429 | 5 6 
0.33 CG32664-PA 2179 10735284 10737519 0 6.10736215.10736331.6.10735587.10735731 6 10736215 10736331 6 10735587 10735731 | 19 
0.11 CG9331-PE 2188 20276479 20279806 0 0.20280718.20280987.0.20279429.20279714 0 20280718 20280987 0 20279429 20279714 | 11 
1.0 CG5540-PA 2218 23087546 23088854 1 3.23089843.23090193.3.23086052.23086381 3 23089843 23090193 3 23086052 23086381 | 16 
0.29 CG1134-PA 2227 3909464 3910881 0 2.3915551.3915856.2.3910469.3910832 2 3915551 3915856 2 3910469 3910832 | 3 
0.23 CG1134-PA 2227 3909464 3910881 0 2.3920079.3920390.2.3910549.3910866 2 3920079 3920390 2 3910549 3910866 | 8 10 16 
1.0 CG16995-PA 2251 2199124 2199849 1 0.2201368.2201699.0.2196932.2197261 0 2201368 2201699 0 2196932 2197261 | 2 
1.0 CG18281-PA 2259 20055028 20056691 1 2.20058492.20059291.2.20054932.20055787 2 20058492 20059291 2 20054932 20055787 | 2 3 4 5 6 7 8 9 11 14 15 16 18 19 
0.02 CG31705-PB 2291 11219172 11224008 0 0.11218932.11219262.0.11213928.11214231 0 11218932 11219262 0 11213928 11214231 | 18 19 
0.30 CG40486-PB 2314 20789371 20791487 0 6.20789831.20790004.6.20788766.20788911 6 20789831 20790004 6 20788766 20788911 | 6 
1.0 CG40486-PB 2314 20789371 20791487 1 6.20806163.20806306.6.20788149.20788531 6 20806163 20806306 6 20788149 20788531 | 1 2 3 4 6 10 11 13 15 16 17 19 20 
0.59 CG3210-PA 2316 2470162 2474179 0 0.2472258.2472529.0.2463036.2463313 0 2472258 2472529 0 2463036 2463313 | 12 
0.05 CG6643-PB 2335 19905370 19912791 0 3.19912701.19913528.3.19912399.19912697 3 19912701 19913528 3 19912399 19912697 | 13 18 
1.0 CG8667-PA 2337 20781621 20783340 1 0.20787236.20787555.0.20781198.20781499 0 20787236 20787555 0 20781198 20781499 | 1 
0.83 CG6308-PA 2418 14528651 14529481 0 6.14529790.14530096.6.14528791.14529096 6 14529790 14530096 6 14528791 14529096 | 1 
0.03 CG9949-PA 2422 16436520 16442698 1 2.16436393.16436679.2.16436383.16436623 2 16436393 16436679 2 16436383 16436623 | 6 
0.61 CG17970-PB 2431 5074436 5076523 1 0.5075310.5075704.0.5069930.5070041 0 5075310 5075704 0 5069930 5070041 | 3 
0.70 CG14724-PA 2432 13454296 13455190 0 3.13454643.13454925.3.13451797.13452164 3 13454643 13454925 3 13451797 13452164 | 4 
0.07 CG15335-PB 2435 7589122 7603396 0 6.7599934.7600264.6.7599314.7599679 6 7599934 7600264 6 7599314 7599679 | 3 
0.34 CG10534-PA 2461 6035354 6036039 0 2.6035312.6035588.2.6032981.6033097 2 6035312 6035588 2 6032981 6033097 | 1 3 5 6 17 
0.78 CG14266-PA 2477 2891478 2891896 1 6.2891708.2891805.6.2888634.2888839 6 2891708 2891805 6 2888634 2888839 | 13 
0.83 CG9431-PA 2484 12832732 12835577 0 0.12834831.12835101.0.12832723.12832980 0 12834831 12835101 0 12832723 12832980 | 17 
0.11 CG5422-PD 2486 19408123 19413277 0 3.19408419.19408712.3.19406535.19406769 3 19408419 19408712 3 19406535 19406769 | 1 
0.08 CG9692-PB 2512 16288594 16290027 0 2.16291712.16291819.2.16289912.16290225 2 16291712 16291819 2 16289912 16290225 | 6 
0.03 CG3726-PA 2517 5452703 5472120 0 6.5475293.5475457.6.5471459.5471581 6 5475293 5475457 6 5471459 5471581 | 5 10 16 19 
0.12 CG5659-PC 2550 17125586 17130927 0 6.17125852.17126212.6.17124294.17124549 6 17125852 17126212 6 17124294 17124549 | 9 
0.35 CG6607-PA 2567 19884708 19886443 1 3.19884994.19885309.3.19882164.19882497 3 19884994 19885309 3 19882164 19882497 | 2 5 20 
1.0 CG6104-PA 2573 21339135 21340082 1 3.21339971.21340128.3.21334760.21334908 3 21339971 21340128 3 21334760 21334908 | 1 
0.43 CG9211-PA 2577 6712933 6716253 1 0.6722632.6722948.0.6714828.6715103 0 6722632 6722948 0 6714828 6715103 | 11 
0.16 CG2715-PA 2608 2435382 2439720 0 6.2436134.2436666.6.2435992.2436380 6 2436134 2436666 6 2435992 2436380 | 4 10 12 13 14 19 
0.52 CG13694-PA 2615 101547 102609 0 0.101809.102100.0.99932.100220 0 101809 102100 0 99932 100220 | 1 
0.28 CG12223-PF 2619 15349795 15352335 0 6.15354550.15354878.6.15351613.15351931 6 15354550 15354878 6 15351613 15351931 | 16 
1.0 CG18778-PA 2633 6033705 6034496 1 2.6035312.6035588.2.6032981.6033097 2 6035312 6035588 2 6032981 6033097 | 1 3 5 6 17 
0.61 CG2211-PA 2663 1256797 1258851 0 2.1257771.1258046.2.1254356.1254634 2 1257771 1258046 2 1254356 1254634 | 19 
0.36 CG12011-PA 2675 1604272 1606067 0 2.1605811.1606035.2.1605391.1605596 2 1605811 1606035 2 1605391 1605596 | 14 
0.02 CG9369-PA 2680 11029752 11045228 0 6.11033176.11033364.6.11033102.11033227 6 11033176 11033364 6 11033102 11033227 | 8 9 
0.20 CG9369-PA 2680 11029752 11045228 0 6.11036052.11036233.6.11033118.11033243 6 11036052 11036233 6 11033118 11033243 | 13 
1.0 CG13713-PA 2682 4642789 4643088 1 2.4644708.4644979.2.4642629.4642910 2 4644708 4644979 2 4642629 4642910 | 2 
1.0 CG13348-PA 2708 10543811 10545347 1 1.10561915.10562279.1.10542146.10542363 1 10561915 10562279 1 10542146 10542363 | 9 16 
0.22 CG13123-PA 2732 9475510 9476634 0 0.9475693.9475751.0.9469705.9469763 0 9475693 9475751 0 9469705 9469763 | 1 
0.28 CG33223-PA 2767 7922080 7948438 0 6.7929113.7929354.6.7921199.7921328 6 7929113 7929354 6 7921199 7921328 | 2 4 5 6 7 8 
0.30 CG33223-PA 2767 7922080 7948438 0 6.7929964.7930084.6.7921981.7922135 6 7929964 7930084 6 7921981 7922135 | 2 
0.59 CG42867-PB 2768 19081815 19082370 1 1.19081773.19082143.1.19077354.19077739 1 19081773 19082143 1 19077354 19077739 | 3 5 
1.0 CG42867-PB 2768 19081815 19082370 1 1.19082499.19082749.1.19080675.19080965 1 19082499 19082749 1 19080675 19080965 | 9 15 16 
1.0 CG42867-PB 2768 19081815 19082370 1 1.19082552.19082879.1.19076756.19077027 1 19082552 19082879 1 19076756 19077027 | 4 14 18 
1.0 CG13190-PA 2771 8478367 8479888 1 1.8483653.8483841.1.8476536.8476740 1 8483653 8483841 1 8476536 8476740 | 7 
0.28 CG12506-PA 2798 736207 736628 0 0.739373.739495.0.736512.736748 0 739373 739495 0 736512 736748 | 18 
0.01 CG13472-PA 2835 14428995 14431957 1 2.14428682.14429033.2.14427393.14427820 2 14428682 14429033 2 14427393 14427820 | 7 
0.03 CG14803-PA 2846 1620191 1623755 0 6.1624652.1624945.6.1623645.1623986 6 1624652 1624945 6 1623645 1623986 | 18 
0.54 CG9761-PB 2851 487383 499434 0 3.493726.493871.3.486754.486967 3 493726 493871 3 486754 486967 | 16 
0.50 CG2104-PA 2860 1412805 1414244 1 3.1416421.1416574.3.1413531.1413683 3 1416421 1416574 3 1413531 1413683 | 12 
0.97 CG1165-PA 2920 1142335 1142806 0 2.1142445.1142790.2.1141414.1141784 2 1142445 1142790 2 1141414 1141784 | 1 2 3 4 5 6 7 8 10 11 13 14 18 20 
1.0 CG1165-PA 2920 1142335 1142806 1 2.1151061.1151422.2.1141135.1141232 2 1151061 1151422 2 1141135 1141232 | 3 5 6 7 10 11 13 15 20 
1.0 CG1165-PA 2920 1142335 1142806 1 2.1151182.1151515.2.1138061.1138268 2 1151182 1151515 2 1138061 1138268 | 1 2 3 4 5 6 7 8 9 10 11 12 13 14 15 16 17 18 19 20 
0.07 CG2316-PB 2991 156090 164988 0 4.161878.162109.4.161460.162094 4 161878 162109 4 161460 162094 | 8 11 17 19 
0.03 CG30497-PA 3041 4465230 4509771 0 1.4466370.4466546.1.4459504.4459709 1 4466370 4466546 1 4459504 4459709 | 18 
0.04 CG9242-PB 3054 20610151 20615548 0 0.20610092.20610371.0.20609830.20610122 0 20610092 20610371 0 20609830 20610122 | 13 
0.37 CG33150-PA 3059 19940683 19942071 0 1.19942867.19943179.1.19941561.19941877 1 19942867 19943179 1 19941561 19941877 | 16 
1.0 CG1567-PA 3068 10315853 10318792 1 6.10322892.10323004.6.10304482.10304777 6 10322892 10323004 6 10304482 10304777 | 5 6 12 14 
1.0 CG1567-PA 3068 10315853 10318792 1 6.10322903.10323255.6.10302508.10302707 6 10322903 10323255 6 10302508 10302707 | 8 
1.0 CG1567-PA 3068 10315853 10318792 1 6.10322907.10322987.6.10304124.10304230 6 10322907 10322987 6 10304124 10304230 | 20 
1.0 CG2070-PA 3078 4389872 4391097 1 1.4394942.4395275.1.4389253.4389523 1 4394942 4395275 1 4389253 4389523 | 19 
0.05 CG9914-PA 3092 15320579 15322035 0 6.15320332.15320652.6.15317592.15317845 6 15320332 15320652 6 15317592 15317845 | 9 
0.03 CG17131-PA 3112 51556 74451 0 6.63637.63920.6.63331.63617 6 63637 63920 6 63331 63617 | 17 
0.01 CG17131-PA 3112 51556 74451 0 6.74038.74271.6.74033.74268 6 74038 74271 6 74033 74268 | 11 
0.25 CG8532-PE 3130 7381332 7390908 0 2.7390650.7390905.2.7388511.7388733 2 7390650 7390905 2 7388511 7388733 | 20 
0.13 CG7348-PA 3136 19713315 19714624 0 2.19713380.19713539.2.19713366.19713532 2 19713380 19713539 2 19713366 19713532 | 5 
1.0 CG6704-PA 3167 10545355 10546609 1 1.10561915.10562279.1.10542146.10542363 1 10561915 10562279 1 10542146 10542363 | 9 16 
0.18 CG1049-PD 3212 1457444 1463348 0 2.1464578.1464803.2.1462282.1462391 2 1464578 1464803 2 1462282 1462391 | 9 14 
0.49 CG8859-PA 3234 8780960 8783002 0 1.8781667.8781970.1.8776750.8777055 1 8781667 8781970 1 8776750 8777055 | 8 15 
0.14 CG12065-PA 3236 8039685 8054020 1 6.8041350.8041627.6.8039630.8039881 6 8041350 8041627 6 8039630 8039881 | 14 18 
0.03 CG12065-PA 3236 8039685 8054020 0 6.8053892.8054167.6.8053646.8053954 6 8053892 8054167 6 8053646 8053954 | 19 
0.68 CG13012-PB 3246 15663225 15667232 0 6.15665640.15665950.6.15661056.15661349 6 15665640 15665950 6 15661056 15661349 | 10 
0.29 CG42733-PD 3251 7012187 7012812 1 1.7014460.7014801.1.7012629.7012839 1 7014460 7014801 1 7012629 7012839 | 5 
0.01 CG42377-PA 3369 247854 260825 0 2.255266.255447.2.255257.255432 2 255266 255447 2 255257 255432 | 10 
1.0 CG15083-PA 3380 15370968 15372429 1 1.15373139.15373361.1.15368904.15369127 1 15373139 15373361 1 15368904 15369127 | 8 
1.0 CG6691-PA 3394 21348832 21349894 1 0.21352977.21353276.0.21336241.21336585 0 21352977 21353276 0 21336241 21336585 | 2 
0.01 CG6986-PB 3435 4292364 4313179 0 6.4298556.4298739.6.4298508.4298627 6 4298556 4298739 6 4298508 4298627 | 2 
0.35 CG30043-PA 3448 8952090 8955798 0 1.8955283.8955617.1.8954337.8954681 1 8955283 8955617 1 8954337 8954681 | 15 
0.59 CG30043-PA 3448 8952090 8955798 0 1.8957141.8957288.1.8953622.8953740 1 8957141 8957288 1 8953622 8953740 | 20 
0.23 CG10243-PA 3475 11466756 11468872 1 1.11466942.11467239.1.11463409.11463707 1 11466942 11467239 1 11463409 11463707 | 11 
0.82 CG8309-PA 3532 10757503 10759284 0 1.10758620.10758970.1.10753192.10753622 1 10758620 10758970 1 10753192 10753622 | 9 
0.08 CG3917-PA 3533 18344943 18349060 1 6.18350271.18350597.6.18348732.18349070 6 18350271 18350597 6 18348732 18349070 | 10 
0.80 CG6193-PA 3610 19527002 19531355 1 3.19530212.19530494.3.19524820.19525097 3 19530212 19530494 3 19524820 19525097 | 11 
0.08 CG3743-PC 3614 9194303 9202589 0 2.9201134.9201725.2.9201044.9201668 2 9201134 9201725 2 9201044 9201668 | 4 
0.03 CG3656-PA 3637 1890978 1892847 1 6.1895909.1896173.6.1892801.1893114 6 1895909 1896173 6 1892801 1893114 | 15 
0.06 CG12299-PA 3643 10413285 10416729 0 0.10416152.10416343.0.10416133.10416331 0 10416152 10416343 0 10416133 10416331 | 1 
0.17 CG2702-PA 3651 3726871 3729703 0 3.3729195.3729519.3.3729035.3729288 3 3729195 3729519 3 3729035 3729288 | 12 16 
0.69 CG14156-PA 3679 9981037 9982423 1 2.9984651.9984848.2.9981472.9981890 2 9984651 9984848 2 9981472 9981890 | 3 
0.14 CG2767-PB 3749 3718937 3721116 1 3.3720931.3721593.3.3720813.3721539 3 3720931 3721593 3 3720813 3721539 | 4 
0.84 CG7480-PA 3822 13940128 13942316 0 0.13945677.13945968.0.13940471.13940747 0 13945677 13945968 0 13940471 13940747 | 11 
0.43 CG11052-PA 3825 3721222 3722077 0 3.3720931.3721593.3.3720813.3721539 3 3720931 3721593 3 3720813 3721539 | 4 
1.0 CG4250-PA 3831 19079824 19080608 1 1.19081050.19081528.1.19077084.19077807 1 19081050 19081528 1 19077084 19077807 | 1 6 12 17 
1.0 CG4250-PA 3831 19079824 19080608 1 1.19081256.19081495.1.19076701.19076920 1 19081256 19081495 1 19076701 19076920 | 2 
1.0 CG4250-PA 3831 19079824 19080608 1 1.19081773.19082143.1.19077354.19077739 1 19081773 19082143 1 19077354 19077739 | 3 5 
1.0 CG4250-PA 3831 19079824 19080608 1 1.19082552.19082879.1.19076756.19077027 1 19082552 19082879 1 19076756 19077027 | 4 14 18 
0.32 CG14987-PB 3845 3919904 3921414 1 2.3920079.3920390.2.3910549.3910866 2 3920079 3920390 2 3910549 3910866 | 8 10 16 
0.02 CG31547-PB 4021 1209424 1222877 0 3.1216318.1216543.3.1216223.1216486 3 1216318 1216543 3 1216223 1216486 | 5 
0.33 CG1925-PA 4036 4522111 4529905 0 1.4531473.4531779.1.4527304.4527595 1 4531473 4531779 1 4527304 4527595 | 1 
1.0 CG14641-PA 4049 48478 50003 1 3.49727.50043.3.46174.46441 3 49727 50043 3 46174 46441 | 15 
1.0 CG17207-PA 4110 12849691 12850967 1 3.12851680.12851812.3.12842698.12842794 3 12851680 12851812 3 12842698 12842794 | 20 
1.0 CG6517-PA 4113 8509390 8510221 1 2.8512457.8513130.2.8498341.8498514 2 8512457 8513130 2 8498341 8498514 | 8 
1.0 CG6517-PA 4113 8509390 8510221 1 2.8513111.8513193.2.8508493.8508625 2 8513111 8513193 2 8508493 8508625 | 1 
1.0 CG6517-PA 4113 8509390 8510221 1 2.8513315.8513895.2.8500236.8500515 2 8513315 8513895 2 8500236 8500515 | 8 
1.0 CG6517-PA 4113 8509390 8510221 1 2.8513599.8514355.2.8507883.8508187 2 8513599 8514355 2 8507883 8508187 | 13 
1.0 CG6517-PA 4113 8509390 8510221 1 2.8513785.8514363.2.8506572.8507213 2 8513785 8514363 2 8506572 8507213 | 8 
1.0 CG6517-PA 4113 8509390 8510221 1 2.8515452.8516515.2.8502674.8503589 2 8515452 8516515 2 8502674 8503589 | 8 10 
1.0 CG6517-PA 4113 8509390 8510221 1 2.8515565.8515880.2.8506169.8506941 2 8515565 8515880 2 8506169 8506941 | 16 
1.0 CG6517-PA 4113 8509390 8510221 1 2.8517117.8517417.2.8502361.8502927 2 8517117 8517417 2 8502361 8502927 | 8 
1.0 CG6517-PA 4113 8509390 8510221 1 2.8517931.8518113.2.8506219.8506430 2 8517931 8518113 2 8506219 8506430 | 1 
1.0 CG6517-PA 4113 8509390 8510221 1 2.8518013.8519020.2.8505092.8506139 2 8518013 8519020 2 8505092 8506139 | 2 8 11 
1.0 CG6517-PA 4113 8509390 8510221 1 2.8518155.8518355.2.8508456.8508876 2 8518155 8518355 2 8508456 8508876 | 8 
1.0 CG6517-PA 4113 8509390 8510221 1 2.8518667.8519120.2.8497461.8498059 2 8518667 8519120 2 8497461 8498059 | 8 
1.0 CG6517-PA 4113 8509390 8510221 1 2.8518772.8519186.2.8500624.8500772 2 8518772 8519186 2 8500624 8500772 | 1 
1.0 CG6517-PA 4113 8509390 8510221 1 2.8518777.8519133.2.8506253.8506919 2 8518777 8519133 2 8506253 8506919 | 13 
1.0 CG6517-PA 4113 8509390 8510221 1 2.8518887.8519388.2.8502448.8503253 2 8518887 8519388 2 8502448 8503253 | 8 
1.0 CG6517-PA 4113 8509390 8510221 1 2.8519049.8519586.2.8504341.8504719 2 8519049 8519586 2 8504341 8504719 | 8 
1.0 CG6517-PA 4113 8509390 8510221 1 2.8519459.8520189.2.8500848.8501422 2 8519459 8520189 2 8500848 8501422 | 11 
1.0 CG6517-PA 4113 8509390 8510221 1 2.8520297.8520531.2.8500705.8501011 2 8520297 8520531 2 8500705 8501011 | 2 
1.0 CG6517-PA 4113 8509390 8510221 1 2.8520302.8520938.2.8506776.8507738 2 8520302 8520938 2 8506776 8507738 | 1 
1.0 CG6517-PA 4113 8509390 8510221 1 2.8520627.8520944.2.8504443.8505167 2 8520627 8520944 2 8504443 8505167 | 8 
1.0 CG6517-PA 4113 8509390 8510221 1 2.8521181.8521640.2.8500872.8501546 2 8521181 8521640 2 8500872 8501546 | 10 
1.0 CG6517-PA 4113 8509390 8510221 1 2.8521285.8522177.2.8505627.8506574 2 8521285 8522177 2 8505627 8506574 | 8 13 
1.0 CG6517-PA 4113 8509390 8510221 1 2.8521316.8521943.2.8500015.8500622 2 8521316 8521943 2 8500015 8500622 | 2 
1.0 CG6517-PA 4113 8509390 8510221 1 2.8521399.8521697.2.8497398.8498626 2 8521399 8521697 2 8497398 8498626 | 8 
1.0 CG6517-PA 4113 8509390 8510221 1 2.8522363.8522666.2.8500416.8500977 2 8522363 8522666 2 8500416 8500977 | 8 
1.0 CG6517-PA 4113 8509390 8510221 1 2.8522665.8523089.2.8504448.8504908 2 8522665 8523089 2 8504448 8504908 | 10 
1.0 CG6517-PA 4113 8509390 8510221 1 2.8523294.8523810.2.8508231.8508724 2 8523294 8523810 2 8508231 8508724 | 4 
1.0 CG6517-PA 4113 8509390 8510221 1 2.8523601.8524857.2.8505317.8506307 2 8523601 8524857 2 8505317 8506307 | 1 8 
1.0 CG6517-PA 4113 8509390 8510221 1 2.8524267.8526072.2.8502756.8503632 2 8524267 8526072 2 8502756 8503632 | 13 
1.0 CG6517-PA 4113 8509390 8510221 1 2.8524938.8525442.2.8502118.8502457 2 8524938 8525442 2 8502118 8502457 | 1 
1.0 CG6517-PA 4113 8509390 8510221 1 2.8525769.8526265.2.8508383.8508564 2 8525769 8526265 2 8508383 8508564 | 2 
1.0 CG6517-PA 4113 8509390 8510221 1 2.8526404.8526534.2.8501627.8501861 2 8526404 8526534 2 8501627 8501861 | 8 
0.15 CG9153-PA 4206 1237700 1242378 0 2.1240510.1241215.2.1240509.1241116 2 1240510 1241215 2 1240509 1241116 | 5 
1.0 CG8257-PA 4250 10753830 10755685 1 1.10758620.10758970.1.10753192.10753622 1 10758620 10758970 1 10753192 10753622 | 9 
1.0 CG30054-PE 4304 9219928 9221603 1 1.9221848.9222236.1.9218438.9218846 1 9221848 9222236 1 9218438 9218846 | 9 
0.85 CG18349-PA 4312 10630314 10632850 1 2.10632360.10632459.2.10629164.10629304 2 10632360 10632459 2 10629164 10629304 | 19 
0.04 CG13900-PA 4318 790628 797406 0 2.791135.791403.2.791134.791388 2 791135 791403 2 791134 791388 | 7 
0.49 CG14935-PC 4355 11525113 11527678 1 0.11526051.11526363.0.11522417.11522691 0 11526051 11526363 0 11522417 11522691 | 10 
0.80 CG3647-PB 4436 14665080 14669751 0 0.14670734.14671041.0.14666003.14666287 0 14670734 14671041 0 14666003 14666287 | 17 
0.32 CG12230-PB 4445 18349532 18352863 1 6.18350271.18350597.6.18348732.18349070 6 18350271 18350597 6 18348732 18349070 | 10 
1.0 CG3679-PA 4447 15317608 15320591 1 6.15320332.15320652.6.15317592.15317845 6 15320332 15320652 6 15317592 15317845 | 9 
1.0 CG6511-PA 4457 8504096 8508708 1 2.8512457.8513130.2.8498341.8498514 2 8512457 8513130 2 8498341 8498514 | 8 
0.05 CG6511-PA 4457 8504096 8508708 0 2.8513111.8513193.2.8508493.8508625 2 8513111 8513193 2 8508493 8508625 | 1 
1.0 CG6511-PA 4457 8504096 8508708 1 2.8513315.8513895.2.8500236.8500515 2 8513315 8513895 2 8500236 8500515 | 8 
0.18 CG6511-PA 4457 8504096 8508708 0 2.8513599.8514355.2.8507883.8508187 2 8513599 8514355 2 8507883 8508187 | 13 
0.46 CG6511-PA 4457 8504096 8508708 0 2.8513785.8514363.2.8506572.8507213 2 8513785 8514363 2 8506572 8507213 | 8 
1.0 CG6511-PA 4457 8504096 8508708 1 2.8515452.8516515.2.8502674.8503589 2 8515452 8516515 2 8502674 8503589 | 8 10 
0.55 CG6511-PA 4457 8504096 8508708 0 2.8515565.8515880.2.8506169.8506941 2 8515565 8515880 2 8506169 8506941 | 16 
1.0 CG6511-PA 4457 8504096 8508708 1 2.8517117.8517417.2.8502361.8502927 2 8517117 8517417 2 8502361 8502927 | 8 
0.54 CG6511-PA 4457 8504096 8508708 0 2.8517931.8518113.2.8506219.8506430 2 8517931 8518113 2 8506219 8506430 | 1 
0.78 CG6511-PA 4457 8504096 8508708 0 2.8518013.8519020.2.8505092.8506139 2 8518013 8519020 2 8505092 8506139 | 2 8 11 
0.05 CG6511-PA 4457 8504096 8508708 0 2.8518155.8518355.2.8508456.8508876 2 8518155 8518355 2 8508456 8508876 | 8 
1.0 CG6511-PA 4457 8504096 8508708 1 2.8518667.8519120.2.8497461.8498059 2 8518667 8519120 2 8497461 8498059 | 8 
1.0 CG6511-PA 4457 8504096 8508708 1 2.8518772.8519186.2.8500624.8500772 2 8518772 8519186 2 8500624 8500772 | 1 
0.53 CG6511-PA 4457 8504096 8508708 0 2.8518777.8519133.2.8506253.8506919 2 8518777 8519133 2 8506253 8506919 | 13 
1.0 CG6511-PA 4457 8504096 8508708 1 2.8518887.8519388.2.8502448.8503253 2 8518887 8519388 2 8502448 8503253 | 8 
0.95 CG6511-PA 4457 8504096 8508708 0 2.8519049.8519586.2.8504341.8504719 2 8519049 8519586 2 8504341 8504719 | 8 
1.0 CG6511-PA 4457 8504096 8508708 1 2.8519459.8520189.2.8500848.8501422 2 8519459 8520189 2 8500848 8501422 | 11 
1.0 CG6511-PA 4457 8504096 8508708 1 2.8520297.8520531.2.8500705.8501011 2 8520297 8520531 2 8500705 8501011 | 2 
0.42 CG6511-PA 4457 8504096 8508708 0 2.8520302.8520938.2.8506776.8507738 2 8520302 8520938 2 8506776 8507738 | 1 
0.92 CG6511-PA 4457 8504096 8508708 0 2.8520627.8520944.2.8504443.8505167 2 8520627 8520944 2 8504443 8505167 | 8 
1.0 CG6511-PA 4457 8504096 8508708 1 2.8521181.8521640.2.8500872.8501546 2 8521181 8521640 2 8500872 8501546 | 10 
0.67 CG6511-PA 4457 8504096 8508708 0 2.8521285.8522177.2.8505627.8506574 2 8521285 8522177 2 8505627 8506574 | 8 13 
1.0 CG6511-PA 4457 8504096 8508708 1 2.8521316.8521943.2.8500015.8500622 2 8521316 8521943 2 8500015 8500622 | 2 
1.0 CG6511-PA 4457 8504096 8508708 1 2.8521399.8521697.2.8497398.8498626 2 8521399 8521697 2 8497398 8498626 | 8 
1.0 CG6511-PA 4457 8504096 8508708 1 2.8522363.8522666.2.8500416.8500977 2 8522363 8522666 2 8500416 8500977 | 8 
0.92 CG6511-PA 4457 8504096 8508708 0 2.8522665.8523089.2.8504448.8504908 2 8522665 8523089 2 8504448 8504908 | 10 
0.10 CG6511-PA 4457 8504096 8508708 0 2.8523294.8523810.2.8508231.8508724 2 8523294 8523810 2 8508231 8508724 | 4 
0.74 CG6511-PA 4457 8504096 8508708 0 2.8523601.8524857.2.8505317.8506307 2 8523601 8524857 2 8505317 8506307 | 1 8 
1.0 CG6511-PA 4457 8504096 8508708 1 2.8524267.8526072.2.8502756.8503632 2 8524267 8526072 2 8502756 8503632 | 13 
1.0 CG6511-PA 4457 8504096 8508708 1 2.8524938.8525442.2.8502118.8502457 2 8524938 8525442 2 8502118 8502457 | 1 
0.07 CG6511-PA 4457 8504096 8508708 0 2.8525769.8526265.2.8508383.8508564 2 8525769 8526265 2 8508383 8508564 | 2 
1.0 CG6511-PA 4457 8504096 8508708 1 2.8526404.8526534.2.8501627.8501861 2 8526404 8526534 2 8501627 8501861 | 8 
0.37 CG15433-PA 4460 4291400 4293428 0 0.4294762.4295059.0.4292675.4293090 0 4294762 4295059 0 4292675 4293090 | 9 
0.85 CG11158-PA 4498 12913168 12914863 0 6.12915702.12915981.6.12913430.12913668 6 12915702 12915981 6 12913430 12913668 | 14 
0.11 CG13449-PA 4510 15235265 15237416 0 2.15235283.15235491.2.15233678.15233949 2 15235283 15235491 2 15233678 15233949 | 16 
0.01 CG14764-PA 4519 4652748 4666715 0 1.4662212.4662379.1.4662208.4662366 1 4662212 4662379 1 4662208 4662366 | 3 
0.05 CG13658-PB 4584 20623395 20624868 0 3.20627311.20627528.3.20624799.20625040 3 20627311 20627528 3 20624799 20625040 | 20 
0.06 CG3957-PB 4601 19942991 19946194 0 1.19942867.19943179.1.19941561.19941877 1 19942867 19943179 1 19941561 19941877 | 16 
1.0 CG10814-PA 4608 9931705 9933488 1 1.9933769.9934001.1.9930951.9931080 1 9933769 9934001 1 9930951 9931080 | 5 
0.66 CG18779-PA 4614 6032773 6033377 1 2.6035312.6035588.2.6032981.6033097 2 6035312 6035588 2 6032981 6033097 | 1 3 5 6 17 
0.88 CG3423-PA 4621 6719313 6723465 1 0.6722632.6722948.0.6714828.6715103 0 6722632 6722948 0 6714828 6715103 | 11 
1.0 CG18568-PA 4646 10547016 10548243 1 1.10561915.10562279.1.10542146.10542363 1 10561915 10562279 1 10542146 10542363 | 9 16 
0.62 CG11495-PA 4647 3020211 3021879 0 2.3024061.3024302.2.3020851.3021085 2 3024061 3024302 2 3020851 3021085 | 16 
1.0 CG14286-PA 4663 6407187 6407949 1 3.6411482.6411791.3.6407130.6407404 3 6411482 6411791 3 6407130 6407404 | 16 
1.0 CG8342-PA 4683 21337376 21338103 1 3.21339971.21340128.3.21334760.21334908 3 21339971 21340128 3 21334760 21334908 | 1 
0.30 CG31118-PA 4714 20168359 20169698 0 3.20168285.20168765.3.20167250.20167709 3 20168285 20168765 3 20167250 20167709 | 1 3 4 5 6 7 8 9 10 13 15 16 17 19 20 
1.0 CG8983-PA 4745 8479853 8483234 1 1.8483653.8483841.1.8476536.8476740 1 8483653 8483841 1 8476536 8476740 | 7 
0.43 CG5772-PB 4802 9860227 9876775 0 0.9867233.9867394.0.9858502.9858661 0 9867233 9867394 0 9858502 9858661 | 19 
1.0 CG14096-PA 4862 19115725 19116150 1 2.19118491.19118713.2.19115280.19115489 2 19118491 19118713 2 19115280 19115489 | 4 15 
0.05 CG6533-PA 4866 8514312 8515242 1 2.8513599.8514355.2.8507883.8508187 2 8513599 8514355 2 8507883 8508187 | 13 
0.06 CG6533-PA 4866 8514312 8515242 1 2.8513785.8514363.2.8506572.8507213 2 8513785 8514363 2 8506572 8507213 | 8 
1.0 CG6533-PA 4866 8514312 8515242 1 2.8515452.8516515.2.8502674.8503589 2 8515452 8516515 2 8502674 8503589 | 8 10 
1.0 CG6533-PA 4866 8514312 8515242 1 2.8515565.8515880.2.8506169.8506941 2 8515565 8515880 2 8506169 8506941 | 16 
1.0 CG6533-PA 4866 8514312 8515242 1 2.8517117.8517417.2.8502361.8502927 2 8517117 8517417 2 8502361 8502927 | 8 
1.0 CG6533-PA 4866 8514312 8515242 1 2.8517931.8518113.2.8506219.8506430 2 8517931 8518113 2 8506219 8506430 | 1 
1.0 CG6533-PA 4866 8514312 8515242 1 2.8518013.8519020.2.8505092.8506139 2 8518013 8519020 2 8505092 8506139 | 2 8 11 
1.0 CG6533-PA 4866 8514312 8515242 1 2.8518155.8518355.2.8508456.8508876 2 8518155 8518355 2 8508456 8508876 | 8 
1.0 CG6533-PA 4866 8514312 8515242 1 2.8518667.8519120.2.8497461.8498059 2 8518667 8519120 2 8497461 8498059 | 8 
1.0 CG6533-PA 4866 8514312 8515242 1 2.8518772.8519186.2.8500624.8500772 2 8518772 8519186 2 8500624 8500772 | 1 
1.0 CG6533-PA 4866 8514312 8515242 1 2.8518777.8519133.2.8506253.8506919 2 8518777 8519133 2 8506253 8506919 | 13 
1.0 CG6533-PA 4866 8514312 8515242 1 2.8518887.8519388.2.8502448.8503253 2 8518887 8519388 2 8502448 8503253 | 8 
1.0 CG6533-PA 4866 8514312 8515242 1 2.8519049.8519586.2.8504341.8504719 2 8519049 8519586 2 8504341 8504719 | 8 
1.0 CG6533-PA 4866 8514312 8515242 1 2.8519459.8520189.2.8500848.8501422 2 8519459 8520189 2 8500848 8501422 | 11 
1.0 CG6533-PA 4866 8514312 8515242 1 2.8520297.8520531.2.8500705.8501011 2 8520297 8520531 2 8500705 8501011 | 2 
1.0 CG6533-PA 4866 8514312 8515242 1 2.8520302.8520938.2.8506776.8507738 2 8520302 8520938 2 8506776 8507738 | 1 
1.0 CG6533-PA 4866 8514312 8515242 1 2.8520627.8520944.2.8504443.8505167 2 8520627 8520944 2 8504443 8505167 | 8 
1.0 CG6533-PA 4866 8514312 8515242 1 2.8521181.8521640.2.8500872.8501546 2 8521181 8521640 2 8500872 8501546 | 10 
1.0 CG6533-PA 4866 8514312 8515242 1 2.8521285.8522177.2.8505627.8506574 2 8521285 8522177 2 8505627 8506574 | 8 13 
1.0 CG6533-PA 4866 8514312 8515242 1 2.8521316.8521943.2.8500015.8500622 2 8521316 8521943 2 8500015 8500622 | 2 
1.0 CG6533-PA 4866 8514312 8515242 1 2.8521399.8521697.2.8497398.8498626 2 8521399 8521697 2 8497398 8498626 | 8 
1.0 CG6533-PA 4866 8514312 8515242 1 2.8522363.8522666.2.8500416.8500977 2 8522363 8522666 2 8500416 8500977 | 8 
1.0 CG6533-PA 4866 8514312 8515242 1 2.8522665.8523089.2.8504448.8504908 2 8522665 8523089 2 8504448 8504908 | 10 
1.0 CG6533-PA 4866 8514312 8515242 1 2.8523294.8523810.2.8508231.8508724 2 8523294 8523810 2 8508231 8508724 | 4 
1.0 CG6533-PA 4866 8514312 8515242 1 2.8523601.8524857.2.8505317.8506307 2 8523601 8524857 2 8505317 8506307 | 1 8 
1.0 CG6533-PA 4866 8514312 8515242 1 2.8524267.8526072.2.8502756.8503632 2 8524267 8526072 2 8502756 8503632 | 13 
1.0 CG6533-PA 4866 8514312 8515242 1 2.8524938.8525442.2.8502118.8502457 2 8524938 8525442 2 8502118 8502457 | 1 
1.0 CG6533-PA 4866 8514312 8515242 1 2.8525769.8526265.2.8508383.8508564 2 8525769 8526265 2 8508383 8508564 | 2 
1.0 CG6533-PA 4866 8514312 8515242 1 2.8526404.8526534.2.8501627.8501861 2 8526404 8526534 2 8501627 8501861 | 8 
0.03 CG9668-PA 4878 16436297 16447066 0 2.16436393.16436679.2.16436383.16436623 2 16436393 16436679 2 16436383 16436623 | 6 
0.23 CG3558-PC 4903 2870350 2875945 0 0.2878120.2878467.0.2874676.2874987 0 2878120 2878467 0 2874676 2874987 | 8 
0.16 CG5028-PB 4925 21018077 21020883 0 3.21020804.21021122.3.21020433.21020796 3 21020804 21021122 3 21020433 21020796 | 5 
1.0 CG40485-PB 4930 20791755 20793020 1 6.20806163.20806306.6.20788149.20788531 6 20806163 20806306 6 20788149 20788531 | 1 2 3 4 6 10 11 13 15 16 17 19 20 
1.0 CG1024-PB 4937 2104914 2106805 1 3.2110307.2110557.3.2102352.2102621 3 2110307 2110557 3 2102352 2102621 | 13 
0.03 CG11221-PA 4940 6516113 6529361 0 0.6520362.6520638.0.6520260.6520540 0 6520362 6520638 0 6520260 6520540 | 6 
0.11 CG15099-PA 4945 15372408 15381456 0 1.15373139.15373361.1.15368904.15369127 1 15373139 15373361 1 15368904 15369127 | 8 
0.10 CG10462-PA 4970 19234847 19238563 0 0.19235090.19235412.0.19235056.19235334 0 19235090 19235412 0 19235056 19235334 | 5 
0.21 CG15669-PI 4988 17943873 17958658 0 1.17958006.17958344.1.17955209.17955542 1 17958006 17958344 1 17955209 17955542 | 9 
0.24 CG3184-PA 5042 6184709 6185870 1 6.6186841.6186934.6.6185593.6185708 6 6186841 6186934 6 6185593 6185708 | 13 
0.20 CG11750-PA 5118 10678328 10680416 0 6.10679738.10679992.6.10679569.10679952 6 10679738 10679992 6 10679569 10679952 | 10 11 
1.0 CG8453-PA 5228 8778340 8781050 1 1.8781667.8781970.1.8776750.8777055 1 8781667 8781970 1 8776750 8777055 | 8 15 
0.01 CG30116-PA 5374 15017106 15048155 0 1.15023630.15023935.1.15023475.15023759 1 15023630 15023935 1 15023475 15023759 | 13 
0.91 CG17446-PA 5401 8712284 8714346 0 6.8714040.8714153.6.8711653.8711845 6 8714040 8714153 6 8711653 8711845 | 2 
0.08 CG4069-PA 5405 12230229 12232109 1 2.12236981.12237270.2.12231958.12232161 2 12236981 12237270 2 12231958 12232161 | 20 
0.05 CG14526-PB 5412 24071019 24073315 1 3.24070967.24071135.3.24068344.24068431 3 24070967 24071135 3 24068344 24068431 | 7 
0.06 CG2657-PB 5424 13256 16444 0 0.15750.15933.0.15737.15923 0 15750 15933 0 15737 15923 | 15 
0.96 CG8886-PB 5429 4783540 4784886 0 0.4784527.4784838.0.4782498.4782803 0 4784527 4784838 0 4782498 4782803 | 14 
1.0 CG17523-PA 5440 14955920 14956763 1 1.14960636.14960953.1.14955030.14955357 1 14960636 14960953 1 14955030 14955357 | 8 15 
0.62 CG10781-PA 5441 2891477 2892004 1 6.2891708.2891805.6.2888634.2888839 6 2891708 2891805 6 2888634 2888839 | 13 
1.0 CG7860-PA 5501 14632669 14634040 1 6.14635607.14635886.6.14617497.14617584 6 14635607 14635886 6 14617497 14617584 | 1 2 3 5 6 10 11 16 19 20 
0.41 CG7540-PA 5502 21016946 21022239 1 2.21018836.21019135.2.21016876.21017178 2 21018836 21019135 2 21016876 21017178 | 5 
0.06 CG17927-PI 5507 16333497 16355652 0 0.16357517.16357771.0.16354240.16354481 0 16357517 16357771 0 16354240 16354481 | 18 
1.0 CG6182-PA 5528 19524832 19526256 1 3.19530212.19530494.3.19524820.19525097 3 19530212 19530494 3 19524820 19525097 | 11 
0.10 CG6680-PA 5591 19893278 19895910 0 2.19903770.19904005.2.19895648.19895900 2 19903770 19904005 2 19895648 19895900 | 8 18 
0.59 CG13946-PA 5607 739290 739640 1 0.739373.739495.0.736512.736748 0 739373 739495 0 736512 736748 | 18 
0.41 CG13016-PA 5650 10752224 10753873 0 1.10758620.10758970.1.10753192.10753622 1 10758620 10758970 1 10753192 10753622 | 9 
0.02 CG42492-PC 5758 5157404 5177235 0 6.5173422.5173595.6.5173264.5173547 6 5173422 5173595 6 5173264 5173547 | 9 13 
0.01 CG3979-PB 5760 18440851 18457008 0 2.18455778.18455926.2.18455773.18455895 2 18455778 18455926 2 18455773 18455895 | 4 
1.0 CG43071-PA 5764 15400720 15400963 1 1.15400695.15400990.1.15398698.15398873 1 15400695 15400990 1 15398698 15398873 | 2 10 12 
0.56 CG6081-PA 5786 5012043 5014019 0 0.5013224.5013560.0.5012451.5012759 0 5013224 5013560 0 5012451 5012759 | 10 
0.80 CG7398-PA 5817 6097145 6102674 0 2.6104386.6104564.2.6098227.6098313 2 6104386 6104564 2 6098227 6098313 | 5 
0.25 CG32280-PC 5859 3023374 3027025 1 2.3024061.3024302.2.3020851.3021085 2 3024061 3024302 2 3020851 3021085 | 16 
1.0 CG15645-PA 5874 14618276 14619130 1 6.14635607.14635886.6.14617497.14617584 6 14635607 14635886 6 14617497 14617584 | 1 2 3 5 6 10 11 16 19 20 
1.0 CG14930-PA 5920 11215705 11216636 1 0.11218897.11219161.0.11214505.11214789 0 11218897 11219161 0 11214505 11214789 | 2 
1.0 CG14930-PA 5920 11215705 11216636 1 0.11218932.11219262.0.11213928.11214231 0 11218932 11219262 0 11213928 11214231 | 18 19 
1.0 CG2065-PA 5952 4391720 4393205 1 1.4394942.4395275.1.4389253.4389523 1 4394942 4395275 1 4389253 4389523 | 19 
0.32 CG7837-PA 5953 24975961 24979617 1 3.24981722.24981910.3.24978457.24978723 3 24981722 24981910 3 24978457 24978723 | 10 
1.0 CG13279-PA 5957 16355743 16357598 1 0.16357517.16357771.0.16354240.16354481 0 16357517 16357771 0 16354240 16354481 | 18 
1.0 CG9472-PA 5988 19127775 19130406 1 2.19130581.19130729.2.19119791.19119928 2 19130581 19130729 2 19119791 19119928 | 1 3 5 8 11 13 14 15 17 
1.0 CG9472-PA 5988 19127775 19130406 1 2.19132736.19132871.2.19123093.19123423 2 19132736 19132871 2 19123093 19123423 | 1 4 5 6 8 9 11 17 19 
0.01 CG1214-PA 5996 1296796 1313154 0 2.1306445.1306636.2.1306434.1306620 2 1306445 1306636 2 1306434 1306620 | 7 
0.08 CG2116-PA 5998 7597435 7599480 0 6.7599934.7600264.6.7599314.7599679 6 7599934 7600264 6 7599314 7599679 | 3 
1.0 CG13914-PA 6000 1255323 1255883 1 2.1257771.1258046.2.1254356.1254634 2 1257771 1258046 2 1254356 1254634 | 19 
0.11 CG9663-PA 6013 3154638 3163036 0 0.3155681.3156020.0.3155069.3155348 0 3155681 3156020 0 3155069 3155348 | 8 
1.0 CG11594-PA 6047 3910790 3913847 1 2.3915551.3915856.2.3910469.3910832 2 3915551 3915856 2 3910469 3910832 | 3 
1.0 CG11594-PA 6047 3910790 3913847 1 2.3920079.3920390.2.3910549.3910866 2 3920079 3920390 2 3910549 3910866 | 8 10 16 
0.06 CG30030-PA 6114 7959399 7960767 0 1.7961725.7961858.1.7960689.7960825 1 7961725 7961858 1 7960689 7960825 | 7 
0.11 CG31164-PA 6118 17477813 17479600 0 3.17481739.17481879.3.17479404.17479515 3 17481739 17481879 3 17479404 17479515 | 15 
0.11 CG5295-PB 6160 14418436 14428486 1 2.14428682.14429033.2.14427393.14427820 2 14428682 14429033 2 14427393 14427820 | 7 
0.52 CG1349-PA 6202 25944590 25945403 1 3.25944756.25945012.3.25944501.25944737 3 25944756 25945012 3 25944501 25944737 | 9 19 
0.19 CG11325-PC 6210 6484706 6489613 0 0.6485321.6485615.0.6483354.6483645 0 6485321 6485615 0 6483354 6483645 | 4 
0.85 CG8425-PA 6237 12677376 12680309 1 1.12679635.12679865.1.12674558.12674853 1 12679635 12679865 1 12674558 12674853 | 14 
0.11 CG6639-PA 6275 17013650 17015412 0 0.17014668.17014805.0.17014618.17014726 0 17014668 17014805 0 17014618 17014726 | 4 
0.77 CG3407-PA 6276 3662827 3665435 1 0.3667808.3667903.0.3663421.3663523 0 3667808 3667903 0 3663421 3663523 | 1 
1.0 CG14962-PA 6310 3021806 3024283 1 2.3024061.3024302.2.3020851.3021085 2 3024061 3024302 2 3020851 3021085 | 16 
0.05 CG12042-PA 6342 4395182 4396963 0 1.4394942.4395275.1.4389253.4389523 1 4394942 4395275 1 4389253 4389523 | 19 
0.03 CG43155-PC 6408 10781821 10798806 0 6.10786013.10786303.6.10785840.10786101 6 10786013 10786303 6 10785840 10786101 | 8 
0.03 CG43155-PC 6408 10781821 10798806 0 6.10796893.10797212.6.10796635.10797174 6 10796893 10797212 6 10796635 10797174 | 6 10 
0.34 CG4026-PA 6414 9464869 9471055 0 0.9473170.9474185.0.9468950.9469309 0 9473170 9474185 0 9468950 9469309 | 3 9 11 13 16 17 18 19 
0.22 CG4026-PA 6414 9464869 9471055 0 0.9475693.9475751.0.9469705.9469763 0 9475693 9475751 0 9469705 9469763 | 1 
1.0 CG8067-PA 6417 10559542 10560783 1 1.10561915.10562279.1.10542146.10542363 1 10561915 10562279 1 10542146 10542363 | 9 16 
0.09 CG8414-PA 6503 12656726 12660207 0 1.12659128.12659328.1.12659027.12659248 1 12659128 12659328 1 12659027 12659248 | 1 9 19 
0.82 CG14934-PA 6515 11522063 11524012 0 0.11526051.11526363.0.11522417.11522691 0 11526051 11526363 0 11522417 11522691 | 10 
0.38 CG9507-PA 6561 6173958 6176113 0 0.6178020.6178345.0.6175285.6175620 0 6178020 6178345 0 6175285 6175620 | 4 
1.0 CG14816-PA 6578 1623805 1624940 1 6.1624652.1624945.6.1623645.1623986 6 1624652 1624945 6 1623645 1623986 | 18 
0.90 CG4215-PA 6632 13942841 13946321 1 0.13945677.13945968.0.13940471.13940747 0 13945677 13945968 0 13940471 13940747 | 11 
0.78 CG17510-PC 6661 2450925 2452202 0 1.2451788.2451922.1.2448224.2448357 1 2451788 2451922 1 2448224 2448357 | 4 19 
1.0 CG1474-PA 6668 7925821 7927659 1 6.7929113.7929354.6.7921199.7921328 6 7929113 7929354 6 7921199 7921328 | 2 4 5 6 7 8 
1.0 CG1474-PA 6668 7925821 7927659 1 6.7929964.7930084.6.7921981.7922135 6 7929964 7930084 6 7921981 7922135 | 2 
0.40 CG8942-PA 6773 13551230 13553840 0 0.13551937.13552279.0.13546280.13546601 0 13551937 13552279 0 13546280 13546601 | 2 3 5 13 14 18 19 
1.0 CG5581-PA 6800 14845342 14846922 1 1.14847312.14847634.1.14844959.14845260 1 14847312 14847634 1 14844959 14845260 | 10 
0.82 CG18063-PC 6839 15534963 15536464 0 0.15537835.15538184.0.15535240.15535571 0 15537835 15538184 0 15535240 15535571 | 5 20 
1.0 CG18063-PC 6839 15534963 15536464 1 0.15538040.15538328.0.15534738.15535042 0 15538040 15538328 0 15534738 15535042 | 1 2 3 4 6 7 8 9 10 11 14 15 17 19 
0.04 CG8182-PB 6853 12063983 12067854 1 1.12063845.12064123.1.12061801.12062175 1 12063845 12064123 1 12061801 12062175 | 10 
0.87 CG13028-PA 6880 16507988 16508727 1 2.16508337.16508631.2.16506734.16507020 2 16508337 16508631 2 16506734 16507020 | 16 
0.04 CG32704-PA 6881 8672506 8676723 0 6.8675227.8675308.6.8675128.8675204 6 8675227 8675308 6 8675128 8675204 | 8 
0.11 CG1725-PM 6921 10695849 10723245 0 6.10714315.10714527.6.10711505.10712209 6 10714315 10714527 6 10711505 10712209 | 1 2 3 4 5 6 7 8 9 10 11 12 13 14 15 16 17 18 19 20 
0.02 CG6975-PA 6939 19712041 19722276 0 2.19713380.19713539.2.19713366.19713532 2 19713380 19713539 2 19713366 19713532 | 5 
0.70 CG32483-PA 6960 653258 654827 0 2.654379.654688.2.653591.653886 2 654379 654688 2 653591 653886 | 7 
0.13 CG31627-PB 6966 20609036 20609950 0 0.20610092.20610371.0.20609830.20610122 0 20610092 20610371 0 20609830 20610122 | 13 
1.0 CG10281-PA 6989 2106944 2109091 1 3.2110307.2110557.3.2102352.2102621 3 2110307 2110557 3 2102352 2102621 | 13 
0.04 CG42629-PB 7024 12279401 12319072 0 6.12299066.12299782.6.12298378.12299118 6 12299066 12299782 6 12298378 12299118 | 7 
0.08 CG7227-PA 7038 7732124 7735437 0 0.7734623.7734857.0.7734609.7734850 0 7734623 7734857 0 7734609 7734850 | 7 
0.70 CG10251-PB 7104 19073290 19075933 0 3.19074881.19075153.3.19071626.19071939 3 19074881 19075153 3 19071626 19071939 | 3 
1.0 CG32022-PA 7117 8502781 8503760 1 2.8512457.8513130.2.8498341.8498514 2 8512457 8513130 2 8498341 8498514 | 8 
1.0 CG32022-PA 7117 8502781 8503760 1 2.8513315.8513895.2.8500236.8500515 2 8513315 8513895 2 8500236 8500515 | 8 
1.0 CG32022-PA 7117 8502781 8503760 1 2.8515452.8516515.2.8502674.8503589 2 8515452 8516515 2 8502674 8503589 | 8 10 
1.0 CG32022-PA 7117 8502781 8503760 1 2.8517117.8517417.2.8502361.8502927 2 8517117 8517417 2 8502361 8502927 | 8 
1.0 CG32022-PA 7117 8502781 8503760 1 2.8518667.8519120.2.8497461.8498059 2 8518667 8519120 2 8497461 8498059 | 8 
1.0 CG32022-PA 7117 8502781 8503760 1 2.8518772.8519186.2.8500624.8500772 2 8518772 8519186 2 8500624 8500772 | 1 
1.0 CG32022-PA 7117 8502781 8503760 1 2.8518887.8519388.2.8502448.8503253 2 8518887 8519388 2 8502448 8503253 | 8 
1.0 CG32022-PA 7117 8502781 8503760 1 2.8519459.8520189.2.8500848.8501422 2 8519459 8520189 2 8500848 8501422 | 11 
1.0 CG32022-PA 7117 8502781 8503760 1 2.8520297.8520531.2.8500705.8501011 2 8520297 8520531 2 8500705 8501011 | 2 
1.0 CG32022-PA 7117 8502781 8503760 1 2.8521181.8521640.2.8500872.8501546 2 8521181 8521640 2 8500872 8501546 | 10 
1.0 CG32022-PA 7117 8502781 8503760 1 2.8521316.8521943.2.8500015.8500622 2 8521316 8521943 2 8500015 8500622 | 2 
1.0 CG32022-PA 7117 8502781 8503760 1 2.8521399.8521697.2.8497398.8498626 2 8521399 8521697 2 8497398 8498626 | 8 
1.0 CG32022-PA 7117 8502781 8503760 1 2.8522363.8522666.2.8500416.8500977 2 8522363 8522666 2 8500416 8500977 | 8 
1.0 CG32022-PA 7117 8502781 8503760 1 2.8524267.8526072.2.8502756.8503632 2 8524267 8526072 2 8502756 8503632 | 13 
1.0 CG32022-PA 7117 8502781 8503760 1 2.8524938.8525442.2.8502118.8502457 2 8524938 8525442 2 8502118 8502457 | 1 
1.0 CG32022-PA 7117 8502781 8503760 1 2.8526404.8526534.2.8501627.8501861 2 8526404 8526534 2 8501627 8501861 | 8 
0.03 CG3009-PC 7119 4243589 4251708 0 6.4248320.4248511.6.4248269.4248377 6 4248320 4248511 6 4248269 4248377 | 14 
1.0 CG12526-PA 7147 9293553 9294956 1 2.9295770.9295839.2.9292535.9292621 2 9295770 9295839 2 9292535 9292621 | 1 
0.40 CG9400-PB 7194 13382954 13398880 1 6.13405530.13405602.6.13392575.13392715 6 13405530 13405602 6 13392575 13392715 | 10 11 
0.52 CG3823-PA 7226 5825472 5828179 0 6.5828242.5828413.6.5826778.5827007 6 5828242 5828413 6 5826778 5827007 | 20 
0.10 CG4759-PA 7246 21020981 21022386 0 3.21020804.21021122.3.21020433.21020796 3 21020804 21021122 3 21020433 21020796 | 5 
1.0 CG17524-PA 7258 14957148 14957900 1 1.14960636.14960953.1.14955030.14955357 1 14960636 14960953 1 14955030 14955357 | 8 15 
1.0 CG10252-PA 7262 19072142 19073183 1 3.19074881.19075153.3.19071626.19071939 3 19074881 19075153 3 19071626 19071939 | 3 
0.15 CG4231-PA 7269 1460099 1461629 1 0.1460114.1460323.0.1458239.1458329 0 1460114 1460323 0 1458239 1458329 | 2 
0.92 CG4231-PA 7269 1460099 1461629 1 0.1461352.1461505.0.1459358.1459704 0 1461352 1461505 0 1459358 1459704 | 10 
0.27 CG10301-PB 7320 19087051 19088140 1 3.19087057.19087348.3.19086749.19087066 3 19087057 19087348 3 19086749 19087066 | 4 
0.18 CG3510-PA 7328 19219260 19223546 0 1.19220948.19221209.1.19220441.19220624 1 19220948 19221209 1 19220441 19220624 | 1 2 3 4 5 8 9 10 11 12 13 14 15 16 18 19 20 
1.0 CG3214-PA 7335 2467922 2468741 1 0.2472258.2472529.0.2463036.2463313 0 2472258 2472529 0 2463036 2463313 | 12 
1.00 CG2064-PA 7337 4393772 4395277 1 1.4394942.4395275.1.4389253.4389523 1 4394942 4395275 1 4389253 4389523 | 19 
0.43 CG33013-PC 7345 8956004 8959021 1 1.8957141.8957288.1.8953622.8953740 1 8957141 8957288 1 8953622 8953740 | 20 
0.62 CG5663-PA 7396 12875498 12877416 0 3.12879927.12880163.3.12876230.12876465 3 12879927 12880163 3 12876230 12876465 | 20 
1.0 CG33255-PB 7410 19115775 19116075 1 2.19118491.19118713.2.19115280.19115489 2 19118491 19118713 2 19115280 19115489 | 4 15 
0.42 CG10086-PA 7419 3505382 3508143 1 3.3506239.3506551.3.3501272.3501589 3 3506239 3506551 3 3501272 3501589 | 1 
1.0 CG1180-PA 7436 1149284 1149863 1 2.1151061.1151422.2.1141135.1141232 2 1151061 1151422 2 1141135 1141232 | 3 5 6 7 10 11 13 15 20 
1.0 CG1180-PA 7436 1149284 1149863 1 2.1151182.1151515.2.1138061.1138268 2 1151182 1151515 2 1138061 1138268 | 1 2 3 4 5 6 7 8 9 10 11 12 13 14 15 16 17 18 19 20 
0.86 CG1180-PA 7436 1149284 1149863 1 2.1152686.1152870.2.1149363.1149444 2 1152686 1152870 2 1149363 1149444 | 18 
0.27 CG6134-PA 7471 22341668 22346546 0 3.22342699.22342992.3.22341162.22341458 3 22342699 22342992 3 22341162 22341458 | 14 
0.09 CG15082-PA 7504 15366924 15369107 0 1.15373139.15373361.1.15368904.15369127 1 15373139 15373361 1 15368904 15369127 | 8 
0.92 CG1179-PA 7507 1138040 1138536 0 2.1140842.1141222.2.1138079.1138268 2 1140842 1141222 2 1138079 1138268 | 1 2 3 4 5 6 7 8 9 10 11 12 13 14 15 16 17 18 19 20 
0.96 CG1179-PA 7507 1138040 1138536 0 2.1151182.1151515.2.1138061.1138268 2 1151182 1151515 2 1138061 1138268 | 1 2 3 4 5 6 7 8 9 10 11 12 13 14 15 16 17 18 19 20 
1.0 CG32256-PA 7533 3918108 3919874 1 2.3920079.3920390.2.3910549.3910866 2 3920079 3920390 2 3910549 3910866 | 8 10 16 
1.0 CG14929-PA 7550 11215174 11216767 1 0.11218897.11219161.0.11214505.11214789 0 11218897 11219161 0 11214505 11214789 | 2 
1.0 CG14929-PA 7550 11215174 11216767 1 0.11218932.11219262.0.11213928.11214231 0 11218932 11219262 0 11213928 11214231 | 18 19 
1.0 CG42370-PA 7575 6176270 6178237 1 0.6178020.6178345.0.6175285.6175620 0 6178020 6178345 0 6175285 6175620 | 4 
1.0 CG16873-PB 7619 13547606 13549164 1 0.13551937.13552279.0.13546280.13546601 0 13551937 13552279 0 13546280 13546601 | 2 3 5 13 14 18 19 
1.0 CG32364-PA 7637 8012354 8013448 1 2.8025547.8025609.2.8006114.8006255 2 8025547 8025609 2 8006114 8006255 | 4 
0.04 CG4798-PB 7683 13960140 13965757 0 1.13962012.13962217.1.13961999.13962215 1 13962012 13962217 1 13961999 13962215 | 12 
0.17 CG6416-PE 7687 8406929 8421135 0 2.8421729.8421994.2.8418765.8419029 2 8421729 8421994 2 8418765 8419029 | 20 
0.02 CG2125-PA 7706 24434 32710 0 4.31111.31274.4.31110.31262 4 31111 31274 4 31110 31262 | 19 
0.87 CG3919-PB 7714 14065455 14067577 0 2.14068868.14069074.2.14065733.14065922 2 14068868 14069074 2 14065733 14065922 | 14 
1.0 CG13608-PA 7731 19525846 19526563 1 3.19530212.19530494.3.19524820.19525097 3 19530212 19530494 3 19524820 19525097 | 11 
0.58 CG13160-PA 7737 8964210 8967720 1 1.8965988.8966253.1.8961795.8962095 1 8965988 8966253 1 8961795 8962095 | 14 
0.66 CG17921-PA 7741 18139628 18144900 0 1.18142879.18143092.1.18133788.18133981 1 18142879 18143092 1 18133788 18133981 | 2 
0.41 CG32751-PA 7773 5724853 5726775 1 6.5729620.5729860.6.5725985.5726115 6 5729620 5729860 6 5725985 5726115 | 12 
0.52 CG15009-PC 7791 4184761 4186008 0 2.4185119.4185415.2.4182425.4182712 2 4185119 4185415 2 4182425 4182712 | 4 
0.01 CG10413-PA 7857 18159971 18165244 1 0.18165438.18165620.0.18165195.18165519 0 18165438 18165620 0 18165195 18165519 | 5 
1.0 CG30076-PA 7922 11132567 11133889 1 1.11143141.11143456.1.11121478.11121657 1 11143141 11143456 1 11121478 11121657 | 6 7 14 
0.16 CG1082-PA 7929 3281193 3283081 0 3.3282538.3282804.3.3282512.3282767 3 3282538 3282804 3 3282512 3282767 | 2 
0.88 CG15438-PA 7930 4293342 4295295 0 0.4294762.4295059.0.4292675.4293090 0 4294762 4295059 0 4292675 4293090 | 9 
0.12 CG3095-PA 7947 1430874 1434526 0 6.1433842.1433918.6.1433476.1433553 6 1433842 1433918 6 1433476 1433553 | 8 
0.74 CG2794-PA 7978 537730 540030 0 0.540742.541086.0.538333.538704 0 540742 541086 0 538333 538704 | 7 
0.36 CG10247-PA 8000 11474466 11476153 0 1.11474961.11475068.1.11469403.11469605 1 11474961 11475068 1 11469403 11469605 | 19 
0.03 CG5541-PB 8007 14105715 14109484 1 6.14105549.14105829.6.14101823.14102083 6 14105549 14105829 6 14101823 14102083 | 8 
0.84 CG13225-PA 8018 7855121 7856659 0 1.7857998.7858337.1.7855361.7855552 1 7857998 7858337 1 7855361 7855552 | 2 4 6 8 10 11 17 18 
0.01 CG13225-PA 8018 7855121 7856659 0 1.7859328.7859420.1.7856642.7856786 1 7859328 7859420 1 7856642 7856786 | 4 8 
1.0 CG9883-PA 8045 2466354 2467878 1 0.2472258.2472529.0.2463036.2463313 0 2472258 2472529 0 2463036 2463313 | 12 
1.0 CG12366-PA 8098 10755882 10757268 1 1.10758620.10758970.1.10753192.10753622 1 10758620 10758970 1 10753192 10753622 | 9 
0.27 CG7722-PA 8110 7568775 7570230 1 1.7573659.7573891.1.7569832.7570074 1 7573659 7573891 1 7569832 7570074 | 19 
0.02 CG12781-PA 8118 19311076 19331460 0 1.19326500.19326839.1.19326383.19326514 1 19326500 19326839 1 19326383 19326514 | 6 7 20 
0.01 CG4574-PD 8187 296475 332856 0 0.303004.303287.0.302769.303050 0 303004 303287 0 302769 303050 | 17 
0.00 CG43119-PI 8195 7866899 7911730 0 2.7868711.7868889.2.7868703.7868863 2 7868711 7868889 2 7868703 7868863 | 10 
1.0 CG42566-PA 8200 19078052 19079399 1 1.19081050.19081528.1.19077084.19077807 1 19081050 19081528 1 19077084 19077807 | 1 6 12 17 
1.0 CG42566-PA 8200 19078052 19079399 1 1.19081256.19081495.1.19076701.19076920 1 19081256 19081495 1 19076701 19076920 | 2 
1.0 CG42566-PA 8200 19078052 19079399 1 1.19081773.19082143.1.19077354.19077739 1 19081773 19082143 1 19077354 19077739 | 3 5 
1.0 CG42566-PA 8200 19078052 19079399 1 1.19082552.19082879.1.19076756.19077027 1 19082552 19082879 1 19076756 19077027 | 4 14 18 
0.80 CG7650-PA 8234 15233344 15235017 1 2.15235283.15235491.2.15233678.15233949 2 15235283 15235491 2 15233678 15233949 | 16 
0.09 CG42368-PA 8242 6170484 6204156 0 0.6178020.6178345.0.6175285.6175620 0 6178020 6178345 0 6175285 6175620 | 4 
0.01 CG42368-PA 8242 6170484 6204156 0 0.6202033.6202230.0.6202024.6202206 0 6202033 6202230 0 6202024 6202206 | 8 
0.24 CG4004-PB 8266 11995198 11996692 0 6.11998361.11999000.6.11996338.11997207 6 11998361 11999000 6 11996338 11997207 | 6 16 
1.0 CG7788-PA 8272 24979944 24981895 1 3.24981722.24981910.3.24978457.24978723 3 24981722 24981910 3 24978457 24978723 | 10 
0.63 CG18143-PA 8300 45488 47357 1 3.49727.50043.3.46174.46441 3 49727 50043 3 46174 46441 | 15 
0.37 CG31391-PA 8332 14544617 14546325 0 3.14546976.14547280.3.14545686.14546000 3 14546976 14547280 3 14545686 14546000 | 18 
0.00 CG1412-PA 8349 19076632 19115213 0 6.19101607.19101749.6.19101586.19101739 6 19101607 19101749 6 19101586 19101739 | 3 
1.0 CG8012-PA 8378 8018363 8019014 1 2.8025547.8025609.2.8006114.8006255 2 8025547 8025609 2 8006114 8006255 | 4 
1.0 CG3227-PA 8382 2463809 2465528 1 0.2472258.2472529.0.2463036.2463313 0 2472258 2472529 0 2463036 2463313 | 12 
1.0 CG15643-PA 8415 14633980 14635726 1 6.14635607.14635886.6.14617497.14617584 6 14635607 14635886 6 14617497 14617584 | 1 2 3 5 6 10 11 16 19 20 
0.04 CG11600-PB 8436 12695017 12696335 1 3.12696296.12696476.3.12696279.12696454 3 12696296 12696476 3 12696279 12696454 | 8 14 
1.0 CG11600-PB 8436 12695017 12696335 1 3.12697200.12697515.3.12694264.12695132 3 12697200 12697515 3 12694264 12695132 | 1 2 3 4 5 6 7 8 9 10 11 12 13 14 15 16 17 18 19 20 
0.14 CG32703-PA 8438 8702924 8709196 0 6.8703747.8703815.6.8700230.8700328 6 8703747 8703815 6 8700230 8700328 | 8 11 
0.01 CG32703-PA 8438 8702924 8709196 0 6.8703749.8703822.6.8703745.8703812 6 8703749 8703822 6 8703745 8703812 | 1 10 
0.40 CG15307-PA 8449 9710855 9721907 1 6.9715184.9715280.6.9706272.9706482 6 9715184 9715280 6 9706272 9706482 | 2 20 
1.0 CG4097-PA 8470 16203018 16204042 1 2.16204330.16204452.2.16202997.16203229 2 16204330 16204452 2 16202997 16203229 | 16 
0.31 CG17525-PA 8492 14960712 14961497 1 1.14960636.14960953.1.14955030.14955357 1 14960636 14960953 1 14955030 14955357 | 8 15 
0.13 CG8439-PA 8496 8767705 8770455 0 1.8768588.8768739.1.8768377.8768521 1 8768588 8768739 1 8768377 8768521 | 19 
0.08 CG14105-PA 8521 13121029 13121796 1 2.13121783.13122104.2.13121734.13122054 2 13121783 13122104 2 13121734 13122054 | 6 
0.05 CG4626-PB 8544 6592789 6596797 1 6.6597289.6597620.6.6596587.6596896 6 6597289 6597620 6 6596587 6596896 | 9 
0.96 CG9689-PA 8557 9312563 9313521 0 6.9313311.9313627.6.9312603.9313000 6 9313311 9313627 6 9312603 9313000 | 3 
0.37 CG32252-PA 8590 4181764 4182810 1 2.4185119.4185415.2.4182425.4182712 2 4185119 4185415 2 4182425 4182712 | 4 
0.02 CG1486-PB 8676 19927907 19932012 0 6.19933609.19933936.6.19931912.19932222 6 19933609 19933936 6 19931912 19932222 | 7 
0.13 CG3955-PA 8695 9687509 9688649 0 1.9687378.9687651.1.9686889.9687054 1 9687378 9687651 1 9686889 9687054 | 8 16 
0.47 CG1387-PA 8698 7849931 7853797 1 6.7851478.7851763.6.7849677.7850000 6 7851478 7851763 6 7849677 7850000 | 1 
0.01 CG33466-PA 8714 11781682 11798664 0 1.11785604.11785772.1.11785574.11785753 1 11785604 11785772 1 11785574 11785753 | 10 
0.02 CG33466-PA 8714 11781682 11798664 0 1.11785956.11786108.1.11785821.11786100 1 11785956 11786108 1 11785821 11786100 | 3 6 15 
0.02 CG33466-PA 8714 11781682 11798664 0 1.11786348.11786586.1.11786197.11786378 1 11786348 11786586 1 11786197 11786378 | 20 
0.07 CG33466-PA 8714 11781682 11798664 0 1.11787761.11788523.1.11787381.11788496 1 11787761 11788523 1 11787381 11788496 | 11 17 20 
0.45 CG33115-PA 8723 13545345 13547031 1 0.13551937.13552279.0.13546280.13546601 0 13551937 13552279 0 13546280 13546601 | 2 3 5 13 14 18 19 
1.0 CG15098-PA 8725 15369276 15370645 1 1.15373139.15373361.1.15368904.15369127 1 15373139 15373361 1 15368904 15369127 | 8 
0.16 CG1273-PB 8746 4223505 4239724 0 2.4228247.4229062.2.4226525.4226957 2 4228247 4229062 2 4226525 4226957 | 3 4 9 11 20 
0.97 CG10146-PA 8765 11337837 11338647 0 1.11339423.11339645.1.11337864.11338029 1 11339423 11339645 1 11337864 11338029 | 1 14 
0.87 CG11209-PA 8774 16713477 16715281 0 1.16714875.16715086.1.16713520.16713799 1 16714875 16715086 1 16713520 16713799 | 6 
0.22 CG1332-PA 8806 4176687 4184071 0 2.4185119.4185415.2.4182425.4182712 2 4185119 4185415 2 4182425 4182712 | 4 
0.91 CG14523-PA 8831 24065334 24067534 1 3.24069893.24070128.3.24065532.24065822 3 24069893 24070128 3 24065532 24065822 | 14 
0.03 CG31534-PD 8865 477919 484417 0 3.479043.479142.3.478967.479050 3 479043 479142 3 478967 479050 | 4 
0.28 CG17754-PA 8948 8690726 8696091 0 6.8696840.8697294.6.8694573.8695009 6 8696840 8697294 6 8694573 8695009 | 6 
0.04 CG8086-PE 8952 7971906 7980752 0 0.7976079.7976334.0.7975974.7976302 0 7976079 7976334 0 7975974 7976302 | 10 17 
0.80 CG12193-PA 8963 1457954 1459384 0 0.1460114.1460323.0.1458239.1458329 0 1460114 1460323 0 1458239 1458329 | 2 
0.02 CG12193-PA 8963 1457954 1459384 0 0.1461352.1461505.0.1459358.1459704 0 1461352 1461505 0 1459358 1459704 | 10 
0.04 CG6014-PA 8989 20897089 20938593 0 2.20906089.20906405.2.20904548.20904850 2 20906089 20906405 2 20904548 20904850 | 11 
0.63 CG31335-PA 8993 17207758 17208965 1 3.17210242.17210589.3.17208204.17208464 3 17210242 17210589 3 17208204 17208464 | 8 
0.03 CG4200-PA 9064 15354696 15360710 1 6.15354550.15354878.6.15351613.15351931 6 15354550 15354878 6 15351613 15351931 | 16 
0.83 CG9460-PA 9073 3639885 3641799 1 1.3641159.3641475.1.3638141.3638426 1 3641159 3641475 1 3638141 3638426 | 14 
0.21 CG5847-PA 9084 19978978 19986057 0 2.19982574.19982760.2.19981261.19981317 2 19982574 19982760 2 19981261 19981317 | 9 
0.40 CG31075-PA 9093 22270946 22273820 0 3.22273530.22273682.3.22272521.22272685 3 22273530 22273682 3 22272521 22272685 | 6 
0.12 CG31536-PE 9105 663174 696503 0 3.696626.697054.3.692538.692797 3 696626 697054 3 692538 692797 | 2 
0.83 CG8681-PB 9133 20643598 20648767 0 0.20650633.20650994.0.20644468.20644809 0 20650633 20650994 0 20644468 20644809 | 5 
0.02 CG33062-PA 21 19090110 19094729 1 2.19094636.19094865.2.19094621.19094843 2 19094636 19094865 2 19094621 19094843 | 19 
0.93 CG32213-PB 41 19115774 19118926 1 2.19118491.19118713.2.19115280.19115489 2 19118491 19118713 2 19115280 19115489 | 4 15 
0.03 CG8507-PA 43 15415793 15417441 1 3.15417397.15417593.3.15417389.15417581 3 15417397 15417593 3 15417389 15417581 | 13 
0.79 CG7058-PB 47 17617909 17623245 0 6.17623681.17623953.6.17619037.17619333 6 17623681 17623953 6 17619037 17619333 | 19 
0.16 CG3619-PA 67 6111504 6134711 0 3.6116461.6116779.3.6113035.6113286 3 6116461 6116779 3 6113035 6113286 | 18 
0.12 CG30103-PA 107 14028975 14031197 1 1.14028878.14029245.1.14027170.14027521 1 14028878 14029245 1 14027170 14027521 | 6 
0.43 CG6923-PA 143 13525314 13530296 1 3.13527191.13527472.3.13524577.13524862 3 13527191 13527472 3 13524577 13524862 | 12 
0.69 CG17752-PA 148 5828254 5830465 0 3.5829416.5829777.3.5822109.5822457 3 5829416 5829777 3 5822109 5822457 | 8 9 15 
1.0 CG17752-PA 148 5828254 5830465 1 3.5832750.5832844.3.5822195.5822302 3 5832750 5832844 3 5822195 5822302 | 9 15 
0.68 CG30469-PB 161 12049703 12055672 0 1.12054728.12054825.1.12050794.12050945 1 12054728 12054825 1 12050794 12050945 | 4 
0.31 CG7678-PA 163 7061400 7064368 0 3.7066801.7067181.3.7063437.7063663 3 7066801 7067181 3 7063437 7063663 | 9 
0.92 CG32208-PB 169 19115774 19118981 1 2.19118491.19118713.2.19115280.19115489 2 19118491 19118713 2 19115280 19115489 | 4 15 
0.43 CG12691-PA 197 3858695 3859384 0 6.3860306.3860485.6.3859088.3859409 6 3860306 3860485 6 3859088 3859409 | 1 2 3 5 6 7 8 10 11 12 13 14 15 16 17 18 19 20 
0.40 CG7139-PA 200 21577344 21581953 1 2.21583381.21583683.2.21580118.21580419 2 21583381 21583683 2 21580118 21580419 | 1 4 5 12 14 16 17 
0.34 CG15797-PA 220 8696436 8698988 1 6.8696840.8697294.6.8694573.8695009 6 8696840 8697294 6 8694573 8695009 | 6 
0.13 CG4067-PB 257 14546382 14553078 0 3.14546976.14547280.3.14545686.14546000 3 14546976 14547280 3 14545686 14546000 | 18 
0.10 CG34402-PC 258 12882972 12899722 0 3.12884268.12884563.3.12880752.12881032 3 12884268 12884563 3 12880752 12881032 | 8 
0.01 CG8887-PA 269 19234283 19242335 0 2.19234260.19234359.2.19234240.19234351 2 19234260 19234359 2 19234240 19234351 | 12 
0.01 CG1674-PH 275 200626 214054 0 4.204551.204706.4.204545.204704 4 204551 204706 4 204545 204704 | 2 4 9 10 13 14 18 
0.94 CG7034-PA 283 4369103 4371875 1 3.4371408.4371721.3.4366499.4366815 3 4371408 4371721 3 4366499 4366815 | 7 
0.09 CG1623-PD 293 6493498 6502149 0 1.6500057.6500271.1.6499497.6499696 1 6500057 6500271 1 6499497 6499696 | 16 
0.02 CG33988-PA 302 21058605 21088695 0 1.21061528.21061883.1.21061391.21061829 1 21061528 21061883 1 21061391 21061829 | 2 8 10 11 17 20 
0.05 CG2174-PD 331 10290737 10315704 0 6.10303550.10303822.6.10302504.10302606 6 10303550 10303822 6 10302504 10302606 | 3 
0.45 CG2174-PD 331 10290737 10315704 0 6.10322892.10323004.6.10304482.10304777 6 10322892 10323004 6 10304482 10304777 | 5 6 12 14 
0.53 CG2174-PD 331 10290737 10315704 0 6.10322903.10323255.6.10302508.10302707 6 10322903 10323255 6 10302508 10302707 | 8 
0.46 CG2174-PD 331 10290737 10315704 0 6.10322907.10322987.6.10304124.10304230 6 10322907 10322987 6 10304124 10304230 | 20 
0.07 CG9380-PC 358 21517619 21522817 0 1.21517655.21517959.1.21517361.21517662 1 21517655 21517959 1 21517361 21517662 | 10 
1.0 CG32214-PB 375 19115835 19116228 1 2.19118491.19118713.2.19115280.19115489 2 19118491 19118713 2 19115280 19115489 | 4 15 
1.0 CG12224-PA 400 13299571 13300766 1 3.13300927.13301412.3.13298851.13299533 3 13300927 13301412 3 13298851 13299533 | 4 6 7 9 11 12 13 14 17 
0.24 CG4433-PA 442 5437853 5440600 1 3.5438302.5438512.3.5436655.5436906 3 5438302 5438512 3 5436655 5436906 | 20 
1.0 CG6950-PA 444 13452177 13454214 1 3.13454643.13454925.3.13451797.13452164 3 13454643 13454925 3 13451797 13452164 | 4 
0.16 CG4845-PA 459 5432566 5437409 1 3.5438302.5438512.3.5436655.5436906 3 5438302 5438512 3 5436655 5436906 | 20 
0.03 CG12179-PD 470 4215340 4221283 0 6.4215413.4215528.6.4213588.4213665 6 4215413 4215528 6 4213588 4213665 | 16 
0.38 CG12179-PD 470 4215340 4221283 0 6.4217268.4218438.6.4216151.4217017 6 4217268 4218438 6 4216151 4217017 | 1 2 3 4 5 6 7 8 9 10 11 12 13 14 15 16 17 18 19 20 
0.73 CG10170-PA 474 18900557 18906665 0 3.18905655.18906029.3.18901587.18902263 3 18905655 18906029 3 18901587 18902263 | 1 2 3 4 5 6 7 8 10 11 14 15 18 
0.68 CG10170-PA 474 18900557 18906665 1 3.18906318.18906695.3.18902495.18902828 3 18906318 18906695 3 18902495 18902828 | 13 17 
0.53 CG5925-PA 514 12850927 12852595 0 3.12851680.12851812.3.12842698.12842794 3 12851680 12851812 3 12842698 12842794 | 20 
1.0 CG9633-PA 528 16876429 16878795 1 3.16884038.16884309.3.16873392.16873576 3 16884038 16884309 3 16873392 16873576 | 13 
0.61 CG7635-PA 551 17983636 17985666 0 6.17987038.17987172.6.17984419.17984543 6 17987038 17987172 6 17984419 17984543 | 6 
0.48 CG7635-PA 551 17983636 17985666 0 6.17987121.17987197.6.17984697.17984778 6 17987121 17987197 6 17984697 17984778 | 10 
0.53 CG42821-PA 569 8021717 8023114 0 3.8022882.8022971.3.8022235.8022395 3 8022882 8022971 3 8022235 8022395 | 12 
0.67 CG11598-PB 592 12696605 12697973 0 3.12697200.12697515.3.12694264.12695132 3 12697200 12697515 3 12694264 12695132 | 1 2 3 4 5 6 7 8 9 10 11 12 13 14 15 16 17 18 19 20 
0.60 CG4937-PC 651 15942634 15949853 0 6.15950409.15950724.6.15945545.15945851 6 15950409 15950724 6 15945545 15945851 | 19 
1.0 CG31509-PA 672 4612432 4613087 1 3.4612995.4613096.3.4611138.4611285 3 4612995 4613096 3 4611138 4611285 | 12 
0.06 CG42232-PB 675 8954564 8966357 0 3.8959353.8959726.3.8959011.8959190 3 8959353 8959726 3 8959011 8959190 | 18 
0.02 CG42232-PB 675 8954564 8966357 0 3.8960301.8960495.3.8960287.8960484 3 8960301 8960495 3 8960287 8960484 | 12 
0.13 CG4525-PA 676 9643019 9646275 1 3.9650148.9650256.3.9645856.9645990 3 9650148 9650256 3 9645856 9645990 | 15 
0.41 CG2941-PA 684 3528740 3538154 0 6.3533758.3534060.6.3530174.3530481 6 3533758 3534060 6 3530174 3530481 | 8 13 16 18 
0.43 CG2941-PA 684 3528740 3538154 0 6.3535637.3535740.6.3531690.3531810 6 3535637 3535740 6 3531690 3531810 | 18 
0.48 CG2941-PA 684 3528740 3538154 0 6.3537838.3538041.6.3533496.3533809 6 3537838 3538041 6 3533496 3533809 | 2 
0.36 CG5148-PA 691 8342631 8346304 0 3.8343694.8343950.3.8341150.8341406 3 8343694 8343950 3 8341150 8341406 | 11 
0.06 CG33156-PE 732 10097808 10102164 0 1.10098929.10099177.1.10098916.10099169 1 10098929 10099177 1 10098916 10099169 | 6 
0.13 CG18547-PA 738 13301180 13302977 1 3.13300927.13301412.3.13298851.13299533 3 13300927 13301412 3 13298851 13299533 | 4 6 7 9 11 12 13 14 17 
0.05 CG11608-PB 747 12692868 12694334 1 3.12697200.12697515.3.12694264.12695132 3 12697200 12697515 3 12694264 12695132 | 1 2 3 4 5 6 7 8 9 10 11 12 13 14 15 16 17 18 19 20 
0.66 CG13678-PA 761 8025037 8025906 1 2.8025547.8025609.2.8006114.8006255 2 8025547 8025609 2 8006114 8006255 | 4 
1.0 CG16727-PA 785 5824908 5827304 1 3.5829416.5829777.3.5822109.5822457 3 5829416 5829777 3 5822109 5822457 | 8 9 15 
1.0 CG16727-PA 785 5824908 5827304 1 3.5832750.5832844.3.5822195.5822302 3 5832750 5832844 3 5822195 5822302 | 9 15 
0.84 CG5611-PA 786 22885341 22886854 1 3.22887920.22888188.3.22885586.22885827 3 22887920 22888188 3 22885586 22885827 | 3 
0.08 CG5939-PA 791 8515488 8527975 0 2.8515452.8516515.2.8502674.8503589 2 8515452 8516515 2 8502674 8503589 | 8 10 
0.03 CG5939-PA 791 8515488 8527975 0 2.8515565.8515880.2.8506169.8506941 2 8515565 8515880 2 8506169 8506941 | 16 
0.15 CG5939-PA 791 8515488 8527975 0 2.8517117.8517417.2.8502361.8502927 2 8517117 8517417 2 8502361 8502927 | 8 
0.21 CG5939-PA 791 8515488 8527975 0 2.8517931.8518113.2.8506219.8506430 2 8517931 8518113 2 8506219 8506430 | 1 
0.28 CG5939-PA 791 8515488 8527975 0 2.8518013.8519020.2.8505092.8506139 2 8518013 8519020 2 8505092 8506139 | 2 8 11 
0.23 CG5939-PA 791 8515488 8527975 0 2.8518155.8518355.2.8508456.8508876 2 8518155 8518355 2 8508456 8508876 | 8 
0.29 CG5939-PA 791 8515488 8527975 0 2.8518667.8519120.2.8497461.8498059 2 8518667 8519120 2 8497461 8498059 | 8 
0.30 CG5939-PA 791 8515488 8527975 0 2.8518772.8519186.2.8500624.8500772 2 8518772 8519186 2 8500624 8500772 | 1 
0.29 CG5939-PA 791 8515488 8527975 0 2.8518777.8519133.2.8506253.8506919 2 8518777 8519133 2 8506253 8506919 | 13 
0.31 CG5939-PA 791 8515488 8527975 0 2.8518887.8519388.2.8502448.8503253 2 8518887 8519388 2 8502448 8503253 | 8 
0.33 CG5939-PA 791 8515488 8527975 0 2.8519049.8519586.2.8504341.8504719 2 8519049 8519586 2 8504341 8504719 | 8 
0.38 CG5939-PA 791 8515488 8527975 0 2.8519459.8520189.2.8500848.8501422 2 8519459 8520189 2 8500848 8501422 | 11 
0.40 CG5939-PA 791 8515488 8527975 0 2.8520297.8520531.2.8500705.8501011 2 8520297 8520531 2 8500705 8501011 | 2 
0.44 CG5939-PA 791 8515488 8527975 0 2.8520302.8520938.2.8506776.8507738 2 8520302 8520938 2 8506776 8507738 | 1 
0.44 CG5939-PA 791 8515488 8527975 0 2.8520627.8520944.2.8504443.8505167 2 8520627 8520944 2 8504443 8505167 | 8 
0.49 CG5939-PA 791 8515488 8527975 0 2.8521181.8521640.2.8500872.8501546 2 8521181 8521640 2 8500872 8501546 | 10 
0.54 CG5939-PA 791 8515488 8527975 0 2.8521285.8522177.2.8505627.8506574 2 8521285 8522177 2 8505627 8506574 | 8 13 
0.52 CG5939-PA 791 8515488 8527975 0 2.8521316.8521943.2.8500015.8500622 2 8521316 8521943 2 8500015 8500622 | 2 
0.50 CG5939-PA 791 8515488 8527975 0 2.8521399.8521697.2.8497398.8498626 2 8521399 8521697 2 8497398 8498626 | 8 
0.57 CG5939-PA 791 8515488 8527975 0 2.8522363.8522666.2.8500416.8500977 2 8522363 8522666 2 8500416 8500977 | 8 
0.61 CG5939-PA 791 8515488 8527975 0 2.8522665.8523089.2.8504448.8504908 2 8522665 8523089 2 8504448 8504908 | 10 
0.67 CG5939-PA 791 8515488 8527975 0 2.8523294.8523810.2.8508231.8508724 2 8523294 8523810 2 8508231 8508724 | 4 
0.75 CG5939-PA 791 8515488 8527975 0 2.8523601.8524857.2.8505317.8506307 2 8523601 8524857 2 8505317 8506307 | 1 8 
0.85 CG5939-PA 791 8515488 8527975 0 2.8524267.8526072.2.8502756.8503632 2 8524267 8526072 2 8502756 8503632 | 13 
0.80 CG5939-PA 791 8515488 8527975 0 2.8524938.8525442.2.8502118.8502457 2 8524938 8525442 2 8502118 8502457 | 1 
0.86 CG5939-PA 791 8515488 8527975 0 2.8525769.8526265.2.8508383.8508564 2 8525769 8526265 2 8508383 8508564 | 2 
0.88 CG5939-PA 791 8515488 8527975 0 2.8526404.8526534.2.8501627.8501861 2 8526404 8526534 2 8501627 8501861 | 8 
0.07 CG3937-PG 801 8315447 8343122 0 3.8343694.8343950.3.8341150.8341406 3 8343694 8343950 3 8341150 8341406 | 11 
0.49 CG33012-PB 811 8960032 8963455 0 1.8965988.8966253.1.8961795.8962095 1 8965988 8966253 1 8961795 8962095 | 14 
1.0 CG42448-PA 826 15177872 15178601 1 0.15179197.15179600.0.15177593.15177886 0 15179197 15179600 0 15177593 15177886 | 3 
0.03 CG34393-PA 829 3048330 3073172 0 0.3049739.3050029.0.3049187.3049466 0 3049739 3050029 0 3049187 3049466 | 8 
0.03 CG12184-PA 830 4215332 4221203 0 6.4215413.4215528.6.4213588.4213665 6 4215413 4215528 6 4213588 4213665 | 16 
0.39 CG12184-PA 830 4215332 4221203 0 6.4217268.4218438.6.4216151.4217017 6 4217268 4218438 6 4216151 4217017 | 1 2 3 4 5 6 7 8 9 10 11 12 13 14 15 16 17 18 19 20 
0.18 CG17227-PA 834 12884066 12886851 1 3.12884268.12884563.3.12880752.12881032 3 12884268 12884563 3 12880752 12881032 | 8 
0.02 CG7918-PA 953 17043443 17071512 0 3.17048941.17049108.3.17048544.17048678 3 17048941 17049108 3 17048544 17048678 | 16 
0.12 CG7918-PA 953 17043443 17071512 0 3.17064887.17065041.3.17061683.17062024 3 17064887 17065041 3 17061683 17062024 | 15 
0.08 CG10240-PA 962 11462554 11464318 0 1.11466347.11466660.1.11464170.11464508 1 11466347 11466660 1 11464170 11464508 | 2 
0.52 CG10240-PA 962 11462554 11464318 0 1.11466942.11467239.1.11463409.11463707 1 11466942 11467239 1 11463409 11463707 | 11 
0.04 CG6203-PA 989 15112835 15121559 0 3.15121352.15121661.3.15121183.15121504 3 15121352 15121661 3 15121183 15121504 | 16 
0.18 CG5685-PA 1005 4463080 4499971 0 3.4469631.4469843.3.4462120.4462444 3 4469631 4469843 3 4462120 4462444 | 15 
0.01 CG5685-PA 1005 4463080 4499971 0 3.4498656.4498793.3.4498462.4498538 3 4498656 4498793 3 4498462 4498538 | 4 
0.19 CG13005-PA 1041 15799413 15801569 0 6.15801009.15801361.6.15800951.15801284 6 15801009 15801361 6 15800951 15801284 | 11 
0.06 CG11638-PA 1071 809856 821698 0 6.815940.816572.6.815864.816557 6 815940 816572 6 815864 816557 | 1 2 3 4 5 6 7 8 9 10 12 13 14 15 16 17 18 19 20 
0.84 CG7538-PA 1079 16872907 16876020 1 3.16884038.16884309.3.16873392.16873576 3 16884038 16884309 3 16873392 16873576 | 13 
1.0 CG6005-PA 1098 6408070 6409374 1 3.6411482.6411791.3.6407130.6407404 3 6411482 6411791 3 6407130 6407404 | 16 
0.66 CG3523-PB 1162 2937604 2947368 1 0.2943926.2944012.0.2931797.2932019 0 2943926 2944012 0 2931797 2932019 | 1 4 7 8 10 14 
0.06 CG10211-PA 1191 18078365 18092865 0 0.18081169.18081499.0.18080640.18080955 0 18081169 18081499 0 18080640 18080955 | 10 
0.21 CG31988-PA 1195 20634693 20638370 0 0.20637479.20637756.0.20636991.20637303 0 20637479 20637756 0 20636991 20637303 | 13 
1.0 CG14232-PA 1235 18486854 18489195 1 6.18492395.18492601.6.18486719.18486973 6 18492395 18492601 6 18486719 18486973 | 16 
0.89 CG5760-PA 1241 4366226 4368607 1 3.4371408.4371721.3.4366499.4366815 3 4371408 4371721 3 4366499 4366815 | 7 
0.82 CG33337-PB 1284 18960165 18962962 1 3.18965771.18966455.3.18960678.18961167 3 18965771 18966455 3 18960678 18961167 | 4 10 13 
0.57 CG33337-PB 1284 18960165 18962962 1 3.18966521.18967215.3.18961360.18962320 3 18966521 18967215 3 18961360 18962320 | 3 9 
0.79 CG5196-PA 1287 12877567 12880868 0 3.12879927.12880163.3.12876230.12876465 3 12879927 12880163 3 12876230 12876465 | 20 
0.04 CG5196-PA 1287 12877567 12880868 1 3.12884268.12884563.3.12880752.12881032 3 12884268 12884563 3 12880752 12881032 | 8 
0.67 CG32754-PA 1303 5728273 5730650 0 6.5729620.5729860.6.5725985.5726115 6 5729620 5729860 6 5725985 5726115 | 12 
0.84 CG7941-PA 1309 10628787 10631109 0 2.10632360.10632459.2.10629164.10629304 2 10632360 10632459 2 10629164 10629304 | 19 
0.01 CG8312-PA 1317 15576256 15609725 0 3.15583641.15583900.3.15583465.15583698 3 15583641 15583900 3 15583465 15583698 | 7 
0.51 CG6231-PA 1358 5819662 5824685 0 3.5829416.5829777.3.5822109.5822457 3 5829416 5829777 3 5822109 5822457 | 8 9 15 
0.50 CG6231-PA 1358 5819662 5824685 0 3.5832750.5832844.3.5822195.5822302 3 5832750 5832844 3 5822195 5822302 | 9 15 
0.28 CG7914-PA 1415 17986489 17987587 0 6.17986460.17986800.6.17986419.17986669 6 17986460 17986800 6 17986419 17986669 | 4 
0.62 CG7914-PA 1415 17986489 17987587 0 6.17987038.17987172.6.17984419.17984543 6 17987038 17987172 6 17984419 17984543 | 6 
0.65 CG7914-PA 1415 17986489 17987587 0 6.17987121.17987197.6.17984697.17984778 6 17987121 17987197 6 17984697 17984778 | 10 
0.54 CG5023-PA 1462 5297842 5303341 0 3.5301838.5302166.3.5299171.5299481 3 5301838 5302166 3 5299171 5299481 | 16 
0.06 CG34361-PE 1501 4555921 4581298 0 1.4559982.4560302.1.4558741.4559065 1 4559982 4560302 1 4558741 4559065 | 6 
0.64 CG15864-PB 1522 16890903 16895367 0 3.16893182.16893884.3.16891031.16891812 3 16893182 16893884 3 16891031 16891812 | 6 
0.62 CG31450-PA 1534 16588398 16589076 0 3.16588775.16589187.3.16588657.16588969 3 16588775 16589187 3 16588657 16588969 | 9 
0.35 CG5524-PA 1558 19552003 19556461 1 3.19560103.19560392.3.19554914.19555197 3 19560103 19560392 3 19554914 19555197 | 19 
1.0 CG14230-PA 1572 18489210 18491760 1 6.18492395.18492601.6.18486719.18486973 6 18492395 18492601 6 18486719 18486973 | 16 
0.23 CG4335-PA 1576 5070657 5071884 0 3.5071635.5071920.3.5071599.5071899 3 5071635 5071920 3 5071599 5071899 | 12 
0.02 CG1483-PB 1582 27143575 27155485 0 3.27143834.27144074.3.27143809.27144067 3 27143834 27144074 3 27143809 27144067 | 6 
0.05 CG11533-PD 1585 314558 324274 0 4.321980.322272.4.321792.322095 4 321980 322272 4 321792 322095 | 11 
0.77 CG6834-PA 1594 13586210 13589650 1 3.13588584.13588868.3.13585813.13586064 3 13588584 13588868 3 13585813 13586064 | 4 
