# Supplementary material for: Tandem Duplications and the Limits of Natural Selection in Drosophila yakuba and Drosophila simulans
Source: PLoS One. 2015 Jul 15;10(7):e0132184. doi: 10.1371/journal.pone.0132184 (PMC4503668; doi:10.1371/journal.pone.0132184)
Supplement: S2 File — Text A: chromosome names vs number identifiers for D. simulans. Text B: DAVID gene ontology results for D. simulans. Text C: list of duplicated genes by chromosome for D. simulans. Text D: DAVID gene ontology results for D. yakuba. Text E: list of duplicated genes by chromosome for D. yakuba. Text F: chromosome names vs number identifiers for D. yakuba. Text G: list of fly stocks. Text H: Readme file. Text I: List of duplications for D. simulans. Text J: List of duplications for D. yakuba. (ZIP) [file pone.0132184.s002.zip › Supp 2/TextD.txt]

Annotation Cluster 1	Enrichment Score: 3.5356998627200884
Category	Term	Count	%	PValue	Genes	List Total	Pop Hits	Pop Total	Fold Enrichment	Bonferroni	Benjamini	FDR
SP_PIR_KEYWORDS	alternative splicing	56	9.15032679738562	1.116941459299352E-6	SDC, MELT, SICK, KAY, MAP205, TUTL, HTH, CG31690, ALPHA-MAN-I, FAU, PRM, DEC-1, L(2)GL, CLIP-190, PARA, L(1)G0196, SPEN, HRB98DE, CG1968, FRY, BCD, RETN, SHEP, FAS3, OSP, JUPITER, MED9, LOLA, FLO-2, CG31760, FZ, DLL, CPX, NACH, OR46A, CACT, QUA, TIS11, INE, PRIMO-1, CG17896, SCB, EIP78C, LAB, CYP9F2, TKV, SPRI, ACTN, SELR, MAPMODULIN, NEDD4, DNC, CG12163, PK, L(2)EFL, CG11148	591	616	12980	1.996615905245347	2.5909699185511226E-4	2.5909699185511226E-4	0.0014339353726411375
UP_SEQ_FEATURE	splice variant	51	8.333333333333332	1.5096799466178567E-4	SDC, MELT, SICK, KAY, MAP205, TUTL, HTH, CG31690, FAU, L(2)GL, CLIP-190, PARA, L(1)G0196, SPEN, HRB98DE, CG1968, FRY, BCD, RETN, SHEP, FAS3, OSP, JUPITER, MED9, LOLA, FLO-2, CG31760, FZ, DLL, CPX, NACH, CACT, QUA, TIS11, INE, PRIMO-1, CG17896, SCB, EIP78C, LAB, CYP9F2, SPRI, ACTN, SELR, MAPMODULIN, NEDD4, DNC, CG12163, PK, L(2)EFL, CG11148	154	604	2975	1.6311709813365443	0.07088890677168502	0.07088890677168502	0.21637672915763018
SP_PIR_KEYWORDS	developmental protein	31	5.065359477124183	0.14654976080651985	SDC, FZ, DLL, MELT, INV, CACT, QUA, DS, HTH, SRC42A, INE, EAG, L(2)GL, LAB, CT, SPEN, NETA, SPRI, WNTD, CI, BCD, AC, RETN, FAS3, NEDD4, PH-P, PK, LOLA, APPL, PHO, L(2)EFL	591	540	12980	1.2608259697938209	0.9999999999999999	0.7977923692862668	86.92456050716213

Annotation Cluster 2	Enrichment Score: 2.701734572348952
Category	Term	Count	%	PValue	Genes	List Total	Pop Hits	Pop Total	Fold Enrichment	Bonferroni	Benjamini	FDR
INTERPRO	IPR007110:Immunoglobulin-like	20	3.2679738562091507	3.31881186424416E-5	DPR15, CG31646, DPR19, FRED, DPR18, BT, CG12484, BEAT-IB, DPR10, DPR7, FAS3, LAR, CG42343, TUTL, CG42313, KEK4, CG15630, BEAT-IV, CG31619, DSCAM	516	132	10196	2.993892412497064	0.02688002244792742	0.02688002244792742	0.05110507409091802
INTERPRO	IPR013151:Immunoglobulin	14	2.287581699346405	2.1656573782039408E-4	DPR19, CG31646, FRED, DPR18, BT, CG12484, DPR10, LAR, CG42343, CG42313, KEK4, CG15630, CG31619, DSCAM	516	82	10196	3.373605596521082	0.16290668418296594	0.0850719613996771	0.3330410473434964
INTERPRO	IPR013783:Immunoglobulin-like fold	17	2.7777777777777777	2.515452160366523E-4	DPR15, CG31646, DPR19, DIF, FRED, BT, CG12484, DPR10, DPR7, LAR, CG42343, TUTL, CG42313, KEK4, CG15630, CG31619, DSCAM	516	117	10196	2.8710660571125692	0.18661001744691674	0.0665316305226914	0.3867361108307321
INTERPRO	IPR003599:Immunoglobulin subtype	14	2.287581699346405	0.0011340836142149364	DPR15, DPR19, CG31646, FRED, BT, CG12484, DPR18, DPR10, DPR7, CG42343, TUTL, CG42313, CG15630, DSCAM	516	97	10196	2.8519140094301925	0.6060814077022901	0.20776938768933384	1.7325548536168633
INTERPRO	IPR003961:Fibronectin, type III	11	1.7973856209150325	0.0012786271670644585	LAR, TRIM9, TUTL, FRED, PTP52F, BT, CG42346, CG12484, WSCK, CG15630, DSCAM	516	64	10196	3.3961967054263567	0.6502108022443128	0.1894845856094589	1.951348078776316
SMART	SM00409:IG	14	2.287581699346405	0.001658615598922832	DPR15, DPR19, CG31646, FRED, BT, CG12484, DPR18, DPR10, DPR7, CG42343, TUTL, CG42313, CG15630, DSCAM	257	97	4824	2.7091339403907098	0.24336836903540093	0.24336836903540093	2.0008289005200353
SMART	SM00060:FN3	11	1.7973856209150325	0.001770938638272405	LAR, TRIM9, TUTL, FRED, PTP52F, BT, CG42346, CG12484, WSCK, CG15630, DSCAM	257	64	4824	3.2261673151750974	0.2575364091933908	0.13833673003509706	2.134989306518531
INTERPRO	IPR003598:Immunoglobulin subtype 2	13	2.1241830065359477	0.0026402507849095074	DPR15, DPR19, CG31646, FRED, BT, CG12484, LAR, CG42343, TUTL, KEK4, CG15630, CG31619, DSCAM	516	94	10196	2.7327230743856172	0.8858808847675199	0.3035449914079448	3.990176919049049
SMART	SM00408:IGc2	13	2.1241830065359477	0.0037472770023675595	DPR15, DPR19, CG31646, FRED, BT, CG12484, LAR, CG42343, TUTL, KEK4, CG15630, CG31619, DSCAM	257	94	4824	2.595910257471645	0.4677942022330228	0.18961162872223125	4.468151419225929
INTERPRO	IPR013106:Immunoglobulin V-set	8	1.3071895424836601	0.007768057416078131	DPR15, DPR7, DPR19, CG31646, TUTL, FRED, CG12484, DPR10	516	46	10196	3.4364678126053247	0.9983425497569561	0.5090367960676614	11.317975229607292
INTERPRO	IPR008957:Fibronectin, type III-like fold	8	1.3071895424836601	0.008741121951330942	LAR, TRIM9, TUTL, FRED, PTP52F, BT, WSCK, DSCAM	516	47	10196	3.3633514761669137	0.9992593706553522	0.5136374894969576	12.648076862054513
INTERPRO	IPR013098:Immunoglobulin I-set	8	1.3071895424836601	0.02389997696993523	LAR, CG31646, TUTL, FRED, BT, CG42313, CG15630, DSCAM	516	57	10196	2.7732898136814903	0.9999999976295042	0.8089105986268976	31.104864219997054
SP_PIR_KEYWORDS	Immunoglobulin domain	6	0.9803921568627451	0.06099381312975772	LAR, FAS3, TUTL, FRED, CG12484, KEK4	591	47	12980	2.8037585052381466	0.9999995438777423	0.6475664591189011	55.42269192803596

Annotation Cluster 3	Enrichment Score: 2.003106255951603
Category	Term	Count	%	PValue	Genes	List Total	Pop Hits	Pop Total	Fold Enrichment	Bonferroni	Benjamini	FDR
GOTERM_CC_FAT	GO:0005576~extracellular region	45	7.352941176470589	2.0797297375033303E-4	LRR47, TEQUILA, SDC, CG31286, CP18, CP19, BNL, CG31077, NDG, CP15, YELLOW-F2, CP16, LIP1, VICTORIA, CG25C, EST-P, CG42296, DEC-1, CECA2, VERM, BEAT-IV, L(2)GL, CG14957, CDA5, CDA4, CG34002, HML, ADGF-C, BEAT-IB, NETA, WNTD, GAMMATRY, NETB, IM23, CHT7, ACP70A, SGS7, MUC68D, APPL, MFAP1, ST6GAL, MUC96D, MTG, AMYREL, CG31619	242	512	4786	1.7382005423553717	0.05892686707664174	0.05892686707664174	0.2764150818033384
INTERPRO	IPR002557:Chitin binding protein, peritrophin-A	12	1.9607843137254901	0.006469718243488714	CG14957, CG42296, CDA5, CDA4, TEQUILA, MUC68D, HML, CG31077, MTG, MUC96D, CHT7, VERM	516	92	10196	2.577350859453994	0.9951505770108112	0.5329275028452432	9.513742296151573
GOTERM_MF_FAT	GO:0030246~carbohydrate binding	19	3.104575163398693	0.0072247063994270505	CG14957, CDA5, CDA4, TEQUILA, CG9465, CG42402, HML, CG9463, CG31077, CHT7, CG11211, SR-CIV, CG42296, MUC68D, CG8343, MUC96D, MTG, PGANT2, VERM	398	191	7918	1.979031282064774	0.9791832461242023	0.7249124075135662	10.001929155537525
SMART	SM00494:ChtBD2	12	1.9607843137254901	0.008885276683862811	CG14957, CG42296, CDA5, CDA4, TEQUILA, MUC68D, HML, CG31077, MTG, MUC96D, CHT7, VERM	257	92	4824	2.448316697682287	0.7767354020722737	0.3126072202129426	10.296981582324438
GOTERM_MF_FAT	GO:0008061~chitin binding	12	1.9607843137254901	0.011185881387595846	CG14957, CG42296, CDA5, CDA4, TEQUILA, MUC68D, HML, CG31077, MTG, MUC96D, CHT7, VERM	398	100	7918	2.3873366834170855	0.9975383415639791	0.7772555210505742	15.082240728150643
GOTERM_BP_FAT	GO:0006030~chitin metabolic process	12	1.9607843137254901	0.011589383365233468	CG14957, CG42296, CDA5, CDA4, TEQUILA, MUC68D, HML, CG31077, MTG, MUC96D, CHT7, VERM	351	114	7937	2.3802669065826962	0.9999999593924973	0.7871590853464283	17.556180553097377
GOTERM_MF_FAT	GO:0030247~polysaccharide binding	13	2.1241830065359477	0.021317924974299143	CG14957, CDA5, TEQUILA, CDA4, HML, CG31077, CHT7, SR-CIV, CG42296, MUC68D, MUC96D, MTG, VERM	398	124	7918	2.085710812125142	0.9999899391977624	0.7626828760175912	26.88786182383973
GOTERM_MF_FAT	GO:0001871~pattern binding	13	2.1241830065359477	0.021317924974299143	CG14957, CDA5, TEQUILA, CDA4, HML, CG31077, CHT7, SR-CIV, CG42296, MUC68D, MUC96D, MTG, VERM	398	124	7918	2.085710812125142	0.9999899391977624	0.7626828760175912	26.88786182383973
GOTERM_BP_FAT	GO:0005976~polysaccharide metabolic process	13	2.1241830065359477	0.03753546577009922	CG14957, CDA5, TEQUILA, CDA4, HML, CG9485, CG31077, CHT7, CG42296, MUC68D, MUC96D, MTG, VERM	351	153	7937	1.9213265553134833	1.0	0.8542839607069442	46.931852103891494
GOTERM_BP_FAT	GO:0006022~aminoglycan metabolic process	12	1.9607843137254901	0.04874070483677822	CG14957, CG42296, CDA5, CDA4, TEQUILA, MUC68D, HML, CG31077, MTG, MUC96D, CHT7, VERM	351	142	7937	1.9109185024677984	1.0	0.860784735733359	56.28732010608659

Annotation Cluster 4	Enrichment Score: 1.5371150594334706
Category	Term	Count	%	PValue	Genes	List Total	Pop Hits	Pop Total	Fold Enrichment	Bonferroni	Benjamini	FDR
SP_PIR_KEYWORDS	signal	34	5.555555555555555	0.0018979905599638778	CAD89D, LYSE, SDC, FZ, CP18, CP19, CP15, CP16, LIP1, VICTORIA, CG25C, ACE, EST-P, PROCT, DS, CECA2, DEC-1, SCB, NETA, WNTD, NETB, GAMMATRY, IM23, ACP70A, SGS7, FAS3, LAR, CG12163, APPL, WSCK, MTHL3, CG32751, AMYREL, KEK4	591	425	12980	1.757021996615905	0.3564478500464947	0.197782978269904	2.409478959460787
SP_PIR_KEYWORDS	Secreted	18	2.941176470588235	0.01668798760671611	CP18, CP19, NETA, WNTD, NETB, GAMMATRY, CP15, IM23, CP16, ACP70A, VICTORIA, LIP1, CG25C, EST-P, AMYREL, DEC-1, CECA2, L(2)GL	591	212	12980	1.86476391150273	0.9798445750855265	0.4275068695844897	19.430536004718313
UP_SEQ_FEATURE	signal peptide	32	5.228758169934641	0.01967760934378803	CAD89D, LYSE, SDC, FZ, CP18, CP19, CP15, CP16, LIP1, VICTORIA, CG25C, ACE, EST-P, DS, CECA2, DEC-1, SCB, NETA, WNTD, NETB, GAMMATRY, IM23, ACP70A, SGS7, FAS3, LAR, CG12163, APPL, WSCK, MTHL3, CG32751, AMYREL	154	419	2975	1.4753742677370363	0.9999373869222421	0.9920871574160804	24.808398163287894
SP_PIR_KEYWORDS	disulfide bond	20	3.2679738562091507	0.033588440344133795	SCB, LYSE, FZ, NETA, NETB, GAMMATRY, IM23, SELR, CG25C, ACE, LAR, FAS3, CCTGAMMA, EST-P, TUTL, CG12163, MTHL3, PGANT2, PRM, AMYREL	591	265	12980	1.6575679213357597	0.9996389137655688	0.5855116524424062	35.50750189718882
SP_PIR_KEYWORDS	glycoprotein	28	4.57516339869281	0.06339084845478078	CAD89D, SDC, CG31760, FZ, NACH, OR46A, LIP1, CG25C, ACE, EST-P, DS, CG31690, ALPHA-MAN-I, INE, EAG, PARA, SCB, NETA, NETB, GR85A, FAS3, LAR, CG12163, APPL, WSCK, MTHL3, CG32751, MTHL5	591	435	12980	1.4136958593461308	0.9999997479143712	0.6368356530283836	56.86172482048113
UP_SEQ_FEATURE	disulfide bond	19	3.104575163398693	0.10889538787312326	LYSE, FZ, NETA, NETB, GAMMATRY, IM23, SELR, CG25C, ACE, LAR, FAS3, CCTGAMMA, EST-P, TUTL, CG12163, MTHL3, PGANT2, PRM, AMYREL	154	258	2975	1.4226568005637772	1.0	0.9991048226331422	80.87402761921662
UP_SEQ_FEATURE	glycosylation site:N-linked (GlcNAc...)	28	4.57516339869281	0.1203090629150434	CAD89D, SDC, CG31760, FZ, NACH, OR46A, LIP1, CG25C, ACE, EST-P, DS, CG31690, ALPHA-MAN-I, INE, EAG, PARA, SCB, NETA, NETB, GR85A, FAS3, LAR, CG12163, APPL, WSCK, MTHL3, CG32751, MTHL5	154	419	2975	1.2909524842699067	1.0	0.9990280569588968	84.10354059779117

Annotation Cluster 5	Enrichment Score: 1.435053055545378
Category	Term	Count	%	PValue	Genes	List Total	Pop Hits	Pop Total	Fold Enrichment	Bonferroni	Benjamini	FDR
GOTERM_BP_FAT	GO:0006959~humoral immune response	11	1.7973856209150325	0.0033747495122346477	CACT, MUS209, LYSE, DIF, HML, LOLA, RAB11, CECA2, FON, IM23, KAY	351	83	7937	2.996842069131226	0.992812895944364	0.8070174780641369	5.444562333407477
GOTERM_BP_FAT	GO:0009611~response to wounding	4	0.6535947712418301	0.07844043831619316	HML, APPL, FON, KAY	351	23	7937	3.932614889136629	1.0	0.867533912204492	74.14939229328286
GOTERM_BP_FAT	GO:0042060~wound healing	3	0.49019607843137253	0.18709374935553885	HML, FON, KAY	351	18	7937	3.7687559354226026	1.0	0.945410828967189	96.76274816117629

Annotation Cluster 6	Enrichment Score: 1.367010645782395
Category	Term	Count	%	PValue	Genes	List Total	Pop Hits	Pop Total	Fold Enrichment	Bonferroni	Benjamini	FDR
KEGG_PATHWAY	dme00830:Retinol metabolism	8	1.3071895424836601	7.748273395844717E-4	UGT37C1, FDH, CG4302, UGT86DI, UGT86DC, CYP9F2, CG15661, ADH	92	36	2054	4.961352657004831	0.04913511070341814	0.04913511070341814	0.7868958179116592
KEGG_PATHWAY	dme00983:Drug metabolism	8	1.3071895424836601	0.015050725476582207	UGT37C1, ALPHA-EST6, CG4302, UGT86DI, EST-P, UGT86DC, CYP9F2, CG15661	92	60	2054	2.9768115942028985	0.62683474341961	0.38912746290212885	14.321022758840174
KEGG_PATHWAY	dme00980:Metabolism of xenobiotics by cytochrome P450	8	1.3071895424836601	0.020967584835602442	UGT37C1, FDH, CG4302, UGT86DI, UGT86DC, CYP9F2, CG15661, ADH	92	64	2054	2.7907608695652173	0.7477625122328666	0.3681656821444588	19.42431967142203
KEGG_PATHWAY	dme00982:Drug metabolism	8	1.3071895424836601	0.02446572430714375	UGT37C1, FDH, CG4302, UGT86DI, UGT86DC, CYP9F2, CG15661, ADH	92	66	2054	2.706192358366271	0.800122159167513	0.3313618343700866	22.310886328946822
KEGG_PATHWAY	dme00150:Androgen and estrogen metabolism	5	0.8169934640522877	0.04540908599695391	UGT37C1, CG4302, UGT86DI, UGT86DC, CG15661	92	31	2054	3.600981767180926	0.9512331996035008	0.3955588214184136	37.72720044932064
KEGG_PATHWAY	dme00500:Starch and sucrose metabolism	7	1.1437908496732025	0.04672966646380725	UGT37C1, CG4302, UGT86DI, UGT86DC, CG9485, CG15661, AMYREL	92	60	2054	2.6047101449275365	0.9554297521896065	0.3587809216606983	38.599658760137515
KEGG_PATHWAY	dme00053:Ascorbate and aldarate metabolism	5	0.8169934640522877	0.05524577930161168	UGT37C1, CG4302, UGT86DI, UGT86DC, CG15661	92	33	2054	3.382740447957839	0.975127201444954	0.3698185987300633	43.96617823260613
GOTERM_MF_FAT	GO:0015020~glucuronosyltransferase activity	5	0.8169934640522877	0.0883956456224678	UGT37C1, CG4302, UGT86DI, UGT86DC, CG15661	398	34	7918	2.9256577002660364	1.0	0.970697753824791	73.94787467069683
KEGG_PATHWAY	dme00040:Pentose and glucuronate interconversions	5	0.8169934640522877	0.09787066012866913	UGT37C1, CG4302, UGT86DI, UGT86DC, CG15661	92	40	2054	2.7907608695652173	0.9987627071818853	0.48802677474010336	64.99735943272911
INTERPRO	IPR002213:UDP-glucuronosyl/UDP-glucosyltransferase	5	0.8169934640522877	0.09815495643029667	UGT37C1, CG4302, UGT86DI, UGT86DC, CG15661	516	35	10196	2.82281284606866	1.0	0.9823854384003256	79.63290680778942
KEGG_PATHWAY	dme00860:Porphyrin and chlorophyll metabolism	5	0.8169934640522877	0.1275064165726568	UGT37C1, CG4302, UGT86DI, UGT86DC, CG15661	92	44	2054	2.5370553359683794	0.9998588939250886	0.5533588829238902	75.09708117631334
SP_PIR_KEYWORDS	glycosyltransferase	8	1.3071895424836601	0.5193273354459622	UGT37C1, CG4302, UGT86DI, UGT86DC, ST6GAL, CG9485, CG15661, PGANT2	591	149	12980	1.1792093937019499	1.0	0.9438994356635161	99.99176736179324

Annotation Cluster 7	Enrichment Score: 1.3398828468501727
Category	Term	Count	%	PValue	Genes	List Total	Pop Hits	Pop Total	Fold Enrichment	Bonferroni	Benjamini	FDR
SP_PIR_KEYWORDS	extracellular matrix	5	0.8169934640522877	0.009493230559139972	CG25C, NETA, WNTD, NETB, L(2)GL	591	19	12980	5.779677620447056	0.8906225147079451	0.4249150747323168	11.525657082781105
GOTERM_CC_FAT	GO:0005578~proteinaceous extracellular matrix	8	1.3071895424836601	0.011765307517472297	CG25C, MFAP1, NETA, WNTD, NDG, NETB, L(2)GL, CG31619	242	50	4786	3.164297520661157	0.9684391989600334	0.5785102629439017	14.572341302973413
GOTERM_CC_FAT	GO:0031012~extracellular matrix	8	1.3071895424836601	0.015984705380691296	CG25C, MFAP1, NETA, WNTD, NDG, NETB, L(2)GL, CG31619	242	53	4786	2.9851863402463747	0.9909522657488584	0.543518369032356	19.300828576971576
SP_PIR_KEYWORDS	Secreted	18	2.941176470588235	0.01668798760671611	CP18, CP19, NETA, WNTD, NETB, GAMMATRY, CP15, IM23, CP16, ACP70A, VICTORIA, LIP1, CG25C, EST-P, AMYREL, DEC-1, CECA2, L(2)GL	591	212	12980	1.86476391150273	0.9798445750855265	0.4275068695844897	19.430536004718313
GOTERM_CC_FAT	GO:0044420~extracellular matrix part	3	0.49019607843137253	0.1368174999091502	CG25C, MFAP1, NDG	242	13	4786	4.563890654799746	1.0	0.9535181544532932	85.88574128898317
GOTERM_CC_FAT	GO:0044421~extracellular region part	12	1.9607843137254901	0.13777726955676467	VICTORIA, CG25C, ADGF-C, MFAP1, NETA, WNTD, GAMMATRY, NDG, NETB, CECA2, L(2)GL, CG31619	242	151	4786	1.5716709539707734	1.0	0.9441882500332687	86.09316750554856
INTERPRO	IPR013032:EGF-like region, conserved site	5	0.8169934640522877	0.7436608724888645	NIMC1, HML, NETA, NDG, NETB	516	99	10196	0.9979641374990212	1.0	0.9999987951320737	99.99999992158519

Annotation Cluster 8	Enrichment Score: 1.1680100724027993
Category	Term	Count	%	PValue	Genes	List Total	Pop Hits	Pop Total	Fold Enrichment	Bonferroni	Benjamini	FDR
GOTERM_BP_FAT	GO:0042742~defense response to bacterium	10	1.6339869281045754	0.0031050551849863602	LYSE, CASP, CG13551, SPE, DIF, SICK, GRASS, WNTD, CECA2, IM23	351	69	7937	3.277179074280524	0.9893312179982258	0.9893312179982258	5.019914728922226
GOTERM_BP_FAT	GO:0006955~immune response	17	2.7777777777777777	0.003136611550441022	HE, LYSE, MUS209, SPE, DIF, HML, SICK, IM23, KAY, VICTORIA, SR-CIV, CACT, LOLA, GRASS, RAB11, FON, CECA2	351	169	7937	2.27463375984086	0.9898130714933429	0.8990696848976626	5.069694258955149
GOTERM_BP_FAT	GO:0006959~humoral immune response	11	1.7973856209150325	0.0033747495122346477	CACT, MUS209, LYSE, DIF, HML, LOLA, RAB11, CECA2, FON, IM23, KAY	351	83	7937	2.996842069131226	0.992812895944364	0.8070174780641369	5.444562333407477
GOTERM_BP_FAT	GO:0050830~defense response to Gram-positive bacterium	6	0.9803921568627451	0.003441717363241906	CG13551, SPE, DIF, GRASS, WNTD, CECA2	351	24	7937	5.653133903133903	0.99348452001857	0.7158899453348244	5.549729835772299
GOTERM_BP_FAT	GO:0045087~innate immune response	11	1.7973856209150325	0.007057066393025313	VICTORIA, CACT, HE, SPE, DIF, HML, SICK, GRASS, CECA2, FON, IM23	351	92	7937	2.7036727362814323	0.9999676806515111	0.8735576614574955	11.066981354297766
GOTERM_BP_FAT	GO:0009617~response to bacterium	10	1.6339869281045754	0.008323345682916516	LYSE, CASP, CG13551, SPE, DIF, SICK, GRASS, WNTD, CECA2, IM23	351	80	7937	2.8265669515669516	0.9999949843126436	0.7824589065134822	12.926720139452597
GOTERM_BP_FAT	GO:0006952~defense response	16	2.6143790849673203	0.009295299456064054	HE, CASP, LYSE, CG13551, DIF, HML, SPE, SICK, WNTD, IM23, VICTORIA, SR-CIV, CACT, GRASS, FON, CECA2	351	173	7937	2.0913327734136984	0.9999988016976411	0.780182160568329	14.329337902709893
GOTERM_BP_FAT	GO:0019730~antimicrobial humoral response	9	1.4705882352941175	0.011462365505215292	CACT, MUS209, LYSE, DIF, LOLA, RAB11, CECA2, IM23, KAY	351	70	7937	2.907326007326007	0.9999999510126906	0.8142159788129083	17.38054703915789
GOTERM_BP_FAT	GO:0031328~positive regulation of cellular biosynthetic process	12	1.9607843137254901	0.07492021154153099	CI, BCD, AC, RETN, CACT, PABP, E(Y)3, SPE, DIF, LOLA, PHO, E(Y)2	351	153	7937	1.773532204904754	1.0	0.8687064985550961	72.46454583049623
GOTERM_BP_FAT	GO:0009891~positive regulation of biosynthetic process	12	1.9607843137254901	0.07492021154153099	CI, BCD, AC, RETN, CACT, PABP, E(Y)3, SPE, DIF, LOLA, PHO, E(Y)2	351	153	7937	1.773532204904754	1.0	0.8687064985550961	72.46454583049623
GOTERM_BP_FAT	GO:0050832~defense response to fungus	4	0.6535947712418301	0.10471537162292688	CACT, SPE, DIF, CECA2	351	26	7937	3.4788516326977867	1.0	0.8938601603226702	83.98871065411235
GOTERM_BP_FAT	GO:0009620~response to fungus	4	0.6535947712418301	0.12389254815933692	CACT, SPE, DIF, CECA2	351	28	7937	3.23036223036223	1.0	0.918561805634317	88.81359951234653
GOTERM_BP_FAT	GO:0050829~defense response to Gram-negative bacterium	4	0.6535947712418301	0.1442259935351365	CASP, SPE, SICK, CECA2	351	30	7937	3.015004748338082	1.0	0.9245297432859536	92.41778346912241
GOTERM_BP_FAT	GO:0008063~Toll signaling pathway	4	0.6535947712418301	0.1442259935351365	CACT, SPE, DIF, IM23	351	30	7937	3.015004748338082	1.0	0.9245297432859536	92.41778346912241
GOTERM_BP_FAT	GO:0002784~regulation of antimicrobial peptide production	3	0.49019607843137253	0.28612693426549307	CACT, SPE, DIF	351	24	7937	2.8265669515669516	1.0	0.9745829999639948	99.62345972965808
GOTERM_BP_FAT	GO:0002697~regulation of immune effector process	3	0.49019607843137253	0.28612693426549307	CACT, SPE, DIF	351	24	7937	2.8265669515669516	1.0	0.9745829999639948	99.62345972965808
GOTERM_BP_FAT	GO:0002700~regulation of production of molecular mediator of immune response	3	0.49019607843137253	0.28612693426549307	CACT, SPE, DIF	351	24	7937	2.8265669515669516	1.0	0.9745829999639948	99.62345972965808
GOTERM_BP_FAT	GO:0002805~regulation of antimicrobial peptide biosynthetic process	3	0.49019607843137253	0.28612693426549307	CACT, SPE, DIF	351	24	7937	2.8265669515669516	1.0	0.9745829999639948	99.62345972965808
GOTERM_BP_FAT	GO:0002807~positive regulation of antimicrobial peptide biosynthetic process	3	0.49019607843137253	0.28612693426549307	CACT, SPE, DIF	351	24	7937	2.8265669515669516	1.0	0.9745829999639948	99.62345972965808
GOTERM_BP_FAT	GO:0043900~regulation of multi-organism process	3	0.49019607843137253	0.35188030717499846	CACT, SPE, DIF	351	28	7937	2.422771672771673	1.0	0.9822779691780535	99.92399984537744
GOTERM_BP_FAT	GO:0002759~regulation of antimicrobial humoral response	3	0.49019607843137253	0.35188030717499846	CACT, SPE, DIF	351	28	7937	2.422771672771673	1.0	0.9822779691780535	99.92399984537744
GOTERM_BP_FAT	GO:0002831~regulation of response to biotic stimulus	3	0.49019607843137253	0.35188030717499846	CACT, SPE, DIF	351	28	7937	2.422771672771673	1.0	0.9822779691780535	99.92399984537744
GOTERM_BP_FAT	GO:0002920~regulation of humoral immune response	3	0.49019607843137253	0.35188030717499846	CACT, SPE, DIF	351	28	7937	2.422771672771673	1.0	0.9822779691780535	99.92399984537744
SP_PIR_KEYWORDS	innate immunity	4	0.6535947712418301	0.4353323640480211	VICTORIA, SICK, CECA2, IM23	591	53	12980	1.6575679213357597	1.0	0.9257150183194213	99.93491469107457
SP_PIR_KEYWORDS	immune response	4	0.6535947712418301	0.45941630480426654	VICTORIA, SICK, CECA2, IM23	591	55	12980	1.5972927241962775	1.0	0.9322911662085547	99.96280730851251

Annotation Cluster 9	Enrichment Score: 1.1651741069513706
Category	Term	Count	%	PValue	Genes	List Total	Pop Hits	Pop Total	Fold Enrichment	Bonferroni	Benjamini	FDR
GOTERM_BP_FAT	GO:0032989~cellular component morphogenesis	36	5.88235294117647	0.007158788959702395	NOMPB, MUS209, SDC, FZ, CP18, CP19, BNL, CP15, CP16, KAY, CACT, CG1399, DS, PTP52F, PRM, DEC-1, DSCAM, L(2)GL, SCB, CUL-3, CT, BEAT-IB, SPEN, NETA, NETB, CI, RETN, FAS3, LAR, SDT, NEDD4, DNC, PH-P, PK, APPL, LOLA	351	518	7937	1.5715275715275714	0.9999721707413339	0.8259194408783626	11.217745313462057
GOTERM_BP_FAT	GO:0007411~axon guidance	13	2.1241830065359477	0.016690544015296332	SCB, SDC, BEAT-IB, SPEN, NETA, NETB, RETN, FAS3, LAR, NEDD4, PTP52F, LOLA, DSCAM	351	136	7937	2.1614923747276684	0.9999999999787326	0.8489728665372627	24.32675357707992
GOTERM_BP_FAT	GO:0030030~cell projection organization	26	4.248366013071895	0.018598290595905426	NOMPB, SDC, FZ, BNL, QUA, CG1399, DS, PTP52F, DSCAM, SCB, CUL-3, CT, BEAT-IB, SPEN, NETA, NETB, FRY, CI, RETN, FAS3, LAR, NEDD4, DNC, PK, LOLA, APPL	351	365	7937	1.6107559614408928	0.9999999999987517	0.858831185551931	26.72181669401682
GOTERM_BP_FAT	GO:0007409~axonogenesis	16	2.6143790849673203	0.028453283917503833	SCB, CUL-3, SDC, FZ, BEAT-IB, SPEN, NETA, NETB, RETN, FAS3, LAR, NEDD4, DNC, PTP52F, LOLA, DSCAM	351	198	7937	1.827275605053383	1.0	0.8527535749500006	38.00086434133332
GOTERM_BP_FAT	GO:0048858~cell projection morphogenesis	22	3.594771241830065	0.044008980445115635	SCB, NOMPB, CUL-3, CT, SDC, FZ, BEAT-IB, BNL, SPEN, NETA, NETB, CI, RETN, FAS3, LAR, CG1399, NEDD4, DNC, PTP52F, APPL, LOLA, DSCAM	351	320	7937	1.5546118233618234	1.0	0.8470164431776639	52.54359850597855
SP_PIR_KEYWORDS	neurogenesis	8	1.3071895424836601	0.04463352723695853	AC, FAS3, SDC, APPL, LOLA, INE, NETA, EAG	591	72	12980	2.440308328633202	0.999974913554348	0.6533079257709322	44.35582899153899
GOTERM_BP_FAT	GO:0000902~cell morphogenesis	28	4.57516339869281	0.05199136486141208	NOMPB, SDC, FZ, BNL, KAY, CG1399, DS, PTP52F, DSCAM, L(2)GL, SCB, CUL-3, CT, BEAT-IB, SPEN, NETA, NETB, CI, RETN, FAS3, LAR, SDT, NEDD4, DNC, PH-P, PK, LOLA, APPL	351	442	7937	1.4324683193461474	1.0	0.8575545103175966	58.69644294006482
GOTERM_BP_FAT	GO:0048666~neuron development	23	3.758169934640523	0.05668574765368716	SCB, CUL-3, CT, SDC, FZ, BEAT-IB, KLAR, SPEN, NETA, NETB, FRY, CI, RETN, FAS3, LAR, NEDD4, DNC, PTP52F, PH-P, APPL, LOLA, RAB11, DSCAM	351	347	7937	1.4988135996781529	1.0	0.8621215979127032	61.95622919126783
GOTERM_BP_FAT	GO:0032990~cell part morphogenesis	22	3.594771241830065	0.05988213821757723	SCB, NOMPB, CUL-3, CT, SDC, FZ, BEAT-IB, BNL, SPEN, NETA, NETB, CI, RETN, FAS3, LAR, CG1399, NEDD4, DNC, PTP52F, APPL, LOLA, DSCAM	351	331	7937	1.5029479863316724	1.0	0.8591263869444361	64.03574572915034
GOTERM_BP_FAT	GO:0030182~neuron differentiation	26	4.248366013071895	0.06022569874623343	SDC, FZ, MELT, KAY, HTH, PTP52F, DSCAM, SCB, CUL-3, CT, BEAT-IB, KLAR, SPEN, NETA, NETB, FRY, CI, RETN, FAS3, LAR, NEDD4, DNC, PH-P, LOLA, APPL, RAB11	351	409	7937	1.437471701530381	1.0	0.854785960001137	64.25278844556645
GOTERM_BP_FAT	GO:0008038~neuron recognition	6	0.9803921568627451	0.06337310605796188	FAS3, NEDD4, BEAT-IB, LOLA, NETB, DSCAM	351	49	7937	2.768881911739055	1.0	0.8408970312699328	66.18466360935003
GOTERM_BP_FAT	GO:0008037~cell recognition	6	0.9803921568627451	0.06799354435099937	FAS3, NEDD4, BEAT-IB, LOLA, NETB, DSCAM	351	50	7937	2.713504273504274	1.0	0.8562599434085137	68.84372615434096
GOTERM_BP_FAT	GO:0008045~motor axon guidance	4	0.6535947712418301	0.07041699081859126	LAR, SDC, NETA, NETB	351	22	7937	4.111370111370111	1.0	0.8611306922558191	70.15859787287525
GOTERM_BP_FAT	GO:0000904~cell morphogenesis involved in differentiation	20	3.2679738562091507	0.07771254363271202	SCB, CUL-3, CT, SDC, FZ, BEAT-IB, SPEN, NETA, NETB, CI, RETN, FAS3, LAR, NEDD4, DS, DNC, PTP52F, PH-P, LOLA, DSCAM	351	303	7937	1.4925766080881593	1.0	0.8740830407735664	73.80916083062395
GOTERM_BP_FAT	GO:0048812~neuron projection morphogenesis	19	3.104575163398693	0.08220600354843408	SCB, CUL-3, CT, SDC, FZ, BEAT-IB, SPEN, NETA, NETB, CI, RETN, FAS3, LAR, NEDD4, DNC, PTP52F, APPL, LOLA, DSCAM	351	286	7937	1.5022313868467714	1.0	0.8759871072309409	75.84416996938646
GOTERM_BP_FAT	GO:0031175~neuron projection development	19	3.104575163398693	0.08446762636293806	SCB, CUL-3, CT, SDC, FZ, BEAT-IB, SPEN, NETA, NETB, CI, RETN, FAS3, LAR, NEDD4, DNC, PTP52F, APPL, LOLA, DSCAM	351	287	7937	1.4969971311434727	1.0	0.8748365322227232	76.81128417504004
GOTERM_BP_FAT	GO:0006928~cell motion	19	3.104575163398693	0.1290455180704147	SCB, SDC, BEAT-IB, BNL, SPEN, SPRI, NETA, NETB, KAY, RETN, FAS3, LAR, NEDD4, PROCT, PTP52F, SRC42A, TAI, LOLA, DSCAM	351	305	7937	1.4086497594694316	1.0	0.9171224971181846	89.85475893417497
GOTERM_BP_FAT	GO:0048667~cell morphogenesis involved in neuron differentiation	18	2.941176470588235	0.13722813091987013	SCB, CUL-3, CT, SDC, FZ, BEAT-IB, SPEN, NETA, NETB, CI, RETN, FAS3, LAR, NEDD4, DNC, PTP52F, LOLA, DSCAM	351	288	7937	1.4132834757834758	1.0	0.9254604006361891	91.3229782840572
SP_PIR_KEYWORDS	developmental protein	31	5.065359477124183	0.14654976080651985	SDC, FZ, DLL, MELT, INV, CACT, QUA, DS, HTH, SRC42A, INE, EAG, L(2)GL, LAB, CT, SPEN, NETA, SPRI, WNTD, CI, BCD, AC, RETN, FAS3, NEDD4, PH-P, PK, LOLA, APPL, PHO, L(2)EFL	591	540	12980	1.2608259697938209	0.9999999999999999	0.7977923692862668	86.92456050716213
GOTERM_BP_FAT	GO:0016198~axon choice point recognition	3	0.49019607843137253	0.21978826341630286	NEDD4, BEAT-IB, LOLA	351	20	7937	3.3918803418803423	1.0	0.9595100654925224	98.35968775558915
SP_PIR_KEYWORDS	transmembrane protein	5	0.8169934640522877	0.4254628208232781	LAR, SDC, FZ, APPL, EAG	591	73	12980	1.504299654636905	1.0	0.9274821264797656	99.91869953063697
SP_PIR_KEYWORDS	differentiation	9	1.4705882352941175	0.442991120590267	AC, FAS3, QUA, SDC, APPL, LOLA, INE, NETA, EAG	591	160	12980	1.2354060913705585	1.0	0.926522551542447	99.94538111627128

Annotation Cluster 10	Enrichment Score: 1.1219761661398933
Category	Term	Count	%	PValue	Genes	List Total	Pop Hits	Pop Total	Fold Enrichment	Bonferroni	Benjamini	FDR
GOTERM_BP_FAT	GO:0050918~positive chemotaxis	3	0.49019607843137253	0.02585043781881533	FAS3, BNL, NETB	351	6	7937	11.306267806267806	1.0	0.8804875922854705	35.19197886068982
GOTERM_BP_FAT	GO:0006935~chemotaxis	3	0.49019607843137253	0.09561049638005181	FAS3, BNL, NETB	351	12	7937	5.653133903133903	1.0	0.8880714093683489	81.06776448439629
GOTERM_BP_FAT	GO:0007626~locomotory behavior	13	2.1241830065359477	0.1032039853503467	EB1, BNL, ACTN, NETB, S6KII, ACE, SHEP, FAS3, TUTL, DNC, LOLA, EAG, HIW	351	181	7937	1.6241047677511764	1.0	0.8935313032376193	83.53514319590688
GOTERM_BP_FAT	GO:0042330~taxis	5	0.8169934640522877	0.1274751087421388	ACE, SHEP, FAS3, BNL, NETB	351	44	7937	2.5696063196063195	1.0	0.9169775946689216	89.54752395392477

Annotation Cluster 11	Enrichment Score: 1.0738924698727235
Category	Term	Count	%	PValue	Genes	List Total	Pop Hits	Pop Total	Fold Enrichment	Bonferroni	Benjamini	FDR
GOTERM_MF_FAT	GO:0005213~structural constituent of chorion	5	0.8169934640522877	0.0010267761461305444	CP18, CP19, CP15, DEC-1, CP16	398	10	7918	9.947236180904522	0.4222304225692346	0.4222304225692346	1.4819489075681092
GOTERM_BP_FAT	GO:0032989~cellular component morphogenesis	36	5.88235294117647	0.007158788959702395	NOMPB, MUS209, SDC, FZ, CP18, CP19, BNL, CP15, CP16, KAY, CACT, CG1399, DS, PTP52F, PRM, DEC-1, DSCAM, L(2)GL, SCB, CUL-3, CT, BEAT-IB, SPEN, NETA, NETB, CI, RETN, FAS3, LAR, SDT, NEDD4, DNC, PH-P, PK, APPL, LOLA	351	518	7937	1.5715275715275714	0.9999721707413339	0.8259194408783626	11.217745313462057
INTERPRO	IPR005649:Chorion 2	3	0.49019607843137253	0.007383364681319839	CP18, CP19, CP15	516	3	10196	19.759689922480618	0.997721484613608	0.5325808560376302	10.786926371089988
GOTERM_CC_FAT	GO:0042600~chorion	5	0.8169934640522877	0.010970695249601715	CP18, CP19, CP15, DEC-1, CP16	242	18	4786	5.493572084481175	0.96009064798654	0.6582633491907621	13.65368206009786
GOTERM_CC_FAT	GO:0030312~external encapsulating structure	5	0.8169934640522877	0.013358031328657517	CP18, CP19, CP15, DEC-1, CP16	242	19	4786	5.204436711613746	0.9802939838208921	0.5440473260319312	16.386548311055893
SP_PIR_KEYWORDS	Secreted	18	2.941176470588235	0.01668798760671611	CP18, CP19, NETA, WNTD, NETB, GAMMATRY, CP15, IM23, CP16, ACP70A, VICTORIA, LIP1, CG25C, EST-P, AMYREL, DEC-1, CECA2, L(2)GL	591	212	12980	1.86476391150273	0.9798445750855265	0.4275068695844897	19.430536004718313
GOTERM_BP_FAT	GO:0030707~ovarian follicle cell development	16	2.6143790849673203	0.03575670138472544	MUS209, CT, TKV, CP18, CP19, SPRI, CP15, CP16, KAY, CI, CACT, FAS3, NEB, PH-P, TAI, DEC-1	351	204	7937	1.773532204904754	1.0	0.8502228135929111	45.28402650543328
GOTERM_BP_FAT	GO:0007306~eggshell chorion assembly	7	1.1437908496732025	0.08279719217134988	CACT, MUS209, CP18, CP19, CP15, DEC-1, CP16	351	69	7937	2.2940253519963663	1.0	0.8736339820004656	76.10056830929446
GOTERM_BP_FAT	GO:0010927~cellular component assembly involved in morphogenesis	8	1.3071895424836601	0.10151514560265998	CACT, MUS209, CP18, CP19, PRM, CP15, DEC-1, CP16	351	90	7937	2.010003165558721	1.0	0.8927574099582676	83.01405019464691
GOTERM_BP_FAT	GO:0007304~chorion-containing eggshell formation	8	1.3071895424836601	0.1203714217252556	CACT, MUS209, CP18, TKV, CP19, CP15, DEC-1, CP16	351	94	7937	1.9244711159604777	1.0	0.9148938730214883	88.04529196248863
GOTERM_BP_FAT	GO:0030703~eggshell formation	8	1.3071895424836601	0.12535025761220842	CACT, MUS209, CP18, TKV, CP19, CP15, DEC-1, CP16	351	95	7937	1.904213525266157	1.0	0.9184817167660763	89.11788300930455
GOTERM_BP_FAT	GO:0048477~oogenesis	29	4.738562091503268	0.2109406610896446	MUS209, CP18, CP19, CP15, CP16, KAY, CACT, QUA, E(Y)3, TAI, CSK, DEC-1, L(2)GL, FLW, PABP, CT, TKV, SPRI, ACP70A, CI, BCD, AC, RETN, FAS3, LAR, NEB, DNC, PH-P, RAB11	351	539	7937	1.216629930915645	1.0	0.955673069744573	98.02289830312306
GOTERM_BP_FAT	GO:0007292~female gamete generation	29	4.738562091503268	0.2274711852320218	MUS209, CP18, CP19, CP15, CP16, KAY, CACT, QUA, E(Y)3, TAI, CSK, DEC-1, L(2)GL, FLW, PABP, CT, TKV, SPRI, ACP70A, CI, BCD, AC, RETN, FAS3, LAR, NEB, DNC, PH-P, RAB11	351	546	7937	1.2010321112885216	1.0	0.9611607295217852	98.60764293022186
GOTERM_BP_FAT	GO:0007276~gamete generation	31	5.065359477124183	0.6431849920796726	MUS209, CP18, CP19, CP15, CP16, KAY, CACT, QUA, E(Y)3, TAI, CSK, DEC-1, L(2)GL, FLW, PABP, CT, TKV, SPRI, ACP70A, CI, BCD, AC, RETN, FAS3, LAR, NEB, DNC, PH-P, FWD, HEPH, RAB11	351	715	7937	0.9804036419421034	1.0	0.9984312046746372	99.99999612749151
GOTERM_BP_FAT	GO:0003006~reproductive developmental process	22	3.594771241830065	0.6481909581343093	FLW, MUS209, CT, TKV, DLL, CP18, CP19, SPRI, CP15, CP16, KAY, CI, CACT, FAS3, NEB, PH-P, TAI, HEPH, CSK, RAB11, DEC-1, L(2)GL	351	506	7937	0.9831537222841572	1.0	0.9985233897482337	99.99999693541326
GOTERM_BP_FAT	GO:0019953~sexual reproduction	31	5.065359477124183	0.7028098725243407	MUS209, CP18, CP19, CP15, CP16, KAY, CACT, QUA, E(Y)3, TAI, CSK, DEC-1, L(2)GL, FLW, PABP, CT, TKV, SPRI, ACP70A, CI, BCD, AC, RETN, FAS3, LAR, NEB, DNC, PH-P, FWD, HEPH, RAB11	351	735	7937	0.9537259918212299	1.0	0.9990900602911533	99.99999981254322
GOTERM_BP_FAT	GO:0048610~reproductive cellular process	21	3.431372549019608	0.7098732137989023	FLW, MUS209, CT, TKV, CP18, CP19, SPRI, CP15, CP16, KAY, CI, CACT, FAS3, NEB, PH-P, TAI, FWD, HEPH, RAB11, DEC-1, L(2)GL	351	500	7937	0.9497264957264957	1.0	0.9991148905138365	99.99999987413779
GOTERM_BP_FAT	GO:0048609~reproductive process in a multicellular organism	31	5.065359477124183	0.8103974382656962	MUS209, CP18, CP19, CP15, CP16, KAY, CACT, QUA, E(Y)3, TAI, CSK, DEC-1, L(2)GL, FLW, PABP, CT, TKV, SPRI, ACP70A, CI, BCD, AC, RETN, FAS3, LAR, NEB, DNC, PH-P, FWD, HEPH, RAB11	351	778	7937	0.9010136298054036	1.0	0.9997407109798351	99.99999999989026
GOTERM_BP_FAT	GO:0032504~multicellular organism reproduction	31	5.065359477124183	0.8103974382656962	MUS209, CP18, CP19, CP15, CP16, KAY, CACT, QUA, E(Y)3, TAI, CSK, DEC-1, L(2)GL, FLW, PABP, CT, TKV, SPRI, ACP70A, CI, BCD, AC, RETN, FAS3, LAR, NEB, DNC, PH-P, FWD, HEPH, RAB11	351	778	7937	0.9010136298054036	1.0	0.9997407109798351	99.99999999989026

Annotation Cluster 12	Enrichment Score: 0.914261607119689
Category	Term	Count	%	PValue	Genes	List Total	Pop Hits	Pop Total	Fold Enrichment	Bonferroni	Benjamini	FDR
SP_PIR_KEYWORDS	glycosidase	10	1.6339869281045754	0.015942813712766332	CG4793, LYSE, CG9465, CG9463, ALPHA-MAN-I, CG9485, CG13160, ECT3, AMYREL, CHT7	591	86	12980	2.553811041592885	0.9759719661623403	0.46282015963980805	18.643149748396514
KEGG_PATHWAY	dme00511:Other glycan degradation	3	0.49019607843137253	0.20455451860784118	CG9465, CG9463, ECT3	92	19	2054	3.5251716247139586	0.9999996535207399	0.629053040053356	90.2943665839232
KEGG_PATHWAY	dme04142:Lysosome	5	0.8169934640522877	0.5544228610046781	CG9465, CG9463, CG12163, CG11459, ECT3	92	88	2054	1.2685276679841897	1.0	0.9180907805071844	99.97358619264583

Annotation Cluster 13	Enrichment Score: 0.8672919288432509
Category	Term	Count	%	PValue	Genes	List Total	Pop Hits	Pop Total	Fold Enrichment	Bonferroni	Benjamini	FDR
SP_PIR_KEYWORDS	cell adhesion	7	1.1437908496732025	0.01716318076713698	SCB, CAD89D, LAR, FAS3, FLO-2, FLW, DS	591	46	12980	3.342161406606342	0.9819827329392529	0.3947133233442167	19.928972081955585
GOTERM_BP_FAT	GO:0016339~calcium-dependent cell-cell adhesion	4	0.6535947712418301	0.0627885088193196	SCB, CAD89D, FAS3, DS	351	21	7937	4.307149640482974	1.0	0.855164316467002	65.83342539590828
GOTERM_BP_FAT	GO:0007156~homophilic cell adhesion	4	0.6535947712418301	0.12389254815933692	CAD89D, FAS3, DS, FZ	351	28	7937	3.23036223036223	1.0	0.918561805634317	88.81359951234653
GOTERM_BP_FAT	GO:0022610~biological adhesion	13	2.1241830065359477	0.12646614667519362	SCB, CAD89D, FLW, FLO-2, HML, FZ, BEAT-IB, NDG, DDR, SGS7, FAS3, LAR, DS	351	188	7937	1.563632781717888	1.0	0.917815457728032	89.34554060291893
GOTERM_BP_FAT	GO:0007155~cell adhesion	12	1.9607843137254901	0.14583768897087784	SCB, DDR, CAD89D, LAR, FAS3, FLO-2, FLW, DS, HML, FZ, BEAT-IB, NDG	351	174	7937	1.5594852146576286	1.0	0.9224765248584742	92.65083687174962
GOTERM_BP_FAT	GO:0016337~cell-cell adhesion	5	0.8169934640522877	0.2619903963708903	SCB, CAD89D, FAS3, DS, FZ	351	59	7937	1.9163165773335264	1.0	0.9678820093478709	99.34691502668583
GOTERM_CC_FAT	GO:0005887~integral to plasma membrane	12	1.9607843137254901	0.41288672173418406	SCB, CAD89D, SR-CIV, CG33934, DS, FZ, NRV3, NACRALPHA-30D, INE, EAG, PARA, DSCAM	242	198	4786	1.1985975457049838	1.0	0.9684309056288742	99.91640761963704
GOTERM_CC_FAT	GO:0031226~intrinsic to plasma membrane	12	1.9607843137254901	0.43269421633466865	SCB, CAD89D, SR-CIV, CG33934, DS, FZ, NRV3, NACRALPHA-30D, INE, EAG, PARA, DSCAM	242	201	4786	1.1807080300974466	1.0	0.9726300205623427	99.94705608339518

Annotation Cluster 14	Enrichment Score: 0.8561106220428778
Category	Term	Count	%	PValue	Genes	List Total	Pop Hits	Pop Total	Fold Enrichment	Bonferroni	Benjamini	FDR
INTERPRO	IPR002219:Protein kinase C, phorbol ester/diacylglycerol binding	4	0.6535947712418301	0.05942302085590872	CG34384, CG31140, UNC-13, CG11534	516	18	10196	4.391042204995694	1.0	0.9481076461376297	61.076480887078496
GOTERM_MF_FAT	GO:0008289~lipid binding	11	1.7973856209150325	0.08163693600290725	CG33498, CG34384, CG31140, CG10237, CG10657, UNC-13, PINTA, MELT, SYT7, CG17896, CG11534	398	121	7918	1.808588396528095	1.0	0.9839853429971871	70.9953839588079
GOTERM_MF_FAT	GO:0019992~diacylglycerol binding	4	0.6535947712418301	0.17584700620402524	CG34384, CG31140, UNC-13, CG11534	398	29	7918	2.7440651533529716	1.0	0.9908529464588888	93.9841966530343
INTERPRO	IPR002219:Protein kinase C-like, phorbol ester/diacylglycerol binding	4	0.6535947712418301	0.178601733947011	CG34384, CG31140, UNC-13, CG11534	516	29	10196	2.7254744720662925	1.0	0.9925148301298993	95.17015799887804
SMART	SM00109:C1	4	0.6535947712418301	0.19727754708753945	CG34384, CG31140, UNC-13, CG11534	257	29	4824	2.5890245538709244	0.9999999999999999	0.9978726864724762	93.11283556239533
GOTERM_BP_FAT	GO:0007242~intracellular signaling cascade	17	2.7777777777777777	0.24288267435342065	LRR47, AC3, CG8500, CG31140, KAY, CG11534, MEKK1, CG34384, CG8641, DNC, ACXD, SRC42A, FWD, UNC-13, CSK, RAB11, PI3K59F	351	297	7937	1.2943202202461461	1.0	0.9651687545379335	99.00272108804205

Annotation Cluster 15	Enrichment Score: 0.8535159504935486
Category	Term	Count	%	PValue	Genes	List Total	Pop Hits	Pop Total	Fold Enrichment	Bonferroni	Benjamini	FDR
GOTERM_CC_FAT	GO:0005875~microtubule associated complex	14	2.287581699346405	0.004790971176746398	EB1, KAT80, KLAR, KIF3C, DHC98D, MAP205, NEB, MAPMODULIN, CG17150, JUPITER, CG32392, L(1)DD4, CG12042, CLIP-190	242	115	4786	2.407617678763924	0.7539758366764394	0.5039917709114489	6.191164729099075
GOTERM_MF_FAT	GO:0008017~microtubule binding	9	1.4705882352941175	0.012840365715376967	EB1, MAP205, KAT80, MAPMODULIN, JUPITER, CORN, CG32392, CLIP-190, L(1)DD4	398	63	7918	2.842067480258435	0.9989933803245148	0.7484796764760584	17.124018031921253
GOTERM_MF_FAT	GO:0015631~tubulin binding	9	1.4705882352941175	0.01975426485148083	EB1, MAP205, KAT80, MAPMODULIN, JUPITER, CORN, CG32392, CLIP-190, L(1)DD4	398	68	7918	2.6330919302394324	0.9999764023142367	0.7817363845722556	25.171677346977162
GOTERM_CC_FAT	GO:0005881~cytoplasmic microtubule	3	0.49019607843137253	0.033112851823119946	EB1, MAP205, KLAR	242	6	4786	9.888429752066116	0.9999463301980388	0.75455090929837	36.11749035035502
GOTERM_BP_FAT	GO:0007017~microtubule-based process	27	4.411764705882353	0.03479196513606338	EB1, NOMPB, RPL36A, KAT80, MUS209, DHC98D, BETATUB97EF, MAP205, CCTGAMMA, CG17150, RPL6, DGT5, CG32392, CLIP-190, L(1)DD4, L(2)GL, RPA-70, KLAR, U2A, KIF3C, UNC-76, MAPMODULIN, NEB, EIF4G, FWD, RAB11, CG12042	351	406	7937	1.5037893141341419	1.0	0.8630991997583313	44.37031786845296
GOTERM_MF_FAT	GO:0008092~cytoskeletal protein binding	18	2.941176470588235	0.04644201420816636	EB1, MYO28B1, KAT80, SDC, KLAR, ACTN, UNC-76, MAP205, QUA, MAPMODULIN, CG1399, JUPITER, CORN, CG6891, CG32392, L(1)DD4, L(2)GL, CLIP-190	398	218	7918	1.642662855562215	0.9999999999906383	0.9404893010598936	49.899779844372425
GOTERM_CC_FAT	GO:0015630~microtubule cytoskeleton	17	2.7777777777777777	0.08626368873613743	EB1, KAT80, KLAR, DHC98D, BETATUB97EF, KIF3C, MAP205, CG17150, NEB, MAPMODULIN, JUPITER, DGT5, CG32392, RAB11, L(1)DD4, CG12042, CLIP-190	242	220	4786	1.5282118707738543	0.9999999999963718	0.9282255608357913	69.89719489959363
GOTERM_BP_FAT	GO:0007018~microtubule-based movement	9	1.4705882352941175	0.0877630377710582	UNC-76, NOMPB, CG17150, NEB, KLAR, DHC98D, KIF3C, BETATUB97EF, CG12042	351	104	7937	1.9568540433925048	1.0	0.8729552317179776	78.15553382390318
SP_PIR_KEYWORDS	microtubule	7	1.1437908496732025	0.09293843131957458	MAP205, NEB, JUPITER, KIF3C, BETATUB97EF, CLIP-190, L(1)DD4	591	69	12980	2.2281076044042276	0.9999999998514988	0.7155637181015676	71.41521255356353
GOTERM_CC_FAT	GO:0005874~microtubule	9	1.4705882352941175	0.10897414465530526	EB1, MAP205, NEB, JUPITER, KLAR, KIF3C, BETATUB97EF, CLIP-190, L(1)DD4	242	96	4786	1.8540805785123968	0.9999999999999977	0.9532463625045564	78.46506427880561
GOTERM_CC_FAT	GO:0044430~cytoskeletal part	19	3.104575163398693	0.19488115259424313	EB1, MYO28B1, KAT80, KLAR, DHC98D, BETATUB97EF, KIF3C, MAP205, CG17150, MAPMODULIN, NEB, JUPITER, DGT5, CG32392, PRM, RAB11, L(1)DD4, CG12042, CLIP-190	242	287	4786	1.3092694445244335	1.0	0.9642548815834042	94.41283950701998
GOTERM_CC_FAT	GO:0005876~spindle microtubule	3	0.49019607843137253	0.24776272954701078	EB1, MAP205, CLIP-190	242	19	4786	3.1226620269682472	1.0	0.9539954729711664	97.73776012114041
GOTERM_CC_FAT	GO:0005819~spindle	6	0.9803921568627451	0.2565989432620035	EB1, MAP205, JUPITER, DGT5, CLIP-190, L(1)DD4	242	68	4786	1.7450170150704911	1.0	0.9546014823196364	98.0669339463291
GOTERM_MF_FAT	GO:0003774~motor activity	7	1.1437908496732025	0.2789055965221988	MYO28B1, CG17150, NEB, PROCT, PRM, DHC98D, KIF3C	398	88	7918	1.582514846962083	1.0	0.9810965623511492	99.13678721788632
GOTERM_CC_FAT	GO:0005856~cytoskeleton	20	3.2679738562091507	0.4051105901890578	EB1, MYO28B1, KAT80, KLAR, DHC98D, BETATUB97EF, KIF3C, MAP205, CG17150, NEB, MAPMODULIN, JUPITER, DGT5, CG32392, PRM, RAB11, L(1)DD4, L(2)GL, CG12042, CLIP-190	242	351	4786	1.1268865814320361	1.0	0.9681523897126122	99.9004107002992
GOTERM_MF_FAT	GO:0003777~microtubule motor activity	4	0.6535947712418301	0.5380030702608675	CG17150, NEB, DHC98D, KIF3C	398	56	7918	1.4210337401292175	1.0	0.9949409658378354	99.99866338302708
GOTERM_CC_FAT	GO:0030286~dynein complex	3	0.49019607843137253	0.6456340548236391	CG17150, KLAR, DHC98D	242	43	4786	1.3797808956371325	1.0	0.9935829863150327	99.9998990427867
SP_PIR_KEYWORDS	cytoskeleton	4	0.6535947712418301	0.7762611456948953	MAP205, JUPITER, CLIP-190, L(1)DD4	591	89	12980	0.9870910093347781	1.0	0.9847801727188247	99.99999955136771
GOTERM_CC_FAT	GO:0043232~intracellular non-membrane-bounded organelle	43	7.026143790849673	0.8400733952906578	EB1, RPL36A, MYO28B1, KAT80, MRPS33, BONSAI, HP6, BETATUB97EF, DHC98D, S6KII, MAP205, CAP-D3, CG17150, RPL6, PROCT, E(Y)3, DGT5, RPS20, PRM, CG32392, REC, ORC1, L(2)GL, CLIP-190, L(1)DD4, MRPL52, L(2)K09022, RPA-70, KLAR, HRB98DE, SMC1, KIF3C, RPS7, MRPL28, NEB, MAPMODULIN, JUPITER, PH-P, PHO, RAB11, CG4866, CG34422, CG12042	242	943	4786	0.9018080155648843	1.0	0.9992045772794673	99.99999999745415
GOTERM_CC_FAT	GO:0043228~non-membrane-bounded organelle	43	7.026143790849673	0.8400733952906578	EB1, RPL36A, MYO28B1, KAT80, MRPS33, BONSAI, HP6, BETATUB97EF, DHC98D, S6KII, MAP205, CAP-D3, CG17150, RPL6, PROCT, E(Y)3, DGT5, RPS20, PRM, CG32392, REC, ORC1, L(2)GL, CLIP-190, L(1)DD4, MRPL52, L(2)K09022, RPA-70, KLAR, HRB98DE, SMC1, KIF3C, RPS7, MRPL28, NEB, MAPMODULIN, JUPITER, PH-P, PHO, RAB11, CG4866, CG34422, CG12042	242	943	4786	0.9018080155648843	1.0	0.9992045772794673	99.99999999745415
SP_PIR_KEYWORDS	cytoplasm	16	2.6143790849673203	0.8973319774845125	DIF, BETA'COP, SELR, INOS, MAP205, CACT, CG34384, CCTGAMMA, MAPMODULIN, NEDD4, E(Y)3, JUPITER, PRIMO-1, PRM, L(1)DD4, CLIP-190	591	436	12980	0.8059733929430758	1.0	0.997351091049192	99.99999999997965

Annotation Cluster 16	Enrichment Score: 0.8269278798113723
Category	Term	Count	%	PValue	Genes	List Total	Pop Hits	Pop Total	Fold Enrichment	Bonferroni	Benjamini	FDR
GOTERM_CC_FAT	GO:0016323~basolateral plasma membrane	5	0.8169934640522877	0.039159350071784	SCB, FAS3, SDC, ACTN, L(2)GL	242	26	4786	3.8032422123331218	0.9999914059168937	0.767311487330166	41.23407442922773
GOTERM_CC_FAT	GO:0030054~cell junction	11	1.7973856209150325	0.136279283216237	SCB, ACE, FAS3, SDT, SDC, SRC42A, CLUMSY, CG11155, NACRALPHA-30D, ACTN, L(2)GL	242	134	4786	1.6234735413839891	1.0	0.9627739247784192	85.76817295217192
GOTERM_CC_FAT	GO:0005925~focal adhesion	3	0.49019607843137253	0.1368174999091502	SCB, SDC, ACTN	242	13	4786	4.563890654799746	1.0	0.9535181544532932	85.88574128898317
GOTERM_CC_FAT	GO:0005924~cell-substrate adherens junction	3	0.49019607843137253	0.20988285575699692	SCB, SDC, ACTN	242	17	4786	3.4900340301409822	1.0	0.9622058603634059	95.65004069652552
GOTERM_CC_FAT	GO:0005912~adherens junction	5	0.8169934640522877	0.2101435261659147	SCB, SDT, SDC, SRC42A, ACTN	242	47	4786	2.1039212238438547	1.0	0.9563298220104399	95.66910032778195
GOTERM_CC_FAT	GO:0070161~anchoring junction	5	0.8169934640522877	0.22090658473791563	SCB, SDT, SDC, SRC42A, ACTN	242	48	4786	2.060089531680441	1.0	0.9579604141390984	96.3918811532558
GOTERM_CC_FAT	GO:0030055~cell-substrate junction	3	0.49019607843137253	0.22876850479848387	SCB, SDC, ACTN	242	18	4786	3.296143250688705	1.0	0.9575952467139438	96.84744727278374

Annotation Cluster 17	Enrichment Score: 0.8000571310931849
Category	Term	Count	%	PValue	Genes	List Total	Pop Hits	Pop Total	Fold Enrichment	Bonferroni	Benjamini	FDR
SP_PIR_KEYWORDS	Immunoglobulin domain	6	0.9803921568627451	0.06099381312975772	LAR, FAS3, TUTL, FRED, CG12484, KEK4	591	47	12980	2.8037585052381466	0.9999995438777423	0.6475664591189011	55.42269192803596
UP_SEQ_FEATURE	domain:Ig-like C2-type 2	3	0.49019607843137253	0.25542971037008133	LAR, FAS3, TUTL	154	19	2975	3.050239234449761	1.0	0.9999649935257103	98.54714461515768
UP_SEQ_FEATURE	domain:Ig-like C2-type 1	3	0.49019607843137253	0.25542971037008133	LAR, FAS3, TUTL	154	19	2975	3.050239234449761	1.0	0.9999649935257103	98.54714461515768

Annotation Cluster 18	Enrichment Score: 0.7737595954904244
Category	Term	Count	%	PValue	Genes	List Total	Pop Hits	Pop Total	Fold Enrichment	Bonferroni	Benjamini	FDR
SP_PIR_KEYWORDS	receptor	26	4.248366013071895	0.015612963125489352	OR82A, NOMPB, CG31760, FZ, CG11155, NACRALPHA-30D, OR46A, SR-CIV, SRPRBETA, GRIP, SCB, EIP78C, DH44-R1, OR83A, OR49A, OR67A, CLUMSY, TKV, GR85A, DDR, LAR, OR43A, SR-CIII, WSCK, MTHL3, MTHL5	591	347	12980	1.6456257893376636	0.974029187113053	0.5181663700334966	18.292353504475443
GOTERM_BP_FAT	GO:0007166~cell surface receptor linked signal transduction	39	6.372549019607843	0.027365318693918707	OR82A, SPE, CG31140, CG31760, FZ, BNL, MELT, OR46A, GBETA76C, STET, CG34411, CACT, BOBA, CG11318, SRC42A, L(2)GL, SCB, DH44-R1, OR83A, OR49A, NIMC1, DIF, OR67A, TKV, CG30054, SPEN, WNTD, IM23, FRY, CI, DDR, GR85A, CG34384, NEDD4, OR43A, HEPH, MTHL3, MTHL5, HIW	351	628	7937	1.4042816702052372	1.0	0.8547149938164329	36.84098559562301
INTERPRO	IPR017981:GPCR, family 2-like	5	0.8169934640522877	0.04489656065694966	DH44-R1, CG11318, FZ, MTHL3, MTHL5	516	27	10196	3.659201837496411	1.0	0.9323762916194012	50.71319150078936
SP_PIR_KEYWORDS	glycoprotein	28	4.57516339869281	0.06339084845478078	CAD89D, SDC, CG31760, FZ, NACH, OR46A, LIP1, CG25C, ACE, EST-P, DS, CG31690, ALPHA-MAN-I, INE, EAG, PARA, SCB, NETA, NETB, GR85A, FAS3, LAR, CG12163, APPL, WSCK, MTHL3, CG32751, MTHL5	591	435	12980	1.4136958593461308	0.9999997479143712	0.6368356530283836	56.86172482048113
SP_PIR_KEYWORDS	cell membrane	21	3.431372549019608	0.06951359706936613	OR82A, CAD89D, DH44-R1, OR83A, OR49A, OR67A, CLUMSY, CG31760, CG11155, MELT, NACRALPHA-30D, OR46A, GR85A, ACE, OR43A, DS, CG11318, PK, MTHL3, MTHL5, L(2)GL	591	308	12980	1.4974619289340103	0.9999999449538125	0.6259032324804918	60.34526383716516
GOTERM_CC_FAT	GO:0005886~plasma membrane	49	8.006535947712418	0.07439842168514743	SDC, CG12484, CG11155, MELT, NACRALPHA-30D, GBETA76C, STET, SR-CIV, DS, IMPE3, EAG, L(2)GL, DSCAM, PARA, OR67A, GR85A, FAS3, SDT, OR43A, APPL, WSCK, HIW, OR82A, CAD89D, CALX, CG7653, FLO-2, CG31760, FZ, BETA'COP, OR46A, ACE, CG11318, SRC42A, NRV3, INE, SCB, DH44-R1, OR83A, OR49A, CLUMSY, TKV, CG30054, ACTN, CG33934, LAR, PK, MTHL3, MTHL5	242	781	4786	1.2408016846382577	0.999999999843024	0.9185955512780316	64.25839839300426
GOTERM_BP_FAT	GO:0050877~neurological system process	32	5.228758169934641	0.08661672577341406	OR82A, NOMPB, TEQUILA, SDC, CPX, OR46A, SYT7, GBETA76C, OBP50E, S6KII, ACE, INE, CG32683, EAG, L(2)GL, SCB, OR83A, OR49A, PABP, CT, OR67A, TKV, GR85A, FAS3, OR43A, NEDD4, DNC, LOLA, UNC-13, OBP58C, RAB11, HIW	351	546	7937	1.3252768124562997	1.0	0.8774960325776067	77.69646750124926
SP_PIR_KEYWORDS	membrane	62	10.130718954248366	0.09708952227016775	140UP, SDC, CG12484, CG11155, MELT, NACRALPHA-30D, TUTL, DS, CG31690, CG10960, ALPHA-MAN-I, CG42313, CYP12A5, EAG, L(2)GL, PARA, CYP309A1, CG10444, SUT1, FRED, OR67A, CG1968, GR85A, FAS3, CYP6A9, OR43A, APPL, WSCK, CYP4AC1, OR82A, CALX, CAD89D, FLO-2, CG31760, FZ, CPX, BETA'COP, NACH, CG33298, OR46A, MFRN, ACE, TSP5D, CG11318, INE, PGANT2, CYP6A20, SCB, DH44-R1, AC3, OR83A, OR49A, CYP9F2, CLUMSY, LAR, CG33934, ACXD, CYP6A17, PK, CYP6A13, MTHL3, MTHL5	591	1139	12980	1.1955154059502429	0.9999999999487648	0.7126585004334578	73.04989587842653
UP_SEQ_FEATURE	topological domain:Extracellular	22	3.594771241830065	0.10761823120355854	SCB, OR82A, CAD89D, OR83A, OR49A, SDC, CG31760, OR67A, FZ, NACH, OR46A, GR85A, FAS3, LAR, TUTL, OR43A, DS, APPL, WSCK, INE, MTHL3, MTHL5	154	309	2975	1.3754045307443366	1.0	0.9996371385750181	80.47696345269595
UP_SEQ_FEATURE	glycosylation site:N-linked (GlcNAc...)	28	4.57516339869281	0.1203090629150434	CAD89D, SDC, CG31760, FZ, NACH, OR46A, LIP1, CG25C, ACE, EST-P, DS, CG31690, ALPHA-MAN-I, INE, EAG, PARA, SCB, NETA, NETB, GR85A, FAS3, LAR, CG12163, APPL, WSCK, MTHL3, CG32751, MTHL5	154	419	2975	1.2909524842699067	1.0	0.9990280569588968	84.10354059779117
PIR_SUPERFAMILY	PIRSF008678:odorant receptor	6	0.9803921568627451	0.17048792473081995	OR82A, OR83A, OR43A, OR49A, OR67A, OR46A	138	56	2596	2.0155279503105588	0.9999999999924367	0.999803707426372	88.88706521156328
INTERPRO	IPR004117:Olfactory receptor, Drosophila	6	0.9803921568627451	0.1763736764007653	OR82A, OR83A, OR43A, OR49A, OR67A, OR46A	516	59	10196	2.0094599921166734	1.0	0.9931142156389086	94.9643824446166
GOTERM_MF_FAT	GO:0004984~olfactory receptor activity	6	0.9803921568627451	0.1810739275919407	OR82A, OR83A, OR43A, OR49A, OR67A, OR46A	398	60	7918	1.9894472361809044	1.0	0.9903223879553127	94.51552208488167
GOTERM_BP_FAT	GO:0007608~sensory perception of smell	7	1.1437908496732025	0.18486956263628943	OR82A, OR83A, OR43A, OR49A, OR67A, OR46A, EAG	351	87	7937	1.8193994171005663	1.0	0.9448347190937042	96.6128954760785
GOTERM_BP_FAT	GO:0050890~cognition	20	3.2679738562091507	0.2078104263238032	SCB, OR82A, NOMPB, OR83A, TEQUILA, OR49A, CT, SDC, OR67A, OR46A, OBP50E, GBETA76C, S6KII, GR85A, FAS3, OR43A, DNC, OBP58C, CG32683, EAG	351	350	7937	1.2921448921448921	1.0	0.9558564616680424	97.88891840131654
UP_SEQ_FEATURE	topological domain:Cytoplasmic	25	4.084967320261438	0.21098967203558505	OR82A, CAD89D, SDC, CG31760, FZ, NACH, OR46A, TUTL, DS, ALPHA-MAN-I, INE, PGANT2, EAG, SCB, OR83A, OR49A, OR67A, GR85A, FAS3, LAR, OR43A, APPL, WSCK, MTHL3, MTHL5	154	394	2975	1.2257729580064605	1.0	0.9999902741647496	96.66236906467972
GOTERM_BP_FAT	GO:0007186~G-protein coupled receptor protein signaling pathway	18	2.941176470588235	0.22735601506950706	OR82A, DH44-R1, OR83A, OR49A, CG31760, CG31140, OR67A, FZ, CG30054, OR46A, GBETA76C, CG34411, GR85A, CG34384, OR43A, CG11318, MTHL3, MTHL5	351	314	7937	1.2962600032663727	1.0	0.9621709198718849	98.60420127504732
SP_PIR_KEYWORDS	olfaction	6	0.9803921568627451	0.2808011813981971	OR82A, OR83A, OR43A, OR49A, OR67A, OR46A	591	78	12980	1.6894442275152934	1.0	0.8663326734221233	98.54719518563361
GOTERM_CC_FAT	GO:0031224~intrinsic to membrane	75	12.254901960784313	0.28220607663499614	NHA1, 140UP, SDC, CG12484, CG11155, NACRALPHA-30D, CG16904, CG33203, STET, CG31600, SR-CIV, TUTL, DS, CG31690, CG10960, ALPHA-MAN-I, CG42313, TRP1, EAG, PARA, DSCAM, NUP133, CG10444, SUT1, FRED, OR67A, SCAP, DDR, GR85A, FAS3, OR43A, CG4822, STG1, ST6GAL, APPL, WSCK, CG5326, CG32000, OR82A, CALX, CG33253, CAD89D, CG31760, FZ, CPX, CG3156, NACH, CG33298, OR46A, CG6845, MFRN, CG34411, ACE, ELOF, TSP5D, CG11318, CG3164, NRV3, CG9459, INE, PGANT2, SCB, DH44-R1, AC3, OR83A, OR49A, CLUMSY, E(Y)2, KLAR, CG31689, LAR, CG33934, CG31445, MTHL3, MTHL5	242	1382	4786	1.073273851526713	1.0	0.9645132093720132	98.78757534678276
GOTERM_CC_FAT	GO:0016021~integral to membrane	73	11.928104575163399	0.3264707286856706	NHA1, 140UP, SDC, CG12484, CG11155, NACRALPHA-30D, CG16904, CG33203, STET, CG31600, SR-CIV, TUTL, DS, CG31690, CG10960, ALPHA-MAN-I, CG42313, TRP1, EAG, PARA, DSCAM, NUP133, CG10444, SUT1, FRED, OR67A, SCAP, DDR, GR85A, FAS3, OR43A, CG4822, STG1, ST6GAL, APPL, WSCK, CG5326, CG32000, OR82A, CALX, CG33253, CAD89D, CG31760, FZ, CG3156, NACH, CG33298, OR46A, CG6845, MFRN, CG34411, ELOF, TSP5D, CG11318, CG3164, NRV3, CG9459, INE, PGANT2, SCB, DH44-R1, AC3, OR83A, OR49A, CLUMSY, E(Y)2, KLAR, CG31689, LAR, CG33934, CG31445, MTHL3, MTHL5	242	1360	4786	1.0615520175012154	1.0	0.9558014670197131	99.4802678855661
GOTERM_BP_FAT	GO:0007600~sensory perception	15	2.450980392156863	0.3323981152969051	OR82A, NOMPB, OR83A, OR49A, SDC, CT, OR67A, OR46A, OBP50E, GBETA76C, GR85A, OR43A, OBP58C, CG32683, EAG	351	276	7937	1.2289421528551963	1.0	0.9809231099464625	99.87588389176099
SP_PIR_KEYWORDS	transmembrane	51	8.333333333333332	0.34403553323453157	NHA1, 140UP, SDC, CG12484, CG11155, NACRALPHA-30D, TUTL, DS, CG31690, CG10960, ALPHA-MAN-I, EAG, PARA, CG10444, SUT1, FRED, OR67A, GR85A, FAS3, OR43A, STG1, APPL, WSCK, OR82A, CG32000, CAD89D, CALX, CG31760, FZ, NACH, CG33298, OR46A, MFRN, TSP5D, CG11318, INE, CG17751, PGANT2, SCB, CG7342, DH44-R1, AC3, OR83A, OR49A, CLUMSY, CG16727, CG33934, LAR, ACXD, MTHL3, MTHL5	591	1039	12980	1.0780572885877184	1.0	0.9079951841937662	99.55425732202926
SP_PIR_KEYWORDS	transducer	13	2.1241830065359477	0.37645830864606084	OR82A, DH44-R1, OR83A, OR49A, CG31760, OR67A, FZ, OR46A, GBETA76C, GR85A, OR43A, MTHL3, MTHL5	591	234	12980	1.220154164316601	1.0	0.9217962108839064	99.767482872285
SP_PIR_KEYWORDS	g-protein coupled receptor	12	1.9607843137254901	0.3992815179726482	OR82A, GR85A, DH44-R1, OR83A, OR43A, OR49A, CG31760, OR67A, FZ, OR46A, MTHL3, MTHL5	591	217	12980	1.2145313340662938	1.0	0.9319242376923239	99.85593858074148
GOTERM_MF_FAT	GO:0005549~odorant binding	8	1.3071895424836601	0.42962979647789534	OR82A, OR83A, OR43A, OR49A, OR67A, OR46A, OBP50E, OBP58C	398	124	7918	1.2835143459231642	1.0	0.9853436912259315	99.9714183737689
GOTERM_BP_FAT	GO:0007606~sensory perception of chemical stimulus	10	1.6339869281045754	0.48702420053315987	OR82A, GR85A, OR83A, OR43A, OR49A, OR67A, OR46A, OBP50E, OBP58C, EAG	351	194	7937	1.1655946192028668	1.0	0.9934195613053857	99.99841910614654
SP_PIR_KEYWORDS	sensory transduction	7	1.1437908496732025	0.5810398495239909	OR82A, OR83A, OR43A, OR49A, OR67A, OR46A, GBETA76C	591	135	12980	1.1388105533621609	1.0	0.9530235868718695	99.99858940863466
UP_SEQ_FEATURE	transmembrane region	30	4.901960784313726	0.5818512749410617	OR82A, CAD89D, 140UP, SDC, CG31760, FZ, NACH, OR46A, MFRN, TUTL, DS, CG31690, ALPHA-MAN-I, INE, PGANT2, EAG, PARA, SCB, OR83A, OR49A, OR67A, GR85A, FAS3, CG33934, LAR, OR43A, APPL, WSCK, MTHL3, MTHL5	154	575	2975	1.007905138339921	1.0	0.9999999904039877	99.99963084661792

Annotation Cluster 19	Enrichment Score: 0.7683806945845796
Category	Term	Count	%	PValue	Genes	List Total	Pop Hits	Pop Total	Fold Enrichment	Bonferroni	Benjamini	FDR
GOTERM_MF_FAT	GO:0005501~retinoid binding	3	0.49019607843137253	0.05744625042866426	CG10237, CG10657, PINTA	398	8	7918	7.460427135678391	0.999999999999981	0.9575432156357894	57.6770296043873
GOTERM_MF_FAT	GO:0008289~lipid binding	11	1.7973856209150325	0.08163693600290725	CG33498, CG34384, CG31140, CG10237, CG10657, UNC-13, PINTA, MELT, SYT7, CG17896, CG11534	398	121	7918	1.808588396528095	1.0	0.9839853429971871	70.9953839588079
GOTERM_MF_FAT	GO:0019840~isoprenoid binding	3	0.49019607843137253	0.08644966062361956	CG10237, CG10657, PINTA	398	10	7918	5.968341708542713	1.0	0.9756212610805972	73.12783910747352
GOTERM_MF_FAT	GO:0019842~vitamin binding	8	1.3071895424836601	0.22757516626350188	CG14431, CG1516, CG14694, CG10237, CG10657, PINTA, CG6321, CG6574	398	99	7918	1.6076341302471957	1.0	0.9805461102224214	97.65496109500671
INTERPRO	IPR001251:Cellular retinaldehyde-binding/triple function, C-terminal	3	0.49019607843137253	0.5021470502180385	CG10237, CG10657, PINTA	516	33	10196	1.7963354474982383	1.0	0.9999161933399567	99.99783895241006
SMART	SM00516:SEC14	3	0.49019607843137253	0.5294785510428625	CG10237, CG10657, PINTA	257	33	4824	1.706402546869473	1.0	0.9994188150962013	99.9896841378971

Annotation Cluster 20	Enrichment Score: 0.7644826979544177
Category	Term	Count	%	PValue	Genes	List Total	Pop Hits	Pop Total	Fold Enrichment	Bonferroni	Benjamini	FDR
GOTERM_MF_FAT	GO:0003704~specific RNA polymerase II transcription factor activity	11	1.7973856209150325	0.004850500270239798	CI, BCD, TRF2, AC, EIP78C, LAB, CT, DLL, LOLA, SALR, KAY	398	77	7918	2.8420674802584354	0.9254637231828128	0.7269866728212939	6.82275381999069
GOTERM_BP_FAT	GO:0035120~post-embryonic appendage morphogenesis	18	2.941176470588235	0.02480604449289575	CUL-3, FLW, CT, FZ, TKV, DLL, SALR, SPEN, LIM1, FRY, S6KII, QUA, DS, HTH, PK, SRC42A, PIO, HEPH	351	229	7937	1.777404545963498	0.9999999999999999	0.8843596289394662	34.03164958285988
GOTERM_BP_FAT	GO:0035114~imaginal disc-derived appendage morphogenesis	18	2.941176470588235	0.03545852518157906	CUL-3, FLW, CT, FZ, TKV, DLL, SALR, SPEN, LIM1, FRY, S6KII, QUA, DS, HTH, PK, SRC42A, PIO, HEPH	351	239	7937	1.703036154919	1.0	0.8580394887361638	45.00313842094913
GOTERM_BP_FAT	GO:0035107~appendage morphogenesis	18	2.941176470588235	0.03923569173631519	CUL-3, FLW, CT, FZ, TKV, DLL, SALR, SPEN, LIM1, FRY, S6KII, QUA, DS, HTH, PK, SRC42A, PIO, HEPH	351	242	7937	1.681924136469591	1.0	0.8574324894142447	48.46323732112149
GOTERM_BP_FAT	GO:0048737~imaginal disc-derived appendage development	18	2.941176470588235	0.04045125230016999	CUL-3, FLW, CT, FZ, TKV, DLL, SALR, SPEN, LIM1, FRY, S6KII, QUA, DS, HTH, PK, SRC42A, PIO, HEPH	351	243	7937	1.675002637965601	1.0	0.856973809107571	49.532524954138914
GOTERM_BP_FAT	GO:0048736~appendage development	18	2.941176470588235	0.044680337139232154	CUL-3, FLW, CT, FZ, TKV, DLL, SALR, SPEN, LIM1, FRY, S6KII, QUA, DS, HTH, PK, SRC42A, PIO, HEPH	351	246	7937	1.654575776526996	1.0	0.8433536869937048	53.09252041248798
INTERPRO	IPR017970:Homeobox, conserved site	9	1.4705882352941175	0.11656242415452017	BCD, LAB, CT, HTH, CG7099, DLL, INV, HGTX, LIM1	516	97	10196	1.8333732917765524	1.0	0.9880129453281564	85.17532004101382
INTERPRO	IPR000047:Helix-turn-helix motif, lambda-like repressor	3	0.49019607843137253	0.1202934062622989	DLL, INV, HGTX	516	12	10196	4.9399224806201545	1.0	0.9875293088813256	86.11085176962949
GOTERM_BP_FAT	GO:0007480~imaginal disc-derived leg morphogenesis	4	0.6535947712418301	0.1339241248610695	DS, HTH, DLL, LIM1	351	29	7937	3.118970429315257	1.0	0.9226979251958071	90.75596819517965
GOTERM_BP_FAT	GO:0035127~post-embryonic limb morphogenesis	4	0.6535947712418301	0.1339241248610695	DS, HTH, DLL, LIM1	351	29	7937	3.118970429315257	1.0	0.9226979251958071	90.75596819517965
GOTERM_BP_FAT	GO:0035109~imaginal disc-derived limb morphogenesis	4	0.6535947712418301	0.1442259935351365	DS, HTH, DLL, LIM1	351	30	7937	3.015004748338082	1.0	0.9245297432859536	92.41778346912241
GOTERM_BP_FAT	GO:0007478~leg disc morphogenesis	4	0.6535947712418301	0.15477931796598204	DS, HTH, DLL, LIM1	351	31	7937	2.9177465306497568	1.0	0.9286310447932592	93.82624853653493
GOTERM_BP_FAT	GO:0007479~leg disc proximal/distal pattern formation	3	0.49019607843137253	0.15519384889011067	HTH, DLL, LIM1	351	16	7937	4.239850427350428	1.0	0.9271554603038343	93.87620217645734
GOTERM_BP_FAT	GO:0035223~leg disc pattern formation	3	0.49019607843137253	0.15519384889011067	HTH, DLL, LIM1	351	16	7937	4.239850427350428	1.0	0.9271554603038343	93.87620217645734
INTERPRO	IPR012287:Homeodomain-related	9	1.4705882352941175	0.16669018635073074	BCD, LAB, PBP95, CT, HTH, DLL, INV, HGTX, LIM1	516	106	10196	1.6777095217200526	1.0	0.9942719789480179	93.97108692061296
SP_PIR_KEYWORDS	Homeobox	8	1.3071895424836601	0.19425913540073358	BCD, LAB, CT, HTH, DLL, INV, HGTX, LIM1	591	104	12980	1.6894442275152934	1.0	0.8436941599203878	93.75225234487337
GOTERM_BP_FAT	GO:0007449~proximal/distal pattern formation, imaginal disc	3	0.49019607843137253	0.23631455337375473	HTH, DLL, LIM1	351	21	7937	3.230362230362231	1.0	0.9633993329416786	98.84935180452473
GOTERM_BP_FAT	GO:0035110~leg morphogenesis	4	0.6535947712418301	0.24604944774414828	DS, HTH, DLL, LIM1	351	39	7937	2.319234421798525	1.0	0.9659485265308876	99.06959887259637
GOTERM_BP_FAT	GO:0007447~imaginal disc pattern formation	7	1.1437908496732025	0.24858771429757345	CI, DS, HTH, DLL, TKV, INV, LIM1	351	96	7937	1.6488307217473883	1.0	0.9654405373402961	99.12013632043451
INTERPRO	IPR001356:Homeobox	8	1.3071895424836601	0.25628982514080606	BCD, LAB, CT, HTH, DLL, INV, HGTX, LIM1	516	102	10196	1.5497796017631857	1.0	0.9985986297769801	98.95450155998307
GOTERM_BP_FAT	GO:0060173~limb development	4	0.6535947712418301	0.2580498336116277	DS, HTH, DLL, LIM1	351	40	7937	2.2612535612535614	1.0	0.9667752410402355	99.28670234771192
GOTERM_BP_FAT	GO:0035108~limb morphogenesis	4	0.6535947712418301	0.2580498336116277	DS, HTH, DLL, LIM1	351	40	7937	2.2612535612535614	1.0	0.9667752410402355	99.28670234771192
UP_SEQ_FEATURE	DNA-binding region:Homeobox	5	0.8169934640522877	0.2658843796021558	BCD, LAB, CT, DLL, INV	154	51	2975	1.8939393939393936	1.0	0.9999561651392788	98.8139209583888
GOTERM_BP_FAT	GO:0009954~proximal/distal pattern formation	3	0.49019607843137253	0.26951991641884376	HTH, DLL, LIM1	351	23	7937	2.9494611668524717	1.0	0.9706088090207217	99.44892224259405
SMART	SM00389:HOX	8	1.3071895424836601	0.2966718023624933	BCD, LAB, CT, HTH, DLL, INV, HGTX, LIM1	257	102	4824	1.4721904325932706	1.0	0.9985973481731965	98.62253852064684
GOTERM_MF_FAT	GO:0003702~RNA polymerase II transcription factor activity	16	2.6143790849673203	0.3080340397925872	EIP78C, LAB, EAR, CT, DLL, SALR, INV, SIMA, KAY, TRF2, BCD, CI, AC, MED9, MAT1, LOLA	398	257	7918	1.2385663727196292	1.0	0.9788362285172514	99.52591152031289
GOTERM_BP_FAT	GO:0035218~leg disc development	4	0.6535947712418301	0.3920371651792582	DS, HTH, DLL, LIM1	351	51	7937	1.773532204904754	1.0	0.9874350885433563	99.9736501093478
SP_PIR_KEYWORDS	Transcription	20	3.2679738562091507	0.42275799314230195	EIP78C, LAB, CT, DIF, DLL, E(Y)2, INV, SPEN, SIMA, FRY, RPII140, KAY, BCD, RETN, E(Y)3, MED9, TAI, LOLA, PHO, HIW	591	393	12980	1.1176984711297107	1.0	0.9336223134125275	99.91364645725454
GOTERM_BP_FAT	GO:0003002~regionalization	22	3.594771241830065	0.4400092517201591	PABP, CT, FRED, FZ, TKV, DLL, INV, SPEN, LIM1, NETB, S6KII, BCD, CI, RETN, CACT, BOBA, DS, HTH, PK, RAB11, SRPRBETA, L(2)GL	351	454	7937	1.095761637611858	1.0	0.9904520017833073	99.99324519285733
GOTERM_BP_FAT	GO:0006357~regulation of transcription from RNA polymerase II promoter	10	1.6339869281045754	0.47447936656659	CI, BCD, TRF2, RETN, LAB, HTH, DIF, LOLA, E(Y)2, INV	351	192	7937	1.177736229819563	1.0	0.9928722413238211	99.99764128226192
SP_PIR_KEYWORDS	transcription regulation	19	3.104575163398693	0.49585338031052645	EIP78C, LAB, CT, DIF, DLL, E(Y)2, INV, SPEN, SIMA, FRY, KAY, BCD, RETN, E(Y)3, MED9, TAI, LOLA, PHO, HIW	591	387	12980	1.078275773116996	1.0	0.9414218622272842	99.984816079071
GOTERM_BP_FAT	GO:0007389~pattern specification process	22	3.594771241830065	0.5487889112610194	PABP, CT, FRED, FZ, TKV, DLL, INV, SPEN, LIM1, NETB, S6KII, BCD, CI, RETN, CACT, BOBA, DS, HTH, PK, RAB11, SRPRBETA, L(2)GL	351	480	7937	1.0364078822412157	1.0	0.996045273488995	99.99981112722473
GOTERM_MF_FAT	GO:0043565~sequence-specific DNA binding	12	1.9607843137254901	0.6088470028303783	BCD, EIP78C, LAB, PBP95, CT, HTH, DLL, INV, HGTX, HRB98DE, LIM1, KAY	398	230	7918	1.0379724710509066	1.0	0.9972522459597505	99.99988105682061
GOTERM_MF_FAT	GO:0003700~transcription factor activity	17	2.7777777777777777	0.8295147761850133	EIP78C, LAB, DIF, CT, DLL, E(Y)2, INV, LIM1, KAY, BCD, CI, AC, RETN, HTH, SOX102F, PHO, HGTX	398	389	7918	0.8694242420327859	1.0	0.9998278250678604	99.99999999931819

Annotation Cluster 21	Enrichment Score: 0.7586938029303101
Category	Term	Count	%	PValue	Genes	List Total	Pop Hits	Pop Total	Fold Enrichment	Bonferroni	Benjamini	FDR
SP_PIR_KEYWORDS	hydrolase	90	14.705882352941178	0.002702037431335643	CG8773, CG14990, MYO28B1, CG17333, LYSE, DOB, SPE, CG9485, CG15254, DHC98D, CG8481, CG10824, EST-P, CCTGAMMA, CG5390, ALPHA-MAN-I, VERM, RS1, CG3264, SER12, ANCE-3, ARG, ADGF-C, NEP5, CG8908, CG7860, CG31368, ECT3, CG3916, CG34161, CG4613, GAMMATRY, CG1632, CHT7, CG3635, CG4793, CG17598, CG4822, CG31469, CG13160, GRASS, CG18563, MUC96D, CG32751, ALPHA-EST6, CG32000, CG8232, CG7653, CG18284, CG9465, CG9463, CG30287, CG30043, CG3156, CG33298, CG2493, SER7, LIP1, CG9646, E23, ACE, CG17150, CG9850, CG11319, PTP52F, CG11459, NRV3, CG4293, PRIMO-1, FLW, CDA5, CDA4, CG34447, CG1304, KLAR, KIF3C, CG3303, CG13283, CG13282, LAR, CG6357, CG4580, NEB, DGP-1, JON65AIV, DNC, CG12163, CG31445, AMYREL, CG31619	591	1470	12980	1.3446596912876827	0.4661931072552703	0.18879978126302177	3.413970706897773
GOTERM_BP_FAT	GO:0006508~proteolysis	42	6.862745098039216	0.06300524582075234	CG8773, CG14990, CG8232, CG7653, TEQUILA, CG17337, SPE, CG30287, CG30043, AOS1, CG2493, SER7, CG15254, UBCD2, CG9850, CG4238, CG11319, CG11459, CG5390, CG32369, SER12, CUL-3, ANCE-3, NEP5, CG1304, GAMMATRY, CG4613, CG3916, CG1632, SCAP, CG13283, CG4793, CG4580, NEDD4, JON65AIV, CG12163, CG31445, CG13160, GRASS, CG18563, HIW, CG31619	351	731	7937	1.2992154524302268	1.0	0.8504711282004638	65.96404346401252
GOTERM_MF_FAT	GO:0008236~serine-type peptidase activity	21	3.431372549019608	0.14201398906712942	CG14990, SER12, TEQUILA, SPE, CG30287, CG1304, CG2493, SER7, CG3916, CG4613, GAMMATRY, CG1632, CG3303, STET, CG8481, CG4793, JON65AIV, CG11319, CG5390, CG18563, GRASS	398	308	7918	1.3564412973960713	1.0	0.9893688689337532	89.20482760597524
GOTERM_MF_FAT	GO:0017171~serine hydrolase activity	21	3.431372549019608	0.14695995873635104	CG14990, SER12, TEQUILA, SPE, CG30287, CG1304, CG2493, SER7, CG3916, CG4613, GAMMATRY, CG1632, CG3303, STET, CG8481, CG4793, JON65AIV, CG11319, CG5390, CG18563, GRASS	398	310	7918	1.3476900632193225	1.0	0.9885217070498172	90.07480996627957
GOTERM_MF_FAT	GO:0004252~serine-type endopeptidase activity	19	3.104575163398693	0.16600198794046078	CG14990, SER12, TEQUILA, SPE, CG30287, CG1304, SER7, CG3916, CG4613, GAMMATRY, CG1632, CG3303, STET, CG8481, CG4793, JON65AIV, CG5390, CG18563, GRASS	398	280	7918	1.3499820531227567	1.0	0.9921457284494781	92.85099139174109
GOTERM_MF_FAT	GO:0004175~endopeptidase activity	28	4.57516339869281	0.21185391216660826	CG14990, TEQUILA, SPE, CG30287, SER7, CG15254, STET, CG8481, CG9850, CG11459, CG5390, SER12, NEP5, CG1304, CG4613, CG3916, GAMMATRY, CG1632, CG3303, CG13283, CG4793, CG4580, CG6357, JON65AIV, CG12163, CG18563, GRASS, CG31619	398	457	7918	1.218917343830751	1.0	0.9875222117741768	96.85713268944387
GOTERM_MF_FAT	GO:0008233~peptidase activity	38	6.209150326797386	0.22351987333672416	CG8773, CG14990, CG7653, TEQUILA, CG17337, SPE, CG30287, CG30043, CG2493, SER7, CG15254, STET, CG8481, CG9850, CG11319, CG11459, CG5390, CG32369, SER12, ANCE-3, NEP5, CG1304, GAMMATRY, CG4613, CG3916, CG1632, CG3303, CG13283, CG4793, CG4580, CG6357, JON65AIV, CG12163, CG31445, CG13160, GRASS, CG18563, CG31619	398	648	7918	1.166651157019666	1.0	0.9853259454533648	97.46953054565076
GOTERM_MF_FAT	GO:0070011~peptidase activity, acting on L-amino acid peptides	36	5.88235294117647	0.22747323712651918	CG8773, CG14990, CG7653, TEQUILA, CG17337, SPE, CG30287, CG2493, SER7, CG15254, STET, CG8481, CG9850, CG11319, CG11459, CG5390, CG32369, SER12, ANCE-3, NEP5, CG1304, GAMMATRY, CG4613, CG3916, CG1632, CG3303, CG13283, CG4793, CG4580, CG6357, JON65AIV, CG12163, CG31445, CG18563, GRASS, CG31619	398	612	7918	1.1702630801064144	1.0	0.982638663780084	97.65045964453147
INTERPRO	IPR001254:Peptidase S1 and S6, chymotrypsin/Hap	16	2.6143790849673203	0.27118677622891796	CG14990, SER12, TEQUILA, SPE, CG30287, CG1304, SER7, CG3916, CG4613, GAMMATRY, CG1632, CG4793, JON65AIV, CG5390, CG18563, GRASS	516	248	10196	1.274818704676169	1.0	0.9987179770407408	99.23444548432127
SP_PIR_KEYWORDS	Serine protease	9	1.4705882352941175	0.2714317058633129	SER12, JON65AIV, SPE, CG30287, GRASS, SER7, CG3916, GAMMATRY, CG4613	591	135	12980	1.464184997179921	1.0	0.8627060474427588	98.28456476876379
SMART	SM00020:Tryp_SPc	16	2.6143790849673203	0.33523912596272654	CG14990, SER12, TEQUILA, SPE, CG30287, CG1304, SER7, CG3916, CG4613, GAMMATRY, CG1632, CG4793, JON65AIV, CG5390, CG18563, GRASS	257	248	4824	1.2109953558428517	1.0	0.9989509901578962	99.3067798684057
INTERPRO	IPR018114:Peptidase S1/S6, chymotrypsin/Hap, active site	12	1.9607843137254901	0.3712696141948647	SER12, TEQUILA, JON65AIV, SPE, CG30287, CG1304, CG5390, GRASS, SER7, CG3916, GAMMATRY, CG4613	516	191	10196	1.2414464872762694	1.0	0.9995093336604406	99.92131501750222
INTERPRO	IPR001314:Peptidase S1A, chymotrypsin	11	1.7973856209150325	0.6221510440550948	SER12, JON65AIV, SPE, CG30287, CG1304, CG5390, GRASS, SER7, CG3916, GAMMATRY, CG4613	516	210	10196	1.035031376891842	1.0	0.9999823689738808	99.99996911593105
SP_PIR_KEYWORDS	Protease	12	1.9607843137254901	0.6598166745723028	SER12, CG9850, JON65AIV, SPE, CG30287, CG12163, GRASS, SER7, CG15254, CG3916, GAMMATRY, CG4613	591	264	12980	0.9983079526226735	1.0	0.9659703844499885	99.99990271022857

Annotation Cluster 22	Enrichment Score: 0.7428876350470136
Category	Term	Count	%	PValue	Genes	List Total	Pop Hits	Pop Total	Fold Enrichment	Bonferroni	Benjamini	FDR
GOTERM_BP_FAT	GO:0048645~organ formation	7	1.1437908496732025	0.007594221486700364	BOBA, CT, HTH, DLL, FZ, RAB11, NETB	351	40	7937	3.957193732193732	0.9999853325300673	0.7960708470981034	11.860393860404239
GOTERM_BP_FAT	GO:0048859~formation of anatomical boundary	7	1.1437908496732025	0.012055740867955573	BOBA, DS, CT, HTH, FZ, RAB11, NETB	351	44	7937	3.5974488474488475	0.9999999796124422	0.7713802386333807	18.198030768746253
GOTERM_BP_FAT	GO:0048569~post-embryonic organ development	22	3.594771241830065	0.02209056897888706	CUL-3, FLW, CT, DIF, FZ, TKV, DLL, SALR, SPEN, LIM1, FRY, KAY, S6KII, QUA, DS, HTH, PK, SRC42A, PIO, HEPH, IMPE3, L(2)GL	351	297	7937	1.6750026379656011	0.9999999999999931	0.8863069913846845	30.92270929581675
GOTERM_BP_FAT	GO:0010160~formation of organ boundary	6	0.9803921568627451	0.024593972495246648	BOBA, CT, HTH, FZ, RAB11, NETB	351	38	7937	3.570400359874044	0.9999999999999999	0.8969208231364051	33.79366405671058
GOTERM_BP_FAT	GO:0035120~post-embryonic appendage morphogenesis	18	2.941176470588235	0.02480604449289575	CUL-3, FLW, CT, FZ, TKV, DLL, SALR, SPEN, LIM1, FRY, S6KII, QUA, DS, HTH, PK, SRC42A, PIO, HEPH	351	229	7937	1.777404545963498	0.9999999999999999	0.8843596289394662	34.03164958285988
GOTERM_BP_FAT	GO:0048563~post-embryonic organ morphogenesis	21	3.431372549019608	0.026134289322210878	CUL-3, FLW, CT, FZ, TKV, DLL, SALR, SPEN, LIM1, FRY, KAY, S6KII, QUA, DS, HTH, PK, SRC42A, PIO, HEPH, IMPE3, L(2)GL	351	284	7937	1.6720536896593234	1.0	0.8693092963908474	35.504009766723435
GOTERM_BP_FAT	GO:0007560~imaginal disc morphogenesis	21	3.431372549019608	0.026134289322210878	CUL-3, FLW, CT, FZ, TKV, DLL, SALR, SPEN, LIM1, FRY, KAY, S6KII, QUA, DS, HTH, PK, SRC42A, PIO, HEPH, IMPE3, L(2)GL	351	284	7937	1.6720536896593234	1.0	0.8693092963908474	35.504009766723435
GOTERM_BP_FAT	GO:0009791~post-embryonic development	29	4.738562091503268	0.026877260174717886	DLL, FZ, YELLOW-F2, S6KII, KAY, QUA, DS, HTH, SRC42A, PIO, SRPRBETA, IMPE3, CECA2, L(2)GL, EIP78C, CUL-3, FLW, DIF, CT, TKV, SALR, SPEN, CG7860, LIM1, FRY, ACP70A, PH-P, PK, HEPH	351	434	7937	1.5109758819436239	1.0	0.8631526634649187	36.314069469300925
GOTERM_BP_FAT	GO:0002165~instar larval or pupal development	28	4.57516339869281	0.029759676274541527	DLL, FZ, YELLOW-F2, S6KII, KAY, QUA, DS, HTH, SRC42A, PIO, SRPRBETA, IMPE3, CECA2, L(2)GL, EIP78C, CUL-3, FLW, CT, TKV, SALR, SPEN, CG7860, LIM1, FRY, ACP70A, PH-P, PK, HEPH	351	418	7937	1.5147153041889883	1.0	0.8530660804276808	39.36716241675329
GOTERM_BP_FAT	GO:0007476~imaginal disc-derived wing morphogenesis	17	2.7777777777777777	0.03168658898645415	CUL-3, FLW, CT, FZ, TKV, DLL, SALR, SPEN, FRY, S6KII, QUA, DS, HTH, PK, SRC42A, PIO, HEPH	351	218	7937	1.763362868867456	1.0	0.8589726220610607	41.33088564240178
GOTERM_BP_FAT	GO:0007472~wing disc morphogenesis	17	2.7777777777777777	0.03416040597563766	CUL-3, FLW, CT, FZ, TKV, DLL, SALR, SPEN, FRY, S6KII, QUA, DS, HTH, PK, SRC42A, PIO, HEPH	351	220	7937	1.7473322973322971	1.0	0.8686432797286305	43.76441964332898
GOTERM_BP_FAT	GO:0035114~imaginal disc-derived appendage morphogenesis	18	2.941176470588235	0.03545852518157906	CUL-3, FLW, CT, FZ, TKV, DLL, SALR, SPEN, LIM1, FRY, S6KII, QUA, DS, HTH, PK, SRC42A, PIO, HEPH	351	239	7937	1.703036154919	1.0	0.8580394887361638	45.00313842094913
GOTERM_BP_FAT	GO:0035107~appendage morphogenesis	18	2.941176470588235	0.03923569173631519	CUL-3, FLW, CT, FZ, TKV, DLL, SALR, SPEN, LIM1, FRY, S6KII, QUA, DS, HTH, PK, SRC42A, PIO, HEPH	351	242	7937	1.681924136469591	1.0	0.8574324894142447	48.46323732112149
GOTERM_BP_FAT	GO:0048737~imaginal disc-derived appendage development	18	2.941176470588235	0.04045125230016999	CUL-3, FLW, CT, FZ, TKV, DLL, SALR, SPEN, LIM1, FRY, S6KII, QUA, DS, HTH, PK, SRC42A, PIO, HEPH	351	243	7937	1.675002637965601	1.0	0.856973809107571	49.532524954138914
GOTERM_BP_FAT	GO:0035220~wing disc development	20	3.2679738562091507	0.04236943757359362	CUL-3, FLW, CT, FZ, TKV, DLL, SALR, INV, SPEN, FRY, KAY, S6KII, CI, QUA, DS, HTH, PK, SRC42A, PIO, HEPH	351	281	7937	1.60943313968225	1.0	0.852716583621157	51.17758167683749
GOTERM_BP_FAT	GO:0048736~appendage development	18	2.941176470588235	0.044680337139232154	CUL-3, FLW, CT, FZ, TKV, DLL, SALR, SPEN, LIM1, FRY, S6KII, QUA, DS, HTH, PK, SRC42A, PIO, HEPH	351	246	7937	1.654575776526996	1.0	0.8433536869937048	53.09252041248798
GOTERM_BP_FAT	GO:0016360~sensory organ precursor cell fate determination	4	0.6535947712418301	0.048775793815210466	BOBA, CT, FZ, RAB11	351	19	7937	4.760533813165392	1.0	0.8535781448600159	56.314015861747116
GOTERM_BP_FAT	GO:0007552~metamorphosis	24	3.9215686274509802	0.04885131314070152	CUL-3, FLW, CT, FZ, TKV, DLL, SALR, SPEN, CG7860, LIM1, S6KII, FRY, KAY, QUA, DS, HTH, PK, SRC42A, PIO, HEPH, IMPE3, CECA2, FON, L(2)GL	351	362	7937	1.499173631770317	1.0	0.8466408095303686	56.37141914040589
GOTERM_BP_FAT	GO:0035317~imaginal disc-derived wing hair organization	5	0.8169934640522877	0.05556492229784819	QUA, DS, PK, FZ, FRY	351	33	7937	3.426141759475093	1.0	0.8694175362110701	61.20066353753876
GOTERM_BP_FAT	GO:0045197~establishment or maintenance of epithelial cell apical/basal polarity	4	0.6535947712418301	0.055570129297187534	SDT, DS, FZ, L(2)GL	351	20	7937	4.522507122507123	1.0	0.8629585376500174	61.20420602804471
GOTERM_BP_FAT	GO:0048707~instar larval or pupal morphogenesis	23	3.758169934640523	0.05668574765368716	CUL-3, FLW, CT, FZ, TKV, DLL, SALR, SPEN, CG7860, LIM1, S6KII, FRY, KAY, QUA, DS, HTH, PK, SRC42A, PIO, HEPH, IMPE3, CECA2, L(2)GL	351	347	7937	1.4988135996781529	1.0	0.8621215979127032	61.95622919126783
GOTERM_BP_FAT	GO:0008544~epidermis development	6	0.9803921568627451	0.05893576916560553	CI, QUA, DS, PK, FZ, FRY	351	48	7937	2.8265669515669516	1.0	0.8606548818880257	63.43146089046473
GOTERM_BP_FAT	GO:0035316~non-sensory hair organization	5	0.8169934640522877	0.060877061976169024	QUA, DS, PK, FZ, FRY	351	34	7937	3.3253728841964136	1.0	0.8519842935557465	64.66090949180978
GOTERM_BP_FAT	GO:0035315~hair cell differentiation	5	0.8169934640522877	0.060877061976169024	QUA, DS, PK, FZ, FRY	351	34	7937	3.3253728841964136	1.0	0.8519842935557465	64.66090949180978
GOTERM_BP_FAT	GO:0009886~post-embryonic morphogenesis	23	3.758169934640523	0.06318176336566234	CUL-3, FLW, CT, FZ, TKV, DLL, SALR, SPEN, CG7860, LIM1, S6KII, FRY, KAY, QUA, DS, HTH, PK, SRC42A, PIO, HEPH, IMPE3, CECA2, L(2)GL	351	353	7937	1.4733380144145016	1.0	0.845629421614851	66.07007616912801
GOTERM_BP_FAT	GO:0009913~epidermal cell differentiation	5	0.8169934640522877	0.072274828925611	QUA, DS, PK, FZ, FRY	351	36	7937	3.140629946185502	1.0	0.8635003391630041	71.13109049186124
GOTERM_BP_FAT	GO:0007398~ectoderm development	7	1.1437908496732025	0.07834576682526598	CI, QUA, DS, PK, FZ, MELT, FRY	351	68	7937	2.327761018937489	1.0	0.8717398947186049	74.10537722919204
GOTERM_BP_FAT	GO:0007469~antennal development	4	0.6535947712418301	0.07844043831619316	CT, DLL, SALR, FRY	351	23	7937	3.932614889136629	1.0	0.867533912204492	74.14939229328286
GOTERM_BP_FAT	GO:0008052~sensory organ boundary specification	4	0.6535947712418301	0.07844043831619316	BOBA, CT, FZ, RAB11	351	23	7937	3.932614889136629	1.0	0.867533912204492	74.14939229328286
GOTERM_BP_FAT	GO:0035088~establishment or maintenance of apical/basal cell polarity	4	0.6535947712418301	0.10471537162292688	SDT, DS, FZ, L(2)GL	351	26	7937	3.4788516326977867	1.0	0.8938601603226702	83.98871065411235
GOTERM_BP_FAT	GO:0001709~cell fate determination	10	1.6339869281045754	0.11573188340249241	AC, LAB, BOBA, CT, FZ, TKV, SPEN, INV, RAB11, L(2)GL	351	129	7937	1.7529097374058615	1.0	0.9087636554635193	86.95707745602115
GOTERM_BP_FAT	GO:0007444~imaginal disc development	24	3.9215686274509802	0.1433436068037552	CUL-3, FLW, CT, FZ, TKV, DLL, SALR, BNL, INV, SPEN, LIM1, S6KII, FRY, KAY, CI, QUA, DS, HTH, PK, SRC42A, PIO, HEPH, IMPE3, L(2)GL	351	412	7937	1.3172350842253757	1.0	0.9276770950478566	92.28726521735737
GOTERM_BP_FAT	GO:0001737~establishment of imaginal disc-derived wing hair orientation	3	0.49019607843137253	0.1710186691492198	DS, PK, FZ	351	17	7937	3.9904474610356964	1.0	0.9353224811297317	95.52269863408539
GOTERM_BP_FAT	GO:0030010~establishment of cell polarity	3	0.49019607843137253	0.18709374935553885	DS, FZ, L(2)GL	351	18	7937	3.7687559354226026	1.0	0.945410828967189	96.76274816117629
GOTERM_BP_FAT	GO:0001738~morphogenesis of a polarized epithelium	6	0.9803921568627451	0.19515939008177757	SDT, DS, PK, FZ, L(2)GL, KAY	351	70	7937	1.9382173382173384	1.0	0.9497325277199713	97.25553591219733
GOTERM_CC_FAT	GO:0005768~endosome	4	0.6535947712418301	0.20319184193531664	CG34384, FZ, TKV, RAB11	242	31	4786	2.5518528392428688	1.0	0.963711829767839	95.13343356815565
GOTERM_BP_FAT	GO:0051017~actin filament bundle formation	3	0.49019607843137253	0.20336645000324444	QUA, SRC42A, ACTN	351	19	7937	3.570400359874044	1.0	0.9550543838006922	97.6839945427952
GOTERM_BP_FAT	GO:0001751~compound eye photoreceptor cell differentiation	8	1.3071895424836601	0.21779791868483836	LAR, HTH, FZ, MELT, KLAR, RAB11, KAY, FRY	351	111	7937	1.629732296398963	1.0	0.9593241593966017	98.28899561774277
GOTERM_BP_FAT	GO:0007391~dorsal closure	7	1.1437908496732025	0.24120300064160533	SCB, CG25C, SRC42A, TKV, RAB11, L(2)GL, KAY	351	95	7937	1.6661868346078874	1.0	0.9652040905572189	98.96544087348964
GOTERM_BP_FAT	GO:0007447~imaginal disc pattern formation	7	1.1437908496732025	0.24858771429757345	CI, DS, HTH, DLL, TKV, INV, LIM1	351	96	7937	1.6488307217473883	1.0	0.9654405373402961	99.12013632043451
GOTERM_BP_FAT	GO:0001754~eye photoreceptor cell differentiation	8	1.3071895424836601	0.2507763927458792	LAR, HTH, FZ, MELT, KLAR, RAB11, KAY, FRY	351	116	7937	1.5594852146576286	1.0	0.9656867565131889	99.1616309685686
GOTERM_BP_FAT	GO:0016331~morphogenesis of embryonic epithelium	8	1.3071895424836601	0.27817836137752294	SCB, CG25C, SDT, SRC42A, TKV, RAB11, L(2)GL, KAY	351	120	7937	1.507502374169041	1.0	0.9720795650964353	99.54767371286746
GOTERM_BP_FAT	GO:0002009~morphogenesis of an epithelium	13	2.1241830065359477	0.2957244759234881	SCB, TKV, FZ, BNL, KAY, CG25C, SDT, DS, PK, SRC42A, PH-P, RAB11, L(2)GL	351	225	7937	1.3065020576131685	1.0	0.9755002985195625	99.69907449702622
GOTERM_BP_FAT	GO:0007167~enzyme linked receptor protein signaling pathway	9	1.4705882352941175	0.3089024692499961	DDR, SRC42A, TKV, BNL, MELT, SPEN, L(2)GL, STET, HIW	351	145	7937	1.4035366931918656	1.0	0.9787859025803908	99.77990784035103
GOTERM_CC_FAT	GO:0005938~cell cortex	6	0.9803921568627451	0.3260032935070416	SDT, FZ, CORN, L(2)GL, CLIP-190, FRY	242	75	4786	1.5821487603305786	1.0	0.959240939051916	99.47544717805097
GOTERM_BP_FAT	GO:0042067~establishment of ommatidial polarity	4	0.6535947712418301	0.3311474274090653	DS, PK, FZ, KAY	351	46	7937	1.9663074445683144	1.0	0.9815843817396155	99.87197648293741
GOTERM_BP_FAT	GO:0045165~cell fate commitment	13	2.1241830065359477	0.3332081092250957	LAB, CT, TKV, FZ, MELT, SPEN, INV, KAY, AC, BOBA, HTH, RAB11, L(2)GL	351	232	7937	1.267081736909323	1.0	0.9806429571075523	99.87835439269618
GOTERM_BP_FAT	GO:0046530~photoreceptor cell differentiation	8	1.3071895424836601	0.3349444205371884	LAR, HTH, FZ, MELT, KLAR, RAB11, KAY, FRY	351	128	7937	1.413283475783476	1.0	0.9806252671045319	99.88349535634016
GOTERM_BP_FAT	GO:0042706~eye photoreceptor cell fate commitment	4	0.6535947712418301	0.3433839478239573	HTH, FZ, MELT, KAY	351	47	7937	1.9244711159604777	1.0	0.9814639122996097	99.9057050735878
GOTERM_BP_FAT	GO:0001752~compound eye photoreceptor fate commitment	4	0.6535947712418301	0.3433839478239573	HTH, FZ, MELT, KAY	351	47	7937	1.9244711159604777	1.0	0.9814639122996097	99.9057050735878
GOTERM_BP_FAT	GO:0060429~epithelium development	13	2.1241830065359477	0.3451814455931026	SCB, TKV, FZ, BNL, KAY, CG25C, SDT, DS, PK, SRC42A, PH-P, RAB11, L(2)GL	351	235	7937	1.2509062253743104	1.0	0.9814656127640027	99.9098901857838
GOTERM_BP_FAT	GO:0007163~establishment or maintenance of cell polarity	7	1.1437908496732025	0.3490486193737278	SDT, DS, PK, FZ, SPEN, L(2)GL, KAY	351	109	7937	1.4521811861261402	1.0	0.9820110554473553	99.91830977876872
GOTERM_BP_FAT	GO:0007423~sensory organ development	21	3.431372549019608	0.35236401924491184	EB1, CUL-3, CT, FRED, FZ, TKV, MELT, KLAR, SPEN, FRY, KAY, AC, CI, LAR, BOBA, DS, HTH, PK, SRC42A, RAB11, L(2)GL	351	410	7937	1.1582030435688973	1.0	0.981944786684502	99.92493377409316
GOTERM_BP_FAT	GO:0046552~photoreceptor cell fate commitment	4	0.6535947712418301	0.3920371651792582	HTH, FZ, MELT, KAY	351	51	7937	1.773532204904754	1.0	0.9874350885433563	99.9736501093478
GOTERM_BP_FAT	GO:0042051~compound eye photoreceptor development	4	0.6535947712418301	0.41604282593805764	LAR, KLAR, RAB11, FRY	351	53	7937	1.7066064613234426	1.0	0.989601876173842	99.98647845530122
GOTERM_BP_FAT	GO:0048729~tissue morphogenesis	13	2.1241830065359477	0.4164125303686931	SCB, TKV, FZ, BNL, KAY, CG25C, SDT, DS, PK, SRC42A, PH-P, RAB11, L(2)GL	351	247	7937	1.190133453291348	1.0	0.9893806843975281	99.98661953015502
GOTERM_BP_FAT	GO:0048592~eye morphogenesis	14	2.287581699346405	0.4169257489150135	CUL-3, FRED, TKV, FZ, MELT, KLAR, FRY, KAY, CI, LAR, DS, HTH, PK, RAB11	351	269	7937	1.1768605894999946	1.0	0.989179814317309	99.98681307708517
GOTERM_BP_FAT	GO:0001745~compound eye morphogenesis	13	2.1241830065359477	0.42480297559688907	CUL-3, FRED, TKV, FZ, MELT, KLAR, FRY, KAY, LAR, HTH, DS, PK, RAB11	351	250	7937	1.1758518518518517	1.0	0.9898241715359288	99.98947278353117
GOTERM_BP_FAT	GO:0042462~eye photoreceptor cell development	4	0.6535947712418301	0.4279328664072065	LAR, KLAR, RAB11, FRY	351	54	7937	1.6750026379656011	1.0	0.9897548029523267	99.99038232802445
GOTERM_BP_FAT	GO:0048663~neuron fate commitment	4	0.6535947712418301	0.4279328664072065	HTH, FZ, MELT, KAY	351	54	7937	1.6750026379656011	1.0	0.9897548029523267	99.99038232802445
GOTERM_BP_FAT	GO:0008587~imaginal disc-derived wing margin morphogenesis	4	0.6535947712418301	0.43973670091816475	CT, DLL, PIO, HEPH	351	55	7937	1.6445480445480445	1.0	0.9906576483066862	99.99319054004097
GOTERM_BP_FAT	GO:0003002~regionalization	22	3.594771241830065	0.4400092517201591	PABP, CT, FRED, FZ, TKV, DLL, INV, SPEN, LIM1, NETB, S6KII, BCD, CI, RETN, CACT, BOBA, DS, HTH, PK, RAB11, SRPRBETA, L(2)GL	351	454	7937	1.095761637611858	1.0	0.9904520017833073	99.99324519285733
GOTERM_BP_FAT	GO:0001736~establishment of planar polarity	4	0.6535947712418301	0.5083553881707863	DS, PK, FZ, KAY	351	61	7937	1.4827892204941386	1.0	0.9946750253108677	99.99921760782013
GOTERM_BP_FAT	GO:0007164~establishment of tissue polarity	4	0.6535947712418301	0.5193684742850448	DS, PK, FZ, KAY	351	62	7937	1.4588732653248784	1.0	0.9951158890070788	99.99946237441617
GOTERM_BP_FAT	GO:0035214~eye-antennal disc development	4	0.6535947712418301	0.5193684742850448	CT, DLL, SALR, FRY	351	62	7937	1.4588732653248784	1.0	0.9951158890070788	99.99946237441617
GOTERM_BP_FAT	GO:0007169~transmembrane receptor protein tyrosine kinase signaling pathway	6	0.9803921568627451	0.5292359299256297	DDR, SRC42A, BNL, MELT, SPEN, STET	351	109	7937	1.2447267309652632	1.0	0.9955663366412975	99.99961868628189
GOTERM_BP_FAT	GO:0042461~photoreceptor cell development	4	0.6535947712418301	0.5302472123965148	LAR, KLAR, RAB11, FRY	351	63	7937	1.435716546827658	1.0	0.9953966962718778	99.99963202750105
GOTERM_BP_FAT	GO:0007389~pattern specification process	22	3.594771241830065	0.5487889112610194	PABP, CT, FRED, FZ, TKV, DLL, INV, SPEN, LIM1, NETB, S6KII, BCD, CI, RETN, CACT, BOBA, DS, HTH, PK, RAB11, SRPRBETA, L(2)GL	351	480	7937	1.0364078822412157	1.0	0.996045273488995	99.99981112722473
GOTERM_BP_FAT	GO:0048749~compound eye development	14	2.287581699346405	0.6061895458671502	CUL-3, FRED, TKV, FZ, MELT, KLAR, FRY, KAY, LAR, DS, HTH, PK, SRC42A, RAB11	351	308	7937	1.0278425278425278	1.0	0.997697815892706	99.99998016027243
GOTERM_BP_FAT	GO:0001654~eye development	15	2.450980392156863	0.6088080528250077	CUL-3, FRED, TKV, FZ, MELT, KLAR, FRY, KAY, CI, LAR, DS, HTH, PK, SRC42A, RAB11	351	332	7937	1.0216507053856452	1.0	0.9977350251151607	99.99998223550655
GOTERM_BP_FAT	GO:0048598~embryonic morphogenesis	10	1.6339869281045754	0.6715891761453493	SCB, CG25C, SDT, CT, SRC42A, TKV, WNTD, RAB11, L(2)GL, KAY	351	226	7937	1.0005546731210448	1.0	0.9987222898162496	99.99999901967489
GOTERM_BP_FAT	GO:0060284~regulation of cell development	6	0.9803921568627451	0.6918254744742287	TKV, RAB11, L(2)GL, HIW, FRY, S6KII	351	131	7937	1.0356886540092647	1.0	0.9989658752359343	99.9999996580661
GOTERM_BP_FAT	GO:0048870~cell motility	8	1.3071895424836601	0.7246200603350147	SCB, PROCT, SRC42A, TAI, BNL, SPEN, SPRI, KAY	351	187	7937	0.9673812026753204	1.0	0.9992221803146695	99.99999994694868
GOTERM_BP_FAT	GO:0001700~embryonic development via the syncytial blastoderm	9	1.4705882352941175	0.73402618897906	SCB, CDI, CG25C, LAR, SRC42A, TKV, RAB11, L(2)GL, KAY	351	214	7937	0.9509944883776659	1.0	0.9993220654456736	99.99999997016448
GOTERM_BP_FAT	GO:0030036~actin cytoskeleton organization	6	0.9803921568627451	0.7625503997002746	QUA, SRC42A, PRM, ACTN, RAB11, L(2)GL	351	143	7937	0.9487777180084873	1.0	0.9995024194112146	99.99999999544158
GOTERM_BP_FAT	GO:0030029~actin filament-based process	6	0.9803921568627451	0.7678504807769102	QUA, SRC42A, PRM, ACTN, RAB11, L(2)GL	351	144	7937	0.9421889838556506	1.0	0.999506903363098	99.99999999686344
GOTERM_BP_FAT	GO:0051674~localization of cell	8	1.3071895424836601	0.7681808699853208	SCB, PROCT, SRC42A, TAI, BNL, SPEN, SPRI, KAY	351	196	7937	0.9229606372463517	1.0	0.9994970934189028	99.99999999693654
GOTERM_BP_FAT	GO:0009792~embryonic development ending in birth or egg hatching	9	1.4705882352941175	0.7784446628858506	SCB, CDI, CG25C, LAR, SRC42A, TKV, RAB11, L(2)GL, KAY	351	224	7937	0.9085393772893772	1.0	0.9995563589701348	99.99999999855288
GOTERM_BP_FAT	GO:0016477~cell migration	7	1.1437908496732025	0.7906977782700306	SCB, SRC42A, TAI, BNL, SPEN, SPRI, KAY	351	175	7937	0.9045014245014245	1.0	0.9996494877909635	99.99999999943596
GOTERM_BP_FAT	GO:0007298~border follicle cell migration	3	0.49019607843137253	0.795091692664674	TAI, SPRI, KAY	351	66	7937	1.0278425278425278	1.0	0.9996764141922274	99.99999999960308
GOTERM_BP_FAT	GO:0007507~heart development	3	0.49019607843137253	0.8150463391085192	SCB, FZ, TKV	351	69	7937	0.9831537222841572	1.0	0.9997574298064574	99.99999999992725
GOTERM_BP_FAT	GO:0007297~ovarian follicle cell migration	3	0.49019607843137253	0.8648855162837457	TAI, SPRI, KAY	351	78	7937	0.8697129081744468	1.0	0.9999219025528528	99.9999999999996
GOTERM_BP_FAT	GO:0007015~actin filament organization	3	0.49019607843137253	0.8869469660676275	QUA, SRC42A, ACTN	351	83	7937	0.8173205643085162	1.0	0.9999577405160897	99.99999999999997
GOTERM_BP_FAT	GO:0007281~germ cell development	4	0.6535947712418301	0.9988435057781287	TKV, HEPH, RAB11, L(2)GL	351	243	7937	0.3722228084368002	1.0	0.9999999999960532	100.0

Annotation Cluster 23	Enrichment Score: 0.7334241537727791
Category	Term	Count	%	PValue	Genes	List Total	Pop Hits	Pop Total	Fold Enrichment	Bonferroni	Benjamini	FDR
SP_PIR_KEYWORDS	zinc	36	5.88235294117647	0.04953288657234525	CG31140, CG9293, CG15254, CG11534, ROC2, TRIM9, E(Y)3, TIS11, CG34325, REC, SODH-2, CG34449, CG32369, EIP78C, CG3264, FLW, CG33144, RPA-70, LIM1, MTNA, CG3224, SELR, RPII140, CI, FDH, CG34384, PR, PH-P, PK, LOLA, MAT1, PHO, UNC-13, CG33521, CG14590, HIW	591	577	12980	1.3702944514335482	0.9999923896265804	0.6574899890030617	47.910117454658405
SP_PIR_KEYWORDS	metal-binding	47	7.6797385620915035	0.05473111964356152	CG31140, CG9293, CG15254, CG11534, ROC2, TRIM9, E(Y)3, TIS11, CG34325, CYP12A5, CYP6A20, REC, SODH-2, CG34449, EIP78C, CG32369, CYP309A1, FLW, CYP9F2, CG33144, RPA-70, LIM1, MTNA, CG18519, RPII140, SELR, CG3224, CI, FDH, CYP6A9, CG34384, CG17598, DNC, PR, CYP6A17, PH-P, PK, LOLA, MAT1, PHO, UNC-13, CG33521, CYP6A13, CYP4AC1, CG14590, AMYREL, HIW	591	796	12980	1.2967970138339753	0.9999978677229159	0.663175528804427	51.45144072237415
GOTERM_MF_FAT	GO:0008270~zinc ion binding	58	9.477124183006536	0.21891277399679843	CG8773, CG8089, CG4896, CG15254, CG11534, ROC2, TRIM9, CG34325, CG3732, SODH-2, CG2202, CG3264, CG33144, MTNA, RPII140, CG3224, FDH, PR, PH-P, LOLA, UNC-13, CG33521, CG14590, HIW, CG7653, CG9465, CG9463, CG31140, CG9293, CG17658, CG6701, CG4496, CG15446, CG11695, E(Y)3, TIS11, REC, CG34449, EIP78C, CG32369, L(3)NEO38, RPA-70, SALR, CG18011, CG7963, LIM1, CG15141, SELR, CI, CG1233, CG34384, AATS-ILE, PK, CG31445, MAT1, PHO, CG14438, CG31619	398	1026	7918	1.1246387884843319	1.0	0.987695846815578	97.24234061198668
SP_PIR_KEYWORDS	zinc-finger	18	2.941176470588235	0.2624330016587954	EIP78C, CG32369, RPA-70, CG33144, CG3224, RPII140, CG11534, CI, ROC2, CG34384, E(Y)3, PH-P, MAT1, TIS11, LOLA, PHO, REC, HIW	591	314	12980	1.259012577192926	1.0	0.867042560220857	97.99175303772859
GOTERM_MF_FAT	GO:0046914~transition metal ion binding	74	12.091503267973856	0.2645919206653134	CG8773, CG8089, CG4896, CG15254, CG11534, ROC2, TRIM9, CYP12A5, CG34325, SODH-2, CG3732, CG2202, CG3264, CYP309A1, ARG, CG33144, MTNA, CG18519, RPII140, CG3224, FDH, CYP6A9, PR, PH-P, LOLA, UNC-13, CG33521, CYP4AC1, CG14590, HIW, CG7653, CG9465, CG9463, CG31140, CG17928, CG17658, CG9293, MFRN, CG6701, CG4496, CG15446, CG11695, E(Y)3, TIS11, PGANT2, CYP6A20, REC, CG34449, EIP78C, CG33099, CG32369, L(3)NEO38, FLW, CYP9F2, RPA-70, SALR, CG33093, CG18011, CG7963, LIM1, CG15141, SELR, CI, CG1233, CG34384, CYP6A17, AATS-ILE, PK, CG31445, MAT1, PHO, CYP6A13, CG14438, CG31619	398	1354	7918	1.0872902177059596	1.0	0.9799088913534055	98.851369320712
GOTERM_MF_FAT	GO:0043169~cation binding	94	15.359477124183007	0.30522335081875496	CG8773, CG8089, TEH4, CG4896, CG9485, CG15254, CG17272, CG11534, STET, ROC2, TRIM9, DS, ALPHA-MAN-I, CYP12A5, CG34325, EAG, PARA, SODH-2, CG3732, CG2202, CG3264, CYP309A1, ARG, CG33144, ECT3, MTNA, CHT7, CG18519, CG3224, RPII140, FDH, CYP6A9, CG17598, PR, PH-P, LOLA, UNC-13, CG33521, CYP4AC1, CG14590, HIW, CAD89D, CG7653, CG9465, CG9463, CG17928, CG31140, CG17658, CG9293, CG33298, NACH, MFRN, CG6701, NDG, CG4495, CG4496, CG33498, CG15446, CG11695, QUA, E(Y)3, TIS11, PGANT2, CYP6A20, REC, CG34449, CG32369, EIP78C, CG33099, L(3)NEO38, FLW, CYP9F2, RPA-70, SALR, CG33093, CG18011, ACTN, CG7963, LIM1, CG15141, SELR, CI, CG1233, CG34384, PK, CYP6A17, AATS-ILE, CG31445, MAT1, PHO, CYP6A13, CG14438, AMYREL, CG31619	398	1764	7918	1.0601362823186227	1.0	0.981101140559016	99.49714182597602
GOTERM_MF_FAT	GO:0043167~ion binding	94	15.359477124183007	0.32293076523460107	CG8773, CG8089, TEH4, CG4896, CG9485, CG15254, CG17272, CG11534, STET, ROC2, TRIM9, DS, ALPHA-MAN-I, CYP12A5, CG34325, EAG, PARA, SODH-2, CG3732, CG2202, CG3264, CYP309A1, ARG, CG33144, ECT3, MTNA, CHT7, CG18519, CG3224, RPII140, FDH, CYP6A9, CG17598, PR, PH-P, LOLA, UNC-13, CG33521, CYP4AC1, CG14590, HIW, CAD89D, CG7653, CG9465, CG9463, CG17928, CG31140, CG17658, CG9293, CG33298, NACH, MFRN, CG6701, NDG, CG4495, CG4496, CG33498, CG15446, CG11695, QUA, E(Y)3, TIS11, PGANT2, CYP6A20, REC, CG34449, CG32369, EIP78C, CG33099, L(3)NEO38, FLW, CYP9F2, RPA-70, SALR, CG33093, CG18011, ACTN, CG7963, LIM1, CG15141, SELR, CI, CG1233, CG34384, PK, CYP6A17, AATS-ILE, CG31445, MAT1, PHO, CYP6A13, CG14438, AMYREL, CG31619	398	1772	7918	1.055350114001157	1.0	0.9788578402152753	99.65446413627352
GOTERM_MF_FAT	GO:0046872~metal ion binding	91	14.869281045751634	0.33410693557448273	CG8773, CG8089, TEH4, CG4896, CG15254, CG17272, CG11534, STET, ROC2, TRIM9, DS, ALPHA-MAN-I, CYP12A5, CG34325, EAG, PARA, SODH-2, CG3732, CG2202, CG3264, CYP309A1, ARG, CG33144, MTNA, CG18519, CG3224, RPII140, FDH, CYP6A9, CG17598, PR, PH-P, LOLA, UNC-13, CG33521, CYP4AC1, CG14590, HIW, CAD89D, CG7653, CG9465, CG9463, CG17928, CG31140, CG17658, CG9293, CG33298, NACH, MFRN, CG6701, NDG, CG4495, CG4496, CG33498, CG15446, CG11695, QUA, E(Y)3, TIS11, PGANT2, CYP6A20, REC, CG34449, CG32369, EIP78C, CG33099, L(3)NEO38, FLW, CYP9F2, RPA-70, SALR, CG33093, CG18011, ACTN, CG7963, LIM1, CG15141, SELR, CI, CG1233, CG34384, PK, CYP6A17, AATS-ILE, CG31445, MAT1, PHO, CYP6A13, CG14438, AMYREL, CG31619	398	1718	7918	1.0537817141586863	1.0	0.980706183030974	99.72870868544807

Annotation Cluster 24	Enrichment Score: 0.7242428206547115
Category	Term	Count	%	PValue	Genes	List Total	Pop Hits	Pop Total	Fold Enrichment	Bonferroni	Benjamini	FDR
GOTERM_BP_FAT	GO:0007018~microtubule-based movement	9	1.4705882352941175	0.0877630377710582	UNC-76, NOMPB, CG17150, NEB, KLAR, DHC98D, KIF3C, BETATUB97EF, CG12042	351	104	7937	1.9568540433925048	1.0	0.8729552317179776	78.15553382390318
GOTERM_BP_FAT	GO:0010970~microtubule-based transport	3	0.49019607843137253	0.25290430963060867	UNC-76, NOMPB, KLAR	351	22	7937	3.0835275835275837	1.0	0.964979271390093	99.20020503111326
GOTERM_BP_FAT	GO:0030705~cytoskeleton-dependent intracellular transport	3	0.49019607843137253	0.30269389429990845	UNC-76, NOMPB, KLAR	351	25	7937	2.713504273504274	1.0	0.9773335665963946	99.74477115774182

Annotation Cluster 25	Enrichment Score: 0.6622530846373942
Category	Term	Count	%	PValue	Genes	List Total	Pop Hits	Pop Total	Fold Enrichment	Bonferroni	Benjamini	FDR
INTERPRO	IPR001412:Aminoacyl-tRNA synthetase, class I, conserved site	6	0.9803921568627451	0.023726107002664764	CG34449, CG42402, CG14712, AATS-ILE, CG15100, CG34422	516	33	10196	3.5926708949964765	0.9999999972562419	0.8334027599759448	30.915603210558885
SP_PIR_KEYWORDS	ligase	15	2.450980392156863	0.05715878780879869	CUL-3, CG1516, WFS1, CG8834, CG15100, CG15141, CG31739, ROC2, UBCD2, NEDD4, CG14712, CG4238, AATS-ILE, CG34422, HIW	591	193	12980	1.7069514215828094	0.99999882579114	0.6501945547712684	53.02804069902709
GOTERM_BP_FAT	GO:0006418~tRNA aminoacylation for protein translation	5	0.8169934640522877	0.15167846139608163	CG31739, CG14712, AATS-ILE, CG15100, PRM	351	47	7937	2.405588894950597	1.0	0.9265002103398545	93.44024738659026
GOTERM_BP_FAT	GO:0043039~tRNA aminoacylation	5	0.8169934640522877	0.15167846139608163	CG31739, CG14712, AATS-ILE, CG15100, PRM	351	47	7937	2.405588894950597	1.0	0.9265002103398545	93.44024738659026
GOTERM_BP_FAT	GO:0043038~amino acid activation	5	0.8169934640522877	0.16010961523402648	CG31739, CG14712, AATS-ILE, CG15100, PRM	351	48	7937	2.355472459639126	1.0	0.9315424811047949	94.44034830925592
GOTERM_MF_FAT	GO:0004812~aminoacyl-tRNA ligase activity	5	0.8169934640522877	0.2189635046371236	CG31739, CG14712, AATS-ILE, CG15100, PRM	398	48	7918	2.0723408710217757	1.0	0.985836288834313	97.2449425265702
GOTERM_MF_FAT	GO:0016875~ligase activity, forming carbon-oxygen bonds	5	0.8169934640522877	0.2189635046371236	CG31739, CG14712, AATS-ILE, CG15100, PRM	398	48	7918	2.0723408710217757	1.0	0.985836288834313	97.2449425265702
GOTERM_MF_FAT	GO:0016876~ligase activity, forming aminoacyl-tRNA and related compounds	5	0.8169934640522877	0.2189635046371236	CG31739, CG14712, AATS-ILE, CG15100, PRM	398	48	7918	2.0723408710217757	1.0	0.985836288834313	97.2449425265702
KEGG_PATHWAY	dme00970:Aminoacyl-tRNA biosynthesis	3	0.49019607843137253	0.5224803215437547	CG31739, AATS-ILE, CG15100	92	39	2054	1.717391304347826	1.0	0.9094847742931629	99.94650821281918
GOTERM_BP_FAT	GO:0006399~tRNA metabolic process	5	0.8169934640522877	0.6004859988357887	CG31739, CG14712, AATS-ILE, CG15100, PRM	351	94	7937	1.2027944474752985	1.0	0.9975385213122463	99.99997482581155
GOTERM_BP_FAT	GO:0034660~ncRNA metabolic process	6	0.9803921568627451	0.7045315236279928	CG31739, CG14712, L(2)K09022, AATS-ILE, CG15100, PRM	351	133	7937	1.0201143885354413	1.0	0.9990953482477478	99.99999982973951
GOTERM_BP_FAT	GO:0006412~translation	16	2.6143790849673203	0.9745402619728525	MRPL52, RPL36A, MRPS33, CG15100, BONSAI, RPS7, CG31739, MRPL28, CG11334, RPL6, EIF4G, CG14712, AATS-ILE, RPS20, PRM, CG4866	351	520	7937	0.6957703265395573	1.0	0.9999997221607295	100.0

Annotation Cluster 26	Enrichment Score: 0.6452282308921977
Category	Term	Count	%	PValue	Genes	List Total	Pop Hits	Pop Total	Fold Enrichment	Bonferroni	Benjamini	FDR
GOTERM_BP_FAT	GO:0034637~cellular carbohydrate biosynthetic process	4	0.6535947712418301	0.08684272014327961	CG1516, CG10924, CG9485, INOS	351	24	7937	3.768755935422602	1.0	0.8741230606461792	77.78768328005327
GOTERM_BP_FAT	GO:0046165~alcohol biosynthetic process	3	0.49019607843137253	0.09561049638005181	CG1516, CG10924, INOS	351	12	7937	5.653133903133903	1.0	0.8880714093683489	81.06776448439629
GOTERM_BP_FAT	GO:0016051~carbohydrate biosynthetic process	5	0.8169934640522877	0.23286009943742203	CG1516, CG10924, CG9485, PGANT2, INOS	351	56	7937	2.018976393976394	1.0	0.9634074989596568	98.76005291662902
GOTERM_BP_FAT	GO:0019318~hexose metabolic process	6	0.9803921568627451	0.32065148142674293	CG17333, CG1516, CG9465, CG9463, CG10924, CG9485	351	85	7937	1.5961789844142786	1.0	0.9801570673081383	99.83431647281384
GOTERM_BP_FAT	GO:0005996~monosaccharide metabolic process	6	0.9803921568627451	0.4266736893277554	CG17333, CG1516, CG9465, CG9463, CG10924, CG9485	351	97	7937	1.39871354304344	1.0	0.9898338458912085	99.99002567105431
GOTERM_BP_FAT	GO:0006006~glucose metabolic process	4	0.6535947712418301	0.5083553881707863	CG17333, CG1516, CG10924, CG9485	351	61	7937	1.4827892204941386	1.0	0.9946750253108677	99.99921760782013

Annotation Cluster 27	Enrichment Score: 0.6204177197421292
Category	Term	Count	%	PValue	Genes	List Total	Pop Hits	Pop Total	Fold Enrichment	Bonferroni	Benjamini	FDR
PIR_SUPERFAMILY	PIRSF000051:cytochrome P450 CYP3A5	6	0.9803921568627451	0.042508645978134654	CYP309A1, CYP6A9, CYP9F2, CYP6A17, CYP6A13, CYP6A20	138	37	2596	3.050528789659224	0.9973969892322487	0.9973969892322487	39.985520535458065
KEGG_PATHWAY	dme00903:Limonene and pinene degradation	8	1.3071895424836601	0.08273837768103415	ELOF, CYP6A9, CYP6A17, CG9459, CYP6A13, CYP12A5, CYP4AC1, CYP6A20	92	86	2054	2.076845298281092	0.9963519606671458	0.46405808517318525	58.53020657752288
INTERPRO	IPR002401:Cytochrome P450, E-class, group I	8	1.3071895424836601	0.09325359638805947	CYP309A1, CYP6A9, CYP9F2, CYP6A17, CYP6A13, CYP12A5, CYP4AC1, CYP6A20	516	77	10196	2.0529547971408437	1.0	0.9820198296055836	77.8596346622394
SP_PIR_KEYWORDS	iron	13	2.1241830065359477	0.10867304903440367	CG33099, CYP309A1, FLW, CYP9F2, CG33093, MFRN, CG18519, CYP6A9, CYP6A17, CYP6A13, CYP4AC1, CYP12A5, CYP6A20	591	177	12980	1.613085166384659	0.9999999999974379	0.7367128606171578	77.1667039556511
COG_ONTOLOGY	Secondary metabolites biosynthesis, transport, and catabolism	9	1.4705882352941175	0.11190151689528921	CYP309A1, CYP6A9, CYP9F2, CYP6A17, CYP6A13, CG11251, CYP12A5, CYP4AC1, CYP6A20	68	91	1237	1.7991273432449901	0.9420481801453585	0.9420481801453585	61.40223002515219
INTERPRO	IPR017973:Cytochrome P450, C-terminal region	8	1.3071895424836601	0.13722393051894421	CYP309A1, CYP6A9, CYP9F2, CYP6A17, CYP6A13, CYP12A5, CYP4AC1, CYP6A20	516	85	10196	1.859735522115823	1.0	0.9921495726414944	89.70363163516124
SP_PIR_KEYWORDS	microsome	7	1.1437908496732025	0.1432226601993943	CYP309A1, CYP6A9, CYP9F2, CYP6A17, CYP6A13, CYP4AC1, CYP6A20	591	78	12980	1.9710182654345092	0.9999999999999998	0.8040874548059529	86.25484125050488
INTERPRO	IPR001128:Cytochrome P450	8	1.3071895424836601	0.14333280821619399	CYP309A1, CYP6A9, CYP9F2, CYP6A17, CYP6A13, CYP12A5, CYP4AC1, CYP6A20	516	86	10196	1.8381106904633135	1.0	0.9924418770984234	90.77102867116768
GOTERM_CC_FAT	GO:0019898~extrinsic to membrane	12	1.9607843137254901	0.15157750725465846	CYP309A1, CYP6A9, CYP9F2, CYP6A17, CG30054, CYP6A13, GBETA76C, CYP4AC1, CYP6A20, CG1968, CG32751, IMPE3	242	154	4786	1.5410539873349791	1.0	0.9405969011733165	88.78044513622513
SP_PIR_KEYWORDS	Monooxygenase	8	1.3071895424836601	0.15781091391872615	CYP309A1, CYP6A9, CYP9F2, CYP6A17, CYP6A13, CYP12A5, CYP4AC1, CYP6A20	591	98	12980	1.7928795883835769	1.0	0.7968573224272824	88.97450053451858
INTERPRO	IPR017972:Cytochrome P450, conserved site	8	1.3071895424836601	0.17574135503168903	CYP309A1, CYP6A9, CYP9F2, CYP6A17, CYP6A13, CYP12A5, CYP4AC1, CYP6A20	516	91	10196	1.7371155975807138	1.0	0.9940153762683083	94.90450708140659
UP_SEQ_FEATURE	metal ion-binding site:Iron (heme axial ligand)	8	1.3071895424836601	0.2218416971177138	CYP309A1, CYP6A9, CYP9F2, CYP6A17, CYP6A13, CYP12A5, CYP4AC1, CYP6A20	154	96	2975	1.609848484848485	1.0	0.9999620532544299	97.26382080104807
SP_PIR_KEYWORDS	heme	8	1.3071895424836601	0.24050712044182881	CYP309A1, CYP6A9, CYP9F2, CYP6A17, CYP6A13, CYP12A5, CYP4AC1, CYP6A20	591	111	12980	1.5829026996539688	1.0	0.8639191940324292	97.07485860025639
GOTERM_CC_FAT	GO:0005624~membrane fraction	8	1.3071895424836601	0.28468143474209406	LRR47, CYP309A1, CYP6A9, CYP9F2, CYP6A17, CYP6A13, CYP4AC1, CYP6A20	242	106	4786	1.4925931701231874	1.0	0.9616473742863464	98.84205181688048
GOTERM_CC_FAT	GO:0005792~microsome	7	1.1437908496732025	0.2906387842490672	CYP309A1, CYP6A9, CYP9F2, CYP6A17, CYP6A13, CYP4AC1, CYP6A20	242	89	4786	1.5554833317856813	1.0	0.9564322243127462	98.96401383415065
GOTERM_CC_FAT	GO:0042598~vesicular fraction	7	1.1437908496732025	0.2906387842490672	CYP309A1, CYP6A9, CYP9F2, CYP6A17, CYP6A13, CYP4AC1, CYP6A20	242	89	4786	1.5554833317856813	1.0	0.9564322243127462	98.96401383415065
GOTERM_CC_FAT	GO:0005626~insoluble fraction	8	1.3071895424836601	0.3172031115066437	LRR47, CYP309A1, CYP6A9, CYP9F2, CYP6A17, CYP6A13, CYP4AC1, CYP6A20	242	110	4786	1.4383170548459805	1.0	0.9622552373867428	99.37660557728853
GOTERM_CC_FAT	GO:0000267~cell fraction	8	1.3071895424836601	0.3420193291373752	LRR47, CYP309A1, CYP6A9, CYP9F2, CYP6A17, CYP6A13, CYP4AC1, CYP6A20	242	113	4786	1.4001316463102464	1.0	0.9564559200101866	99.61911604098181
GOTERM_MF_FAT	GO:0020037~heme binding	9	1.4705882352941175	0.40418120914048206	CYP309A1, CYP6A9, CYP9F2, CYP6A17, CG17928, CYP6A13, CYP12A5, CYP4AC1, CYP6A20	398	140	7918	1.2789303661162958	1.0	0.9848480195066149	99.94609795485403
GOTERM_MF_FAT	GO:0046906~tetrapyrrole binding	9	1.4705882352941175	0.40418120914048206	CYP309A1, CYP6A9, CYP9F2, CYP6A17, CG17928, CYP6A13, CYP12A5, CYP4AC1, CYP6A20	398	140	7918	1.2789303661162958	1.0	0.9848480195066149	99.94609795485403
GOTERM_MF_FAT	GO:0005506~iron ion binding	14	2.287581699346405	0.5456502464409841	CG33099, CYP309A1, FLW, CYP9F2, CG17928, CG33093, MFRN, CG18519, CYP6A9, CYP6A17, CYP6A13, CYP4AC1, CYP12A5, CYP6A20	398	260	7918	1.0712408194820255	1.0	0.9951679448788505	99.99895128833373
GOTERM_MF_FAT	GO:0009055~electron carrier activity	11	1.7973856209150325	0.5633490440431126	CYP309A1, CYP6A9, CYP9F2, CYP6A17, CG12206, CG18011, CYP6A13, CYP12A5, CYP4AC1, CYP6A20, CG18519	398	202	7918	1.0833623563361363	1.0	0.9951613945078454	99.99941133739684
SP_PIR_KEYWORDS	oxidoreductase	26	4.248366013071895	0.5711918505820888	CG2064, CG2065, CG17928, ND42, SCPX, CG9521, CG15343, CG2070, CG17896, CYP12A5, CYP6A20, SODH-2, NUP133, CG33099, CYP309A1, CYP9F2, CG6463, CG33093, CG6012, SELR, FDH, CYP6A9, CYP6A17, ADH, CYP6A13, CYP4AC1	591	561	12980	1.017882618360373	1.0	0.9535534473504315	99.99809917533567
GOTERM_BP_FAT	GO:0055114~oxidation reduction	27	4.411764705882353	0.6376031641691752	CG2064, CG2065, CG17928, ND42, SCPX, CG9521, CG15343, CG2070, CYP12A5, CG17896, CYP6A20, SODH-2, NUP133, CG33099, CYP309A1, CYP9F2, CG6463, CG33093, CG6012, CG18519, SELR, FDH, CYP6A9, CYP6A17, ADH, CYP6A13, CYP4AC1	351	620	7937	0.9847394540942929	1.0	0.9983177063357349	99.99999499233743
SP_PIR_KEYWORDS	endoplasmic reticulum	7	1.1437908496732025	0.6439451322439761	CYP309A1, CYP6A9, CYP9F2, CYP6A17, CYP6A13, CYP4AC1, CYP6A20	591	144	12980	1.067634893777026	1.0	0.9641170716724465	99.99982529213712
GOTERM_CC_FAT	GO:0005783~endoplasmic reticulum	10	1.6339869281045754	0.955537325959311	CYP309A1, CYP6A9, MAPMODULIN, CYP9F2, CYP6A17, CYP6A13, TRP1, CYP4AC1, CYP6A20, SRPRBETA	242	284	4786	0.6963682923990222	1.0	0.9999743271928537	100.0

Annotation Cluster 28	Enrichment Score: 0.6197054883582654
Category	Term	Count	%	PValue	Genes	List Total	Pop Hits	Pop Total	Fold Enrichment	Bonferroni	Benjamini	FDR
GOTERM_MF_FAT	GO:0005529~sugar binding	6	0.9803921568627451	0.0847009260633375	CG11211, CG42296, CG42402, HML, CG8343, PGANT2	398	47	7918	2.5397198759756225	1.0	0.9805215443105291	72.37048242362694
GOTERM_MF_FAT	GO:0048029~monosaccharide binding	3	0.49019607843137253	0.2651862230722687	CG11211, CG42296, CG8343	398	20	7918	2.9841708542713565	1.0	0.9782174522791482	98.8647864186688
INTERPRO	IPR001304:C-type lectin	4	0.6535947712418301	0.3148556669752537	CG11211, CG15358, CG42296, CG8343	516	39	10196	2.026634863844166	1.0	0.9992678783627604	99.70442445159621
INTERPRO	IPR016186:C-type lectin-like	4	0.6535947712418301	0.328913327559497	CG11211, CG15358, CG42296, CG8343	516	40	10196	1.975968992248062	1.0	0.9991902054914538	99.78521957289014
SMART	SM00034:CLECT	4	0.6535947712418301	0.34264188910223725	CG11211, CG15358, CG42296, CG8343	257	39	4824	1.925172104160431	1.0	0.9983505466703453	99.39513735671555

Annotation Cluster 29	Enrichment Score: 0.6113048077989726
Category	Term	Count	%	PValue	Genes	List Total	Pop Hits	Pop Total	Fold Enrichment	Bonferroni	Benjamini	FDR
SP_PIR_KEYWORDS	LIM domain	4	0.6535947712418301	0.19969505599225829	PK, CG33521, CG34325, LIM1	591	34	12980	2.5838558773763314	1.0	0.8317155457750209	94.27229342174674
INTERPRO	IPR001781:Zinc finger, LIM-type	4	0.6535947712418301	0.2589593488884928	PK, CG33521, CG34325, LIM1	516	35	10196	2.258250276854928	1.0	0.9984586443349179	99.01083262337744
SMART	SM00132:LIM	4	0.6535947712418301	0.2834566625173405	PK, CG33521, CG34325, LIM1	257	35	4824	2.1451917732073373	1.0	0.9990877965576234	98.2721298134972

Annotation Cluster 30	Enrichment Score: 0.5959310325779505
Category	Term	Count	%	PValue	Genes	List Total	Pop Hits	Pop Total	Fold Enrichment	Bonferroni	Benjamini	FDR
GOTERM_BP_FAT	GO:0050658~RNA transport	6	0.9803921568627451	0.1438366888919082	CG8773, NUP133, THOC6, CG8671, E(Y)2, PI3K59F	351	63	7937	2.153574820241487	1.0	0.9261770424633389	92.36045740345477
GOTERM_BP_FAT	GO:0050657~nucleic acid transport	6	0.9803921568627451	0.1438366888919082	CG8773, NUP133, THOC6, CG8671, E(Y)2, PI3K59F	351	63	7937	2.153574820241487	1.0	0.9261770424633389	92.36045740345477
GOTERM_BP_FAT	GO:0051236~establishment of RNA localization	6	0.9803921568627451	0.15077765028070977	CG8773, NUP133, THOC6, CG8671, E(Y)2, PI3K59F	351	64	7937	2.119925213675214	1.0	0.9273521597316698	93.32393121581916
GOTERM_BP_FAT	GO:0015931~nucleobase, nucleoside, nucleotide and nucleic acid transport	6	0.9803921568627451	0.17987697276622577	CG8773, NUP133, THOC6, CG8671, E(Y)2, PI3K59F	351	68	7937	1.9952237305178482	1.0	0.9414822344972674	96.25245588943406
GOTERM_BP_FAT	GO:0033227~dsRNA transport	3	0.49019607843137253	0.30269389429990845	CG8773, CG8671, PI3K59F	351	25	7937	2.713504273504274	1.0	0.9773335665963946	99.74477115774182
GOTERM_BP_FAT	GO:0006913~nucleocytoplasmic transport	5	0.8169934640522877	0.3929003238137099	NUP133, MAPMODULIN, HTH, THOC6, E(Y)2	351	72	7937	1.570314973092751	1.0	0.9872606486333964	99.9742628676218
GOTERM_BP_FAT	GO:0051169~nuclear transport	5	0.8169934640522877	0.3929003238137099	NUP133, MAPMODULIN, HTH, THOC6, E(Y)2	351	72	7937	1.570314973092751	1.0	0.9872606486333964	99.9742628676218
GOTERM_BP_FAT	GO:0006403~RNA localization	6	0.9803921568627451	0.6515254876013975	CG8773, NUP133, THOC6, CG8671, E(Y)2, PI3K59F	351	125	7937	1.0854017094017094	1.0	0.9984877662162741	99.99999738256552

Annotation Cluster 31	Enrichment Score: 0.5765186157984505
Category	Term	Count	%	PValue	Genes	List Total	Pop Hits	Pop Total	Fold Enrichment	Bonferroni	Benjamini	FDR
GOTERM_BP_FAT	GO:0044087~regulation of cellular component biogenesis	7	1.1437908496732025	0.1405542399911341	QUA, NEDD4, JUPITER, FZ, TKV, RAB11, HIW	351	80	7937	1.978596866096866	1.0	0.9258509582808757	91.86065438855935
GOTERM_BP_FAT	GO:0033043~regulation of organelle organization	7	1.1437908496732025	0.3490486193737278	QUA, JUPITER, FZ, DGT5, CG31687, FWD, HIW	351	109	7937	1.4521811861261402	1.0	0.9820110554473553	99.91830977876872
GOTERM_BP_FAT	GO:0051493~regulation of cytoskeleton organization	4	0.6535947712418301	0.3799393513120854	QUA, JUPITER, FZ, FWD	351	50	7937	1.8090028490028491	1.0	0.9865307010650635	99.96348309684673

Annotation Cluster 32	Enrichment Score: 0.5715305467483419
Category	Term	Count	%	PValue	Genes	List Total	Pop Hits	Pop Total	Fold Enrichment	Bonferroni	Benjamini	FDR
GOTERM_BP_FAT	GO:0019748~secondary metabolic process	7	1.1437908496732025	0.09697481402744756	ACP70A, CG17333, ELOF, CYP6A9, HML, CYP4AC1, YELLOW-F2	351	72	7937	2.198440962329851	1.0	0.8844859561952577	81.53524064309443
GOTERM_BP_FAT	GO:0010817~regulation of hormone levels	3	0.49019607843137253	0.4460409192368796	ACP70A, ELOF, CYP4AC1	351	34	7937	1.9952237305178482	1.0	0.9907838145832552	99.99435422415442
GOTERM_BP_FAT	GO:0042445~hormone metabolic process	3	0.49019607843137253	0.4460409192368796	ACP70A, ELOF, CYP4AC1	351	34	7937	1.9952237305178482	1.0	0.9907838145832552	99.99435422415442

Annotation Cluster 33	Enrichment Score: 0.5504667623127275
Category	Term	Count	%	PValue	Genes	List Total	Pop Hits	Pop Total	Fold Enrichment	Bonferroni	Benjamini	FDR
GOTERM_BP_FAT	GO:0007626~locomotory behavior	13	2.1241830065359477	0.1032039853503467	EB1, BNL, ACTN, NETB, S6KII, ACE, SHEP, FAS3, TUTL, DNC, LOLA, EAG, HIW	351	181	7937	1.6241047677511764	1.0	0.8935313032376193	83.53514319590688
GOTERM_BP_FAT	GO:0030534~adult behavior	8	1.3071895424836601	0.27817836137752294	ACP70A, EB1, TUTL, DNC, ADH, ACTN, EAG, HIW	351	120	7937	1.507502374169041	1.0	0.9720795650964353	99.54767371286746
GOTERM_BP_FAT	GO:0007610~behavior	22	3.594771241830065	0.33919378904644815	EB1, SCB, OR83A, TEQUILA, OR49A, BNL, ACTN, NETB, S6KII, ACP70A, RETN, SHEP, ACE, ELOF, FAS3, TUTL, DNC, LOLA, ADH, CYP6A20, EAG, HIW	351	429	7937	1.1596172108992624	1.0	0.9808106530705927	99.8952292150619
GOTERM_BP_FAT	GO:0007629~flight behavior	4	0.6535947712418301	0.35560223665900154	EB1, TUTL, ACTN, EAG	351	48	7937	1.884377967711301	1.0	0.9823161088263038	99.9309136711665
GOTERM_BP_FAT	GO:0008344~adult locomotory behavior	5	0.8169934640522877	0.5107801369175307	EB1, TUTL, ACTN, EAG, HIW	351	84	7937	1.3459842626509295	1.0	0.9947278258731015	99.99927911730542

Annotation Cluster 34	Enrichment Score: 0.5388868178200741
Category	Term	Count	%	PValue	Genes	List Total	Pop Hits	Pop Total	Fold Enrichment	Bonferroni	Benjamini	FDR
GOTERM_BP_FAT	GO:0048588~developmental cell growth	5	0.8169934640522877	0.0412073067913308	DNC, FZ, INE, EAG, DSCAM	351	30	7937	3.7687559354226026	1.0	0.853381033649588	50.187047833544796
GOTERM_BP_FAT	GO:0016049~cell growth	5	0.8169934640522877	0.16010961523402648	DNC, FZ, INE, EAG, DSCAM	351	48	7937	2.355472459639126	1.0	0.9315424811047949	94.44034830925592
GOTERM_BP_FAT	GO:0048675~axon extension	3	0.49019607843137253	0.18709374935553885	DNC, FZ, DSCAM	351	18	7937	3.7687559354226026	1.0	0.945410828967189	96.76274816117629
GOTERM_CC_FAT	GO:0005887~integral to plasma membrane	12	1.9607843137254901	0.41288672173418406	SCB, CAD89D, SR-CIV, CG33934, DS, FZ, NRV3, NACRALPHA-30D, INE, EAG, PARA, DSCAM	242	198	4786	1.1985975457049838	1.0	0.9684309056288742	99.91640761963704
GOTERM_BP_FAT	GO:0008361~regulation of cell size	5	0.8169934640522877	0.4230667700979635	DNC, FZ, INE, EAG, DSCAM	351	75	7937	1.507502374169041	1.0	0.9898350646340911	99.98893399953936
GOTERM_CC_FAT	GO:0031226~intrinsic to plasma membrane	12	1.9607843137254901	0.43269421633466865	SCB, CAD89D, SR-CIV, CG33934, DS, FZ, NRV3, NACRALPHA-30D, INE, EAG, PARA, DSCAM	242	201	4786	1.1807080300974466	1.0	0.9726300205623427	99.94705608339518
GOTERM_BP_FAT	GO:0032535~regulation of cellular component size	6	0.9803921568627451	0.44418516724074075	QUA, DNC, FZ, INE, EAG, DSCAM	351	99	7937	1.3704567037900373	1.0	0.9907739382532599	99.99403270297165
GOTERM_BP_FAT	GO:0048589~developmental growth	5	0.8169934640522877	0.47244127625928495	DNC, FZ, INE, EAG, DSCAM	351	80	7937	1.4132834757834758	1.0	0.9928455090970315	99.9974851291435
GOTERM_BP_FAT	GO:0040007~growth	5	0.8169934640522877	0.7214976301661807	DNC, FZ, INE, EAG, DSCAM	351	110	7937	1.0278425278425278	1.0	0.9992370418470793	99.99999993605759

Annotation Cluster 35	Enrichment Score: 0.5362373322605589
Category	Term	Count	%	PValue	Genes	List Total	Pop Hits	Pop Total	Fold Enrichment	Bonferroni	Benjamini	FDR
GOTERM_BP_FAT	GO:0001709~cell fate determination	10	1.6339869281045754	0.11573188340249241	AC, LAB, BOBA, CT, FZ, TKV, SPEN, INV, RAB11, L(2)GL	351	129	7937	1.7529097374058615	1.0	0.9087636554635193	86.95707745602115
GOTERM_BP_FAT	GO:0007400~neuroblast fate determination	3	0.49019607843137253	0.30269389429990845	AC, SPEN, INV	351	25	7937	2.713504273504274	1.0	0.9773335665963946	99.74477115774182
GOTERM_BP_FAT	GO:0045165~cell fate commitment	13	2.1241830065359477	0.3332081092250957	LAB, CT, TKV, FZ, MELT, SPEN, INV, KAY, AC, BOBA, HTH, RAB11, L(2)GL	351	232	7937	1.267081736909323	1.0	0.9806429571075523	99.87835439269618
GOTERM_BP_FAT	GO:0014017~neuroblast fate commitment	3	0.49019607843137253	0.3355954672426286	AC, SPEN, INV	351	27	7937	2.5125039569484016	1.0	0.9803021753653803	99.88536983420329
GOTERM_BP_FAT	GO:0014016~neuroblast differentiation	3	0.49019607843137253	0.35188030717499846	AC, SPEN, INV	351	28	7937	2.422771672771673	1.0	0.9822779691780535	99.92399984537744
GOTERM_BP_FAT	GO:0022416~bristle development	4	0.6535947712418301	0.43973670091816475	AC, SPEN, RAB11, FRY	351	55	7937	1.6445480445480445	1.0	0.9906576483066862	99.99319054004097

Annotation Cluster 36	Enrichment Score: 0.5289767489085632
Category	Term	Count	%	PValue	Genes	List Total	Pop Hits	Pop Total	Fold Enrichment	Bonferroni	Benjamini	FDR
GOTERM_MF_FAT	GO:0016597~amino acid binding	3	0.49019607843137253	0.22735001570746388	CG14431, CG14694, CG6574	398	18	7918	3.3157453936348404	1.0	0.9846057676186584	97.64500712974537
GOTERM_MF_FAT	GO:0019842~vitamin binding	8	1.3071895424836601	0.22757516626350188	CG14431, CG1516, CG14694, CG10237, CG10657, PINTA, CG6321, CG6574	398	99	7918	1.6076341302471957	1.0	0.9805461102224214	97.65496109500671
GOTERM_MF_FAT	GO:0043176~amine binding	3	0.49019607843137253	0.35902311767167966	CG14431, CG14694, CG6574	398	25	7918	2.3873366834170855	1.0	0.9833421997771845	99.84414203625244
GOTERM_MF_FAT	GO:0031406~carboxylic acid binding	5	0.8169934640522877	0.41224057310324147	CG14431, CG1516, CG14694, CG6574, CG17896	398	65	7918	1.5303440278314653	1.0	0.9855294049233188	99.95577731890751

Annotation Cluster 37	Enrichment Score: 0.5248958560127078
Category	Term	Count	%	PValue	Genes	List Total	Pop Hits	Pop Total	Fold Enrichment	Bonferroni	Benjamini	FDR
GOTERM_BP_FAT	GO:0045746~negative regulation of Notch signaling pathway	3	0.49019607843137253	0.15519384889011067	NEDD4, CT, L(2)GL	351	16	7937	4.239850427350428	1.0	0.9271554603038343	93.87620217645734
GOTERM_BP_FAT	GO:0009968~negative regulation of signal transduction	8	1.3071895424836601	0.16299943342272039	FLW, NEDD4, CT, FRED, SRC42A, L(2)GL, HIW, S6KII	351	102	7937	1.773532204904754	1.0	0.9331983056622888	94.74880594071593
GOTERM_BP_FAT	GO:0010648~negative regulation of cell communication	8	1.3071895424836601	0.16875583357794555	FLW, NEDD4, CT, FRED, SRC42A, L(2)GL, HIW, S6KII	351	103	7937	1.756313445633834	1.0	0.9345062722307502	95.31594174879639
GOTERM_BP_FAT	GO:0008593~regulation of Notch signaling pathway	3	0.49019607843137253	0.30269389429990845	NEDD4, CT, L(2)GL	351	25	7937	2.713504273504274	1.0	0.9773335665963946	99.74477115774182
GOTERM_BP_FAT	GO:0051960~regulation of nervous system development	6	0.9803921568627451	0.36479824354746554	NEDD4, TKV, L(2)GL, HIW, FRY, S6KII	351	90	7937	1.507502374169041	1.0	0.9836792710565322	99.94554815865303
GOTERM_BP_FAT	GO:0045596~negative regulation of cell differentiation	4	0.6535947712418301	0.6491673451932118	HE, TKV, L(2)GL, S6KII	351	75	7937	1.2060018993352328	1.0	0.9985078488185796	99.99999707326802
GOTERM_BP_FAT	GO:0060284~regulation of cell development	6	0.9803921568627451	0.6918254744742287	TKV, RAB11, L(2)GL, HIW, FRY, S6KII	351	131	7937	1.0356886540092647	1.0	0.9989658752359343	99.9999996580661

Annotation Cluster 38	Enrichment Score: 0.514321738225317
Category	Term	Count	%	PValue	Genes	List Total	Pop Hits	Pop Total	Fold Enrichment	Bonferroni	Benjamini	FDR
GOTERM_BP_FAT	GO:0048100~wing disc anterior/posterior pattern formation	3	0.49019607843137253	0.10981523225191467	CI, TKV, INV	351	13	7937	5.21827744904668	1.0	0.9023655300138849	85.43404801789663
GOTERM_BP_FAT	GO:0007448~anterior/posterior pattern formation, imaginal disc	3	0.49019607843137253	0.21978826341630286	CI, TKV, INV	351	20	7937	3.3918803418803423	1.0	0.9595100654925224	98.35968775558915
GOTERM_BP_FAT	GO:0007447~imaginal disc pattern formation	7	1.1437908496732025	0.24858771429757345	CI, DS, HTH, DLL, TKV, INV, LIM1	351	96	7937	1.6488307217473883	1.0	0.9654405373402961	99.12013632043451
GOTERM_BP_FAT	GO:0035222~wing disc pattern formation	4	0.6535947712418301	0.582494855121976	CI, DS, TKV, INV	351	68	7937	1.3301491536785655	1.0	0.9970414502440984	99.99994778860166
GOTERM_BP_FAT	GO:0009952~anterior/posterior pattern formation	7	1.1437908496732025	0.7672775158616424	CI, BCD, RETN, PK, TKV, INV, L(2)GL	351	170	7937	0.9311044075749958	1.0	0.9995139500082469	99.99999999673274

Annotation Cluster 39	Enrichment Score: 0.5071302499836674
Category	Term	Count	%	PValue	Genes	List Total	Pop Hits	Pop Total	Fold Enrichment	Bonferroni	Benjamini	FDR
GOTERM_BP_FAT	GO:0051726~regulation of cell cycle	12	1.9607843137254901	0.11559280697145459	CI, AC, NEB, DGT5, CG31687, BRCA2, MFAP1, FWD, CG6191, L(2)GL, KAY, HIW	351	166	7937	1.6346411286170324	1.0	0.9113938985418321	86.92306299218558
GOTERM_BP_FAT	GO:0010564~regulation of cell cycle process	7	1.1437908496732025	0.16523619379432244	CI, DGT5, CG31687, BRCA2, MFAP1, FWD, HIW	351	84	7937	1.884377967711301	1.0	0.9321643685022087	94.97643763584723
GOTERM_BP_FAT	GO:0033043~regulation of organelle organization	7	1.1437908496732025	0.3490486193737278	QUA, JUPITER, FZ, DGT5, CG31687, FWD, HIW	351	109	7937	1.4521811861261402	1.0	0.9820110554473553	99.91830977876872
GOTERM_BP_FAT	GO:0007346~regulation of mitotic cell cycle	6	0.9803921568627451	0.4354440323084013	CI, AC, DGT5, CG31687, MFAP1, HIW	351	98	7937	1.3844409558695274	1.0	0.9903157072529939	99.99227302202107
GOTERM_BP_FAT	GO:0051783~regulation of nuclear division	3	0.49019607843137253	0.5587044366282443	DGT5, CG31687, HIW	351	42	7937	1.6151811151811155	1.0	0.9961321835367114	99.99986927701283
GOTERM_BP_FAT	GO:0007088~regulation of mitosis	3	0.49019607843137253	0.5587044366282443	DGT5, CG31687, HIW	351	42	7937	1.6151811151811155	1.0	0.9961321835367114	99.99986927701283

Annotation Cluster 40	Enrichment Score: 0.5042455653939523
Category	Term	Count	%	PValue	Genes	List Total	Pop Hits	Pop Total	Fold Enrichment	Bonferroni	Benjamini	FDR
COG_ONTOLOGY	Secondary metabolites biosynthesis, transport, and catabolism / General function prediction only	3	0.49019607843137253	0.15354386937031955	CG2064, CG2065, CG2070	68	13	1237	4.197963800904978	0.9816976475111001	0.8647138126455627	73.74253296206132
INTERPRO	IPR002198:Short-chain dehydrogenase/reductase SDR	6	0.9803921568627451	0.23042678816240575	CG2064, CG2065, SCPX, CG2070, ADH, CG6012	516	65	10196	1.8239713774597495	1.0	0.9974539511604815	98.22993549755475
INTERPRO	IPR002347:Glucose/ribitol dehydrogenase	4	0.6535947712418301	0.43975659446581644	CG2064, CG2065, CG2070, CG6012	516	48	10196	1.646640826873385	1.0	0.9998246316678191	99.98668237338201
INTERPRO	IPR016040:NAD(P)-binding domain	8	1.3071895424836601	0.6180732252351905	CG2064, CG2065, CG10097, AOS1, CG2070, ADH, CG6012, INOS	516	147	10196	1.0753572746928228	1.0	0.9999853351713254	99.99996356337824

Annotation Cluster 41	Enrichment Score: 0.49306580213098056
Category	Term	Count	%	PValue	Genes	List Total	Pop Hits	Pop Total	Fold Enrichment	Bonferroni	Benjamini	FDR
INTERPRO	IPR000073:Alpha/beta hydrolase fold-1	5	0.8169934640522877	0.15092714047596548	LIP1, CG3635, CG18284, CG15820, CG15879	516	41	10196	2.4097182832293442	1.0	0.9930912350328341	91.95381620628775
INTERPRO	IPR006693:AB-hydrolase associated lipase region	3	0.49019607843137253	0.32501831186123065	LIP1, CG3635, CG18284	516	23	10196	2.577350859453994	1.0	0.9993472547231063	99.76519548115685
GOTERM_MF_FAT	GO:0016298~lipase activity	5	0.8169934640522877	0.6762813634002944	LIP1, CG13282, CG3635, CG18284, CG34447	398	91	7918	1.093102877022475	1.0	0.9984603764320169	99.99999239699197

Annotation Cluster 42	Enrichment Score: 0.4840344531951779
Category	Term	Count	%	PValue	Genes	List Total	Pop Hits	Pop Total	Fold Enrichment	Bonferroni	Benjamini	FDR
PIR_SUPERFAMILY	PIRSF014263:Drosophila hypothetical protein EG_34F3.5	4	0.6535947712418301	0.10644486912097292	CG13658, CG32195, CG9497, CG9498	138	22	2596	3.420289855072464	0.9999997988012166	0.9995514481262925	73.36379700694684
INTERPRO	IPR004119:Protein of unknown function DUF227	4	0.6535947712418301	0.4664850849210489	CG32195, CG5126, CG9497, CG9498	516	50	10196	1.5807751937984496	1.0	0.9998626867057294	99.99372760486445
INTERPRO	IPR015897:CHK kinase-like	4	0.6535947712418301	0.4664850849210489	CG32195, CG5126, CG9497, CG9498	516	50	10196	1.5807751937984496	1.0	0.9998626867057294	99.99372760486445
SMART	SM00587:CHK	4	0.6535947712418301	0.5001058444945872	CG32195, CG5126, CG9497, CG9498	257	50	4824	1.5016342412451362	1.0	0.9995759332093135	99.97843728925233

Annotation Cluster 43	Enrichment Score: 0.4504964287674652
Category	Term	Count	%	PValue	Genes	List Total	Pop Hits	Pop Total	Fold Enrichment	Bonferroni	Benjamini	FDR
INTERPRO	IPR013525:ABC-2 type transporter	4	0.6535947712418301	0.05138218790148696	E23, CG4822, CG3164, CG31689	516	17	10196	4.649338805289558	1.0	0.9332431165653999	55.62347700911832
SP_PIR_KEYWORDS	nucleotide-binding	41	6.699346405228758	0.15012183873866142	CG32000, MYO28B1, CAMKI, BT, CG3156, CG33298, BETATUB97EF, S6KII, CDI, E23, CG17150, UBCD2, CCTGAMMA, CG8641, NIKI, SRC42A, CG3164, CSK, REC, ORC1, PKG21D, RS1, AC3, L(1)G0196, CG8500, TKV, CG8908, CG30054, CG17698, KIF3C, CG31689, MEKK1, CG31739, NEB, DGP-1, CG34384, ACXD, AATS-ILE, CG4822, WSCK, RAB11	591	743	12980	1.2119431672485215	1.0	0.792453949709436	87.6100036098828
INTERPRO	IPR003439:ABC transporter-like	6	0.9803921568627451	0.15139133003563235	E23, CG4822, CG3164, CG8908, CG3156, CG31689	516	56	10196	2.117109634551495	1.0	0.9918791589009784	92.02130265625095
SP_PIR_KEYWORDS	atp-binding	33	5.392156862745098	0.15837577155056165	CG32000, MYO28B1, CAMKI, BT, CG3156, CG33298, S6KII, CDI, E23, CG17150, CCTGAMMA, UBCD2, SRC42A, NIKI, CG3164, CSK, REC, ORC1, PKG21D, RS1, L(1)G0196, TKV, CG8908, CG17698, KIF3C, CG31689, CG31739, MEKK1, NEB, CG34384, AATS-ILE, CG4822, WSCK	591	585	12980	1.2389257668445486	1.0	0.7853038778442848	89.06906028979378
GOTERM_CC_FAT	GO:0043190~ATP-binding cassette (ABC) transporter complex	5	0.8169934640522877	0.15894280859744958	E23, CG4822, CG3164, CG8908, CG31689	242	42	4786	2.354388036206218	1.0	0.939674209837777	90.00959236225965
GOTERM_MF_FAT	GO:0005524~ATP binding	44	7.18954248366013	0.18721352115885498	CG32000, MYO28B1, CAMKI, BT, CG3156, CG33298, DHC98D, S6KII, ND42, CDI, E23, CG17150, UBCD2, CCTGAMMA, CG14712, NIKI, SRC42A, CG3164, PMS2, GP93, CSK, PRM, REC, ORC1, PKG21D, RS1, L(1)G0196, CG1516, CG15100, TKV, CG8908, CG31368, CG17698, SMC1, KIF3C, CG31689, MEKK1, CG31739, DDR, NEB, CG34384, AATS-ILE, CG4822, WSCK	398	748	7918	1.1702630801064144	1.0	0.990069377719405	95.0837239930767
GOTERM_MF_FAT	GO:0032559~adenyl ribonucleotide binding	44	7.18954248366013	0.19218771624471537	CG32000, MYO28B1, CAMKI, BT, CG3156, CG33298, DHC98D, S6KII, ND42, CDI, E23, CG17150, UBCD2, CCTGAMMA, CG14712, NIKI, SRC42A, CG3164, PMS2, GP93, CSK, PRM, REC, ORC1, PKG21D, RS1, L(1)G0196, CG1516, CG15100, TKV, CG8908, CG31368, CG17698, SMC1, KIF3C, CG31689, MEKK1, CG31739, DDR, NEB, CG34384, AATS-ILE, CG4822, WSCK	398	750	7918	1.1671423785594641	1.0	0.9895250665384266	95.50334578733312
GOTERM_MF_FAT	GO:0000166~nucleotide binding	68	11.11111111111111	0.19274520649665228	MYO28B1, SICK, CG4896, DHC98D, ND42, S6KII, UBCD2, CCTGAMMA, CG8641, CG14712, NIKI, CG5882, PMS2, GP93, CSK, CG1774, PRM, ORC1, PKG21D, RS1, L(1)G0196, CG8500, PABP, CG8908, SPEN, CG31368, CG17698, HRB98DE, CG18519, CG31739, DDR, SHEP, CG4822, ADH, WSCK, RAB11, CG32000, CAMKI, BT, CG14628, CG3156, CG33298, BETATUB97EF, CDI, E23, CG9521, CG17150, SRC42A, CG3164, CG15343, REC, CG1516, AC3, CG10924, CG15100, TKV, CG30054, SMC1, KIF3C, CG31689, MEKK1, NEB, DGP-1, CG34384, ACXD, AATS-ILE, HEPH, BRU-3	398	1206	7918	1.1217447102844236	1.0	0.9876933045563436	95.54823704506558
SP_PIR_KEYWORDS	tyrosine-protein kinase	4	0.6535947712418301	0.23581915797368605	CDI, SRC42A, WSCK, CSK	591	37	12980	2.374354049480953	1.0	0.8663850583815972	96.83440022066732
GOTERM_MF_FAT	GO:0001882~nucleoside binding	47	7.6797385620915035	0.23694481223800892	CG32000, MYO28B1, CAMKI, BT, CG3156, CG33298, DHC98D, S6KII, ND42, CDI, E23, CG9521, CG17150, UBCD2, CCTGAMMA, CG14712, NIKI, SRC42A, CG3164, PMS2, GP93, CSK, PRM, REC, ORC1, PKG21D, RS1, L(1)G0196, CG1516, CG15100, TKV, CG8908, CG31368, CG17698, SMC1, KIF3C, CG31689, CG18519, RPII140, MEKK1, CG31739, DDR, NEB, CG34384, AATS-ILE, CG4822, WSCK	398	824	7918	1.1347575254915354	1.0	0.9798164909366266	98.03610595875574
GOTERM_MF_FAT	GO:0030554~adenyl nucleotide binding	46	7.516339869281046	0.25357118901696574	CG32000, MYO28B1, CAMKI, BT, CG3156, CG33298, DHC98D, S6KII, ND42, CDI, E23, CG9521, CG17150, UBCD2, CCTGAMMA, CG14712, NIKI, SRC42A, CG3164, PMS2, GP93, CSK, PRM, REC, ORC1, PKG21D, RS1, L(1)G0196, CG1516, CG15100, TKV, CG8908, CG31368, CG17698, SMC1, KIF3C, CG31689, CG18519, MEKK1, CG31739, DDR, NEB, CG34384, AATS-ILE, CG4822, WSCK	398	812	7918	1.1270267594128278	1.0	0.9817644858733819	98.57417157195847
GOTERM_MF_FAT	GO:0042624~ATPase activity, uncoupled	13	2.1241830065359477	0.2557969102985387	CG32000, MYO28B1, CG8908, CG3156, KLAR, DHC98D, CG31689, E23, CCTGAMMA, CG17150, CG4822, CG3164, RS1	398	192	7918	1.3470215661641542	1.0	0.9806321636093198	98.63473075707444
SP_PIR_KEYWORDS	kinase	13	2.1241830065359477	0.2579081922803975	L(1)G0196, CAMKI, BT, TKV, S6KII, CG34384, SRC42A, NIKI, FWD, WSCK, CSK, PI3K59F, PKG21D	591	212	12980	1.3467739360853048	1.0	0.8693636981171607	97.82771262752001
INTERPRO	IPR008266:Tyrosine protein kinase, active site	4	0.6535947712418301	0.2589593488884928	CDI, SRC42A, WSCK, CSK	516	35	10196	2.258250276854928	1.0	0.9984586443349179	99.01083262337744
GOTERM_MF_FAT	GO:0001883~purine nucleoside binding	46	7.516339869281046	0.26049428044529666	CG32000, MYO28B1, CAMKI, BT, CG3156, CG33298, DHC98D, S6KII, ND42, CDI, E23, CG9521, CG17150, UBCD2, CCTGAMMA, CG14712, NIKI, SRC42A, CG3164, PMS2, GP93, CSK, PRM, REC, ORC1, PKG21D, RS1, L(1)G0196, CG1516, CG15100, TKV, CG8908, CG31368, CG17698, SMC1, KIF3C, CG31689, CG18519, MEKK1, CG31739, DDR, NEB, CG34384, AATS-ILE, CG4822, WSCK	398	817	7918	1.1201294108240099	1.0	0.9803644334262281	98.75476313050078
GOTERM_MF_FAT	GO:0032553~ribonucleotide binding	51	8.333333333333332	0.2930830269335938	MYO28B1, DHC98D, ND42, S6KII, CCTGAMMA, UBCD2, CG8641, CG14712, NIKI, PMS2, GP93, CSK, PRM, ORC1, PKG21D, RS1, L(1)G0196, CG8500, CG8908, CG31368, CG17698, CG31739, DDR, CG4822, WSCK, RAB11, CG32000, CAMKI, BT, CG33298, CG3156, BETATUB97EF, E23, CDI, CG17150, SRC42A, CG3164, REC, CG1516, CG10924, TKV, CG15100, CG30054, SMC1, KIF3C, CG31689, MEKK1, CG34384, DGP-1, NEB, AATS-ILE	398	923	7918	1.0992612030902074	1.0	0.980565707530225	99.35317850963848
GOTERM_MF_FAT	GO:0032555~purine ribonucleotide binding	51	8.333333333333332	0.2930830269335938	MYO28B1, DHC98D, ND42, S6KII, CCTGAMMA, UBCD2, CG8641, CG14712, NIKI, PMS2, GP93, CSK, PRM, ORC1, PKG21D, RS1, L(1)G0196, CG8500, CG8908, CG31368, CG17698, CG31739, DDR, CG4822, WSCK, RAB11, CG32000, CAMKI, BT, CG33298, CG3156, BETATUB97EF, E23, CDI, CG17150, SRC42A, CG3164, REC, CG1516, CG10924, TKV, CG15100, CG30054, SMC1, KIF3C, CG31689, MEKK1, CG34384, DGP-1, NEB, AATS-ILE	398	923	7918	1.0992612030902074	1.0	0.980565707530225	99.35317850963848
INTERPRO	IPR003593:ATPase, AAA+ type, core	9	1.4705882352941175	0.2969317511573173	E23, CG17150, CG4822, CG3164, CG8908, SICK, CG3156, ORC1, CG31689	516	125	10196	1.4226976744186046	1.0	0.9992761919895053	99.56004167832026
INTERPRO	IPR017441:Protein kinase, ATP binding site	12	1.9607843137254901	0.31355453773206465	MEKK1, CDI, CAMKI, NIKI, SRC42A, BT, TKV, WSCK, CG17698, CSK, PKG21D, S6KII	516	182	10196	1.3028366981855355	1.0	0.9993602105337359	99.69565967294588
INTERPRO	IPR017871:ABC transporter, conserved site	5	0.8169934640522877	0.3364504253913695	E23, CG4822, CG3164, CG3156, CG31689	516	58	10196	1.7034215450414327	1.0	0.9992264846145651	99.81951429482585
SMART	SM00382:AAA	9	1.4705882352941175	0.3444755890955351	E23, CG17150, CG4822, CG3164, CG8908, SICK, CG3156, ORC1, CG31689	257	125	4824	1.3514708171206227	1.0	0.9972945210160244	99.41536336685668
GOTERM_MF_FAT	GO:0017076~purine nucleotide binding	53	8.660130718954248	0.3667622843328783	MYO28B1, DHC98D, ND42, S6KII, CCTGAMMA, UBCD2, CG8641, CG14712, NIKI, PMS2, GP93, CSK, PRM, ORC1, PKG21D, RS1, L(1)G0196, CG8500, CG8908, CG31368, CG17698, CG18519, CG31739, DDR, CG4822, WSCK, RAB11, CG32000, CAMKI, BT, CG3156, CG33298, BETATUB97EF, E23, CDI, CG9521, CG17150, SRC42A, CG3164, REC, CG1516, CG10924, TKV, CG15100, CG30054, SMC1, KIF3C, CG31689, MEKK1, CG34384, DGP-1, NEB, AATS-ILE	398	989	7918	1.0661345148391095	1.0	0.9840040095210015	99.86936613615813
GOTERM_MF_FAT	GO:0042626~ATPase activity, coupled to transmembrane movement of substances	9	1.4705882352941175	0.37327695934431737	CG32000, E23, CG4822, NRV3, CG3164, CG8908, CG3156, CG33298, CG31689	398	136	7918	1.3165459651197162	1.0	0.9843694814837458	99.88759545966434
GOTERM_MF_FAT	GO:0043492~ATPase activity, coupled to movement of substances	9	1.4705882352941175	0.37327695934431737	CG32000, E23, CG4822, NRV3, CG3164, CG8908, CG3156, CG33298, CG31689	398	136	7918	1.3165459651197162	1.0	0.9843694814837458	99.88759545966434
INTERPRO	IPR001245:Tyrosine protein kinase	4	0.6535947712418301	0.3849068362444891	DDR, SRC42A, WSCK, CSK	516	44	10196	1.7963354474982383	1.0	0.9995997214341383	99.94386840021876
GOTERM_BP_FAT	GO:0006796~phosphate metabolic process	27	4.411764705882353	0.38766640553979387	CAMKI, BT, CG31140, S6KII, ND42, CDI, SRC42A, PTP52F, NIKI, CG17300, PRIMO-1, CSK, PKG21D, CG2201, FLW, TKV, CG6463, CG17698, MEKK1, DDR, LAR, CG34384, CG17598, FWD, CG31469, WSCK, PI3K59F	351	551	7937	1.1080552840988414	1.0	0.9873037802365681	99.9703311214123
GOTERM_BP_FAT	GO:0006793~phosphorus metabolic process	27	4.411764705882353	0.38766640553979387	CAMKI, BT, CG31140, S6KII, ND42, CDI, SRC42A, PTP52F, NIKI, CG17300, PRIMO-1, CSK, PKG21D, CG2201, FLW, TKV, CG6463, CG17698, MEKK1, DDR, LAR, CG34384, CG17598, FWD, CG31469, WSCK, PI3K59F	351	551	7937	1.1080552840988414	1.0	0.9873037802365681	99.9703311214123
GOTERM_MF_FAT	GO:0016820~hydrolase activity, acting on acid anhydrides, catalyzing transmembrane movement of substances	9	1.4705882352941175	0.38871727214413326	CG32000, E23, CG4822, NRV3, CG3164, CG8908, CG3156, CG33298, CG31689	398	138	7918	1.2974655888136335	1.0	0.9855813663794215	99.92177711391687
GOTERM_MF_FAT	GO:0004713~protein tyrosine kinase activity	5	0.8169934640522877	0.3892612868097981	CDI, DDR, SRC42A, WSCK, CSK	398	63	7918	1.5789263779213527	1.0	0.9846937077151846	99.92278279724307
INTERPRO	IPR000719:Protein kinase, core	13	2.1241830065359477	0.40951212165665574	CAMKI, BT, TKV, CG17698, S6KII, MEKK1, DDR, CDI, SRC42A, NIKI, WSCK, CSK, PKG21D	516	216	10196	1.1892405971863336	1.0	0.9997142878682056	99.97006865553475
GOTERM_BP_FAT	GO:0016310~phosphorylation	21	3.431372549019608	0.41318846002338305	CG2201, CAMKI, CG31140, BT, TKV, CG6463, CG17698, ND42, S6KII, MEKK1, CDI, DDR, CG34384, CG17300, SRC42A, NIKI, FWD, WSCK, CSK, PKG21D, PI3K59F	351	425	7937	1.117325289089995	1.0	0.9897242885586598	99.98534125613045
SMART	SM00219:TyrKc	4	0.6535947712418301	0.41595361632974065	DDR, SRC42A, WSCK, CSK	257	44	4824	1.706402546869473	1.0	0.9984246825990247	99.85665251251447
GOTERM_MF_FAT	GO:0042623~ATPase activity, coupled	17	2.7777777777777777	0.4733254796850348	CG32000, CG32369, MYO28B1, CG8908, CG33298, CG3156, KLAR, DHC98D, CG31689, E23, CCTGAMMA, CG17150, CG4822, CG3164, NRV3, REC, RS1	398	307	7918	1.1016483066799796	1.0	0.9902143632540692	99.9910254189026
GOTERM_BP_FAT	GO:0006468~protein amino acid phosphorylation	13	2.1241830065359477	0.48395521577837586	CAMKI, BT, TKV, CG17698, S6KII, MEKK1, DDR, CDI, SRC42A, NIKI, WSCK, CSK, PKG21D	351	259	7937	1.134992134992135	1.0	0.993292709488304	99.99825496416763
INTERPRO	IPR002290:Serine/threonine protein kinase	7	1.1437908496732025	0.5012545577687438	MEKK1, CAMKI, NIKI, BT, CG17698, PKG21D, S6KII	516	112	10196	1.2349806201550386	1.0	0.9999265525321148	99.99777850633095
SP_PIR_KEYWORDS	serine/threonine-protein kinase	8	1.3071895424836601	0.5121428914714858	MEKK1, CAMKI, NIKI, BT, TKV, CG17698, PKG21D, S6KII	591	148	12980	1.1871770247404765	1.0	0.9433538302085236	99.990040033401
GOTERM_MF_FAT	GO:0015399~primary active transmembrane transporter activity	9	1.4705882352941175	0.5333907122040531	CG32000, E23, CG4822, NRV3, CG3164, CG8908, CG3156, CG33298, CG31689	398	157	7918	1.1404474602310917	1.0	0.9949397708086375	99.99845578052299
GOTERM_MF_FAT	GO:0015405~P-P-bond-hydrolysis-driven transmembrane transporter activity	9	1.4705882352941175	0.5333907122040531	CG32000, E23, CG4822, NRV3, CG3164, CG8908, CG3156, CG33298, CG31689	398	157	7918	1.1404474602310917	1.0	0.9949397708086375	99.99845578052299
SMART	SM00220:S_TKc	7	1.1437908496732025	0.5511492080030018	MEKK1, CAMKI, NIKI, BT, CG17698, PKG21D, S6KII	257	112	4824	1.1731517509727627	1.0	0.999160831397595	99.99418990141656
GOTERM_MF_FAT	GO:0004672~protein kinase activity	15	2.450980392156863	0.5609133091983549	CAMKI, BT, TKV, CG17698, CG1344, S6KII, MEKK1, DDR, CDI, SRC42A, NIKI, WSCK, CSK, EAG, PKG21D	398	283	7918	1.0544773336647904	1.0	0.9952987035883406	99.99936176957777
SP_PIR_KEYWORDS	transferase	40	6.535947712418301	0.5704164606719058	MAGI, UGT86DI, CAMKI, BT, CG31140, CG12560, CG31637, CG9485, CG6191, ND42, S6KII, CDI, CG8481, NIKI, SRC42A, CG15661, CG6321, ADY43A, CSK, PGANT2, EAG, PKG21D, RS1, UGT37C1, CG2201, L(1)G0196, UGT86DC, CG17698, SIMA, RPII140, MEKK1, DDR, CG4302, SDT, CG34384, FWD, ST6GAL, WSCK, CG7544, PI3K59F	591	873	12980	1.0063127128384337	1.0	0.9554668574784351	99.9980545732676
INTERPRO	IPR017442:Serine/threonine protein kinase-related	9	1.4705882352941175	0.619149136640871	MEKK1, CDI, CAMKI, NIKI, BT, TKV, CG17698, PKG21D, S6KII	516	168	10196	1.0585548172757475	1.0	0.9999834254480565	99.99996511266265
INTERPRO	IPR008271:Serine/threonine protein kinase, active site	8	1.3071895424836601	0.6796495325580887	MEKK1, CAMKI, NIKI, BT, TKV, CG17698, PKG21D, S6KII	516	156	10196	1.013317431922083	1.0	0.9999937426560371	99.99999757059163
GOTERM_MF_FAT	GO:0016887~ATPase activity	17	2.7777777777777777	0.6999543981513511	CG32000, CG32369, MYO28B1, CG8908, CG33298, CG3156, KLAR, DHC98D, CG31689, E23, CCTGAMMA, CG17150, CG4822, CG3164, NRV3, REC, RS1	398	353	7918	0.9580907369709738	1.0	0.9989285331993585	99.9999974784837
GOTERM_MF_FAT	GO:0004674~protein serine/threonine kinase activity	9	1.4705882352941175	0.8058404331942868	MEKK1, CDI, CAMKI, NIKI, BT, TKV, CG17698, PKG21D, S6KII	398	203	7918	0.8820209421491696	1.0	0.999778706226665	99.99999999548766
UP_SEQ_FEATURE	domain:Protein kinase	3	0.49019607843137253	0.9367540412624398	SRC42A, WSCK, PKG21D	154	84	2975	0.6899350649350648	1.0	0.9999999999999989	100.0
UP_SEQ_FEATURE	binding site:ATP	3	0.49019607843137253	0.9732243323112695	SRC42A, WSCK, PKG21D	154	103	2975	0.5626654898499558	1.0	1.0	100.0
UP_SEQ_FEATURE	nucleotide phosphate-binding region:ATP	5	0.8169934640522877	0.9929718399186844	SRC42A, WSCK, REC, ORC1, PKG21D	154	196	2975	0.49281076066790347	1.0	1.0	100.0

Annotation Cluster 44	Enrichment Score: 0.444945821109034
Category	Term	Count	%	PValue	Genes	List Total	Pop Hits	Pop Total	Fold Enrichment	Bonferroni	Benjamini	FDR
GOTERM_BP_FAT	GO:0044093~positive regulation of molecular function	6	0.9803921568627451	0.21087573331723047	RHOGAP100F, CG34384, CG31140, AOS1, GBETA76C, FRY	351	72	7937	1.8843779677113013	1.0	0.956864093523238	98.02020233019707
GOTERM_BP_FAT	GO:0043085~positive regulation of catalytic activity	5	0.8169934640522877	0.31186144941138694	RHOGAP100F, CG34384, CG31140, GBETA76C, FRY	351	64	7937	1.766604344729345	1.0	0.9785694270607053	99.7950047237176
GOTERM_BP_FAT	GO:0033674~positive regulation of kinase activity	3	0.49019607843137253	0.3355954672426286	CG34384, CG31140, FRY	351	27	7937	2.5125039569484016	1.0	0.9803021753653803	99.88536983420329
GOTERM_BP_FAT	GO:0045860~positive regulation of protein kinase activity	3	0.49019607843137253	0.3355954672426286	CG34384, CG31140, FRY	351	27	7937	2.5125039569484016	1.0	0.9803021753653803	99.88536983420329
GOTERM_BP_FAT	GO:0051347~positive regulation of transferase activity	3	0.49019607843137253	0.3355954672426286	CG34384, CG31140, FRY	351	27	7937	2.5125039569484016	1.0	0.9803021753653803	99.88536983420329
GOTERM_BP_FAT	GO:0043549~regulation of kinase activity	4	0.6535947712418301	0.3920371651792582	CG34384, CG31140, KAY, FRY	351	51	7937	1.773532204904754	1.0	0.9874350885433563	99.9736501093478
GOTERM_BP_FAT	GO:0045859~regulation of protein kinase activity	4	0.6535947712418301	0.3920371651792582	CG34384, CG31140, KAY, FRY	351	51	7937	1.773532204904754	1.0	0.9874350885433563	99.9736501093478
GOTERM_BP_FAT	GO:0051338~regulation of transferase activity	4	0.6535947712418301	0.3920371651792582	CG34384, CG31140, KAY, FRY	351	51	7937	1.773532204904754	1.0	0.9874350885433563	99.9736501093478
GOTERM_BP_FAT	GO:0051174~regulation of phosphorus metabolic process	5	0.8169934640522877	0.3929003238137099	CG34384, CG31140, CG6380, KAY, FRY	351	72	7937	1.570314973092751	1.0	0.9872606486333964	99.9742628676218
GOTERM_BP_FAT	GO:0019220~regulation of phosphate metabolic process	5	0.8169934640522877	0.3929003238137099	CG34384, CG31140, CG6380, KAY, FRY	351	72	7937	1.570314973092751	1.0	0.9872606486333964	99.9742628676218
GOTERM_BP_FAT	GO:0042325~regulation of phosphorylation	4	0.6535947712418301	0.551585595241189	CG34384, CG31140, KAY, FRY	351	65	7937	1.3915406530791146	1.0	0.9959031372757865	99.99982960725657

Annotation Cluster 45	Enrichment Score: 0.44458760270770137
Category	Term	Count	%	PValue	Genes	List Total	Pop Hits	Pop Total	Fold Enrichment	Bonferroni	Benjamini	FDR
INTERPRO	IPR013201:Proteinase inhibitor I29, cathepsin propeptide	3	0.49019607843137253	0.10358249124968044	CG6357, CG12163, CG11459	516	11	10196	5.389006342494715	1.0	0.9831044676224273	81.44117239751425
GOTERM_MF_FAT	GO:0004197~cysteine-type endopeptidase activity	3	0.49019607843137253	0.5299805083373677	CG6357, CG12163, CG11459	398	35	7918	1.705240488155061	1.0	0.9953712365881437	99.99828339132611
GOTERM_MF_FAT	GO:0008234~cysteine-type peptidase activity	3	0.49019607843137253	0.844677532401956	CG6357, CG12163, CG11459	398	65	7918	0.918206416698879	1.0	0.9998607097902624	99.99999999982391

Annotation Cluster 46	Enrichment Score: 0.44165371677609855
Category	Term	Count	%	PValue	Genes	List Total	Pop Hits	Pop Total	Fold Enrichment	Bonferroni	Benjamini	FDR
GOTERM_CC_FAT	GO:0042995~cell projection	8	1.3071895424836601	0.32544173577252655	NHA1, OR83A, PROCT, UNC-13, GBETA76C, DHC98D, RAB11, DSCAM	242	111	4786	1.4253592435410618	1.0	0.9625429266215262	99.46960110130199
GOTERM_CC_FAT	GO:0030424~axon	3	0.49019607843137253	0.3794975621136342	UNC-13, RAB11, DSCAM	242	26	4786	2.281945327399873	1.0	0.9665859390048431	99.825480329429
GOTERM_CC_FAT	GO:0043005~neuron projection	4	0.6535947712418301	0.3831392208593969	OR83A, UNC-13, RAB11, DSCAM	242	44	4786	1.7978963185574754	1.0	0.9652222729793699	99.83862923289534

Annotation Cluster 47	Enrichment Score: 0.4343040070132729
Category	Term	Count	%	PValue	Genes	List Total	Pop Hits	Pop Total	Fold Enrichment	Bonferroni	Benjamini	FDR
GOTERM_MF_FAT	GO:0008237~metallopeptidase activity	11	1.7973856209150325	0.33422427402049093	CG13283, CG8773, CG7653, CG4580, CG9850, ANCE-3, CG17337, NEP5, CG31445, CG15254, CG31619	398	168	7918	1.3026142617851162	1.0	0.9793316468202671	99.7294026326327
GOTERM_MF_FAT	GO:0004222~metalloendopeptidase activity	6	0.9803921568627451	0.37330658970132213	CG13283, CG4580, CG9850, NEP5, CG15254, CG31619	398	80	7918	1.4920854271356783	1.0	0.9832736712040608	99.88767267056264
INTERPRO	IPR000718:Peptidase M13, neprilysin	3	0.49019607843137253	0.39901050894542234	CG13283, CG4580, NEP5	516	27	10196	2.1955211024978465	1.0	0.9996774120000762	99.96073148756514

Annotation Cluster 48	Enrichment Score: 0.4244178324964973
Category	Term	Count	%	PValue	Genes	List Total	Pop Hits	Pop Total	Fold Enrichment	Bonferroni	Benjamini	FDR
GOTERM_BP_FAT	GO:0035215~genital disc development	4	0.6535947712418301	0.12389254815933692	CI, DLL, TKV, BNL	351	28	7937	3.23036223036223	1.0	0.918561805634317	88.81359951234653
GOTERM_BP_FAT	GO:0060541~respiratory system development	10	1.6339869281045754	0.23335175447601336	SCB, CI, CT, SRC42A, TKV, PIO, BNL, NACH, KLAR, VERM	351	153	7937	1.4779435040872948	1.0	0.9626645140800129	98.77314812524727
GOTERM_BP_FAT	GO:0007424~open tracheal system development	10	1.6339869281045754	0.23335175447601336	SCB, CI, CT, SRC42A, TKV, PIO, BNL, NACH, KLAR, VERM	351	153	7937	1.4779435040872948	1.0	0.9626645140800129	98.77314812524727
GOTERM_BP_FAT	GO:0035152~regulation of tube architecture, open tracheal system	3	0.49019607843137253	0.5044361821983621	BNL, KLAR, VERM	351	38	7937	1.785200179937022	1.0	0.9946444624473528	99.99910765655328
GOTERM_BP_FAT	GO:0035239~tube morphogenesis	3	0.49019607843137253	0.8909392010914909	CT, BNL, KLAR	351	84	7937	0.8075905575905578	1.0	0.9999593216500269	99.99999999999999
GOTERM_BP_FAT	GO:0035295~tube development	3	0.49019607843137253	0.9370685888995703	CT, BNL, KLAR	351	99	7937	0.6852283518950186	1.0	0.9999937442348883	100.0

Annotation Cluster 49	Enrichment Score: 0.41465617823911116
Category	Term	Count	%	PValue	Genes	List Total	Pop Hits	Pop Total	Fold Enrichment	Bonferroni	Benjamini	FDR
GOTERM_BP_FAT	GO:0051705~behavioral interaction between organisms	6	0.9803921568627451	0.2269836647636233	ACP70A, RETN, ELOF, DNC, CYP6A20, EAG	351	74	7937	1.8334488334488335	1.0	0.9630145971384968	98.59301947123672
GOTERM_BP_FAT	GO:0030534~adult behavior	8	1.3071895424836601	0.27817836137752294	ACP70A, EB1, TUTL, DNC, ADH, ACTN, EAG, HIW	351	120	7937	1.507502374169041	1.0	0.9720795650964353	99.54767371286746
GOTERM_BP_FAT	GO:0007610~behavior	22	3.594771241830065	0.33919378904644815	EB1, SCB, OR83A, TEQUILA, OR49A, BNL, ACTN, NETB, S6KII, ACP70A, RETN, SHEP, ACE, ELOF, FAS3, TUTL, DNC, LOLA, ADH, CYP6A20, EAG, HIW	351	429	7937	1.1596172108992624	1.0	0.9808106530705927	99.8952292150619
GOTERM_BP_FAT	GO:0007617~mating behavior	5	0.8169934640522877	0.4029882598806092	ACP70A, RETN, ELOF, DNC, EAG	351	73	7937	1.5488038090777818	1.0	0.9883934245952913	99.98049960904409
GOTERM_BP_FAT	GO:0007619~courtship behavior	4	0.6535947712418301	0.5083553881707863	RETN, ELOF, DNC, EAG	351	61	7937	1.4827892204941386	1.0	0.9946750253108677	99.99921760782013
GOTERM_BP_FAT	GO:0007618~mating	5	0.8169934640522877	0.5294729104798674	ACP70A, RETN, ELOF, DNC, EAG	351	86	7937	1.3146823030543962	1.0	0.995463372191889	99.99962185278032
GOTERM_BP_FAT	GO:0019098~reproductive behavior	5	0.8169934640522877	0.5386880511681285	ACP70A, RETN, ELOF, DNC, EAG	351	87	7937	1.2995710122146904	1.0	0.9957331480648997	99.99972747724871

Annotation Cluster 50	Enrichment Score: 0.40740330858042
Category	Term	Count	%	PValue	Genes	List Total	Pop Hits	Pop Total	Fold Enrichment	Bonferroni	Benjamini	FDR
GOTERM_BP_FAT	GO:0007568~aging	6	0.9803921568627451	0.3913782539686167	CG33934, ALPHA-MAN-I, FWD, MTHL3, MTHL5, S6KII	351	93	7937	1.4588732653248784	1.0	0.9876461644164871	99.97317314895028
GOTERM_BP_FAT	GO:0010259~multicellular organismal aging	6	0.9803921568627451	0.3913782539686167	CG33934, ALPHA-MAN-I, FWD, MTHL3, MTHL5, S6KII	351	93	7937	1.4588732653248784	1.0	0.9876461644164871	99.97317314895028
GOTERM_BP_FAT	GO:0008340~determination of adult life span	6	0.9803921568627451	0.3913782539686167	CG33934, ALPHA-MAN-I, FWD, MTHL3, MTHL5, S6KII	351	93	7937	1.4588732653248784	1.0	0.9876461644164871	99.97317314895028

Annotation Cluster 51	Enrichment Score: 0.40639021282705473
Category	Term	Count	%	PValue	Genes	List Total	Pop Hits	Pop Total	Fold Enrichment	Bonferroni	Benjamini	FDR
GOTERM_MF_FAT	GO:0003704~specific RNA polymerase II transcription factor activity	11	1.7973856209150325	0.004850500270239798	CI, BCD, TRF2, AC, EIP78C, LAB, CT, DLL, LOLA, SALR, KAY	398	77	7918	2.8420674802584354	0.9254637231828128	0.7269866728212939	6.82275381999069
GOTERM_BP_FAT	GO:0031328~positive regulation of cellular biosynthetic process	12	1.9607843137254901	0.07492021154153099	CI, BCD, AC, RETN, CACT, PABP, E(Y)3, SPE, DIF, LOLA, PHO, E(Y)2	351	153	7937	1.773532204904754	1.0	0.8687064985550961	72.46454583049623
GOTERM_BP_FAT	GO:0009891~positive regulation of biosynthetic process	12	1.9607843137254901	0.07492021154153099	CI, BCD, AC, RETN, CACT, PABP, E(Y)3, SPE, DIF, LOLA, PHO, E(Y)2	351	153	7937	1.773532204904754	1.0	0.8687064985550961	72.46454583049623
GOTERM_MF_FAT	GO:0016563~transcription activator activity	9	1.4705882352941175	0.09394348039431966	CI, AC, RETN, DIF, TAI, LOLA, E(Y)2, SIMA, FRY	398	93	7918	1.9252715188847465	1.0	0.9701648439392035	76.15961968455454
GOTERM_BP_FAT	GO:0010604~positive regulation of macromolecule metabolic process	11	1.7973856209150325	0.0963790979879991	CI, BCD, AC, RETN, NEDD4, PABP, E(Y)3, DIF, LOLA, PHO, E(Y)2	351	142	7937	1.7516752939288152	1.0	0.8864991045473926	81.33247179914596
GOTERM_MF_FAT	GO:0003682~chromatin binding	7	1.1437908496732025	0.100253399434443	NEB, E(Y)3, PH-P, PHO, E(Y)2, HP6, CG34422	398	64	7918	2.175957914572864	1.0	0.9705719044171494	78.4621332974002
GOTERM_BP_FAT	GO:0010557~positive regulation of macromolecule biosynthetic process	10	1.6339869281045754	0.11573188340249241	CI, BCD, AC, RETN, PABP, E(Y)3, DIF, LOLA, PHO, E(Y)2	351	129	7937	1.7529097374058615	1.0	0.9087636554635193	86.95707745602115
INTERPRO	IPR017970:Homeobox, conserved site	9	1.4705882352941175	0.11656242415452017	BCD, LAB, CT, HTH, CG7099, DLL, INV, HGTX, LIM1	516	97	10196	1.8333732917765524	1.0	0.9880129453281564	85.17532004101382
GOTERM_BP_FAT	GO:0045941~positive regulation of transcription	9	1.4705882352941175	0.13944850308658988	CI, BCD, AC, RETN, E(Y)3, DIF, LOLA, PHO, E(Y)2	351	116	7937	1.754420866489832	1.0	0.9264877381021426	91.68548299664087
SP_PIR_KEYWORDS	dna-binding	25	4.084967320261438	0.13946011330452698	MUS209, DLL, INV, KAY, PBP95, HTH, TAI, TIS11, HGTX, ORC1, REC, EIP78C, LAB, DIF, CT, RPA-70, SIMA, LIM1, CI, BCD, AC, RETN, PH-P, LOLA, PHO	591	417	12980	1.3167131269603605	0.9999999999999992	0.8097279871215942	85.45943893511351
GOTERM_BP_FAT	GO:0010628~positive regulation of gene expression	9	1.4705882352941175	0.1443309306742947	CI, BCD, AC, RETN, E(Y)3, DIF, LOLA, PHO, E(Y)2	351	117	7937	1.7394258163488934	1.0	0.9224625659685626	92.43316641909342
GOTERM_BP_FAT	GO:0045935~positive regulation of nucleobase, nucleoside, nucleotide and nucleic acid metabolic process	9	1.4705882352941175	0.16468294628648927	CI, BCD, AC, RETN, E(Y)3, DIF, LOLA, PHO, E(Y)2	351	121	7937	1.681924136469591	1.0	0.9333589334884365	94.92101385055038
GOTERM_BP_FAT	GO:0051173~positive regulation of nitrogen compound metabolic process	9	1.4705882352941175	0.16468294628648927	CI, BCD, AC, RETN, E(Y)3, DIF, LOLA, PHO, E(Y)2	351	121	7937	1.681924136469591	1.0	0.9333589334884365	94.92101385055038
INTERPRO	IPR012287:Homeodomain-related	9	1.4705882352941175	0.16669018635073074	BCD, LAB, PBP95, CT, HTH, DLL, INV, HGTX, LIM1	516	106	10196	1.6777095217200526	1.0	0.9942719789480179	93.97108692061296
GOTERM_BP_FAT	GO:0045893~positive regulation of transcription, DNA-dependent	7	1.1437908496732025	0.19161087048203063	CI, BCD, E(Y)3, DIF, LOLA, PHO, E(Y)2	351	88	7937	1.7987244237244238	1.0	0.9480620792516168	97.04811930646422
SP_PIR_KEYWORDS	Homeobox	8	1.3071895424836601	0.19425913540073358	BCD, LAB, CT, HTH, DLL, INV, HGTX, LIM1	591	104	12980	1.6894442275152934	1.0	0.8436941599203878	93.75225234487337
SP_PIR_KEYWORDS	DNA binding	9	1.4705882352941175	0.1967810371644148	CI, AC, EIP78C, CT, PH-P, INV, HRB98DE, KAY, RPII140	591	123	12980	1.607032313977962	1.0	0.8372648664226608	93.99870243600414
GOTERM_BP_FAT	GO:0051254~positive regulation of RNA metabolic process	7	1.1437908496732025	0.20536859309962896	CI, BCD, E(Y)3, DIF, LOLA, PHO, E(Y)2	351	90	7937	1.7587527698638807	1.0	0.9552916626922059	97.77852939610591
GOTERM_BP_FAT	GO:0007447~imaginal disc pattern formation	7	1.1437908496732025	0.24858771429757345	CI, DS, HTH, DLL, TKV, INV, LIM1	351	96	7937	1.6488307217473883	1.0	0.9654405373402961	99.12013632043451
INTERPRO	IPR001356:Homeobox	8	1.3071895424836601	0.25628982514080606	BCD, LAB, CT, HTH, DLL, INV, HGTX, LIM1	516	102	10196	1.5497796017631857	1.0	0.9985986297769801	98.95450155998307
GOTERM_BP_FAT	GO:0006350~transcription	24	3.9215686274509802	0.29083653095767115	EIP78C, LAB, EAR, CT, DIF, DLL, E(Y)2, INV, SPEN, SIMA, FRY, RPII140, KAY, TRF2, BCD, RETN, PBP95, E(Y)3, MED9, TAI, LOLA, MAT1, PHO, HIW	351	459	7937	1.182354803269836	1.0	0.9756863882409528	99.6625539173707
SMART	SM00389:HOX	8	1.3071895424836601	0.2966718023624933	BCD, LAB, CT, HTH, DLL, INV, HGTX, LIM1	257	102	4824	1.4721904325932706	1.0	0.9985973481731965	98.62253852064684
GOTERM_MF_FAT	GO:0003702~RNA polymerase II transcription factor activity	16	2.6143790849673203	0.3080340397925872	EIP78C, LAB, EAR, CT, DLL, SALR, INV, SIMA, KAY, TRF2, BCD, CI, AC, MED9, MAT1, LOLA	398	257	7918	1.2385663727196292	1.0	0.9788362285172514	99.52591152031289
GOTERM_BP_FAT	GO:0045944~positive regulation of transcription from RNA polymerase II promoter	4	0.6535947712418301	0.3799393513120854	CI, BCD, DIF, E(Y)2	351	50	7937	1.8090028490028491	1.0	0.9865307010650635	99.96348309684673
SP_PIR_KEYWORDS	activator	7	1.1437908496732025	0.40036500054952184	RETN, E(Y)3, DIF, MED9, E(Y)2, SIMA, KAY	591	112	12980	1.372673434856176	1.0	0.9284047922335541	99.85923900413432
GOTERM_MF_FAT	GO:0032183~SUMO binding	5	0.8169934640522877	0.41224057310324147	BCD, RETN, MUS209, PHO, RPS7	398	65	7918	1.5303440278314653	1.0	0.9855294049233188	99.95577731890751
SP_PIR_KEYWORDS	Transcription	20	3.2679738562091507	0.42275799314230195	EIP78C, LAB, CT, DIF, DLL, E(Y)2, INV, SPEN, SIMA, FRY, RPII140, KAY, BCD, RETN, E(Y)3, MED9, TAI, LOLA, PHO, HIW	591	393	12980	1.1176984711297107	1.0	0.9336223134125275	99.91364645725454
GOTERM_MF_FAT	GO:0032182~small conjugating protein binding	5	0.8169934640522877	0.42366433067806053	BCD, RETN, MUS209, PHO, RPS7	398	66	7918	1.507156997106746	1.0	0.9850618798505959	99.96675247247113
GOTERM_BP_FAT	GO:0006357~regulation of transcription from RNA polymerase II promoter	10	1.6339869281045754	0.47447936656659	CI, BCD, TRF2, RETN, LAB, HTH, DIF, LOLA, E(Y)2, INV	351	192	7937	1.177736229819563	1.0	0.9928722413238211	99.99764128226192
SP_PIR_KEYWORDS	transcription regulation	19	3.104575163398693	0.49585338031052645	EIP78C, LAB, CT, DIF, DLL, E(Y)2, INV, SPEN, SIMA, FRY, KAY, BCD, RETN, E(Y)3, MED9, TAI, LOLA, PHO, HIW	591	387	12980	1.078275773116996	1.0	0.9414218622272842	99.984816079071
GOTERM_MF_FAT	GO:0043565~sequence-specific DNA binding	12	1.9607843137254901	0.6088470028303783	BCD, EIP78C, LAB, PBP95, CT, HTH, DLL, INV, HGTX, HRB98DE, LIM1, KAY	398	230	7918	1.0379724710509066	1.0	0.9972522459597505	99.99988105682061
GOTERM_MF_FAT	GO:0030528~transcription regulator activity	34	5.555555555555555	0.614164266540112	EAR, CG14907, CG14906, DLL, MELT, INV, KAY, VDUP1, TRF2, E(Y)3, HTH, TAI, HGTX, EIP78C, LAB, CT, DIF, TKV, SALR, CG9642, E(Y)2, SPEN, LIM1, SIMA, FRY, AC, CI, BCD, RETN, MED9, LOLA, MAT1, SOX102F, PHO, CG14590	398	682	7918	0.9918065400315359	1.0	0.9971068780460448	99.9999025125219
GOTERM_BP_FAT	GO:0045449~regulation of transcription	34	5.555555555555555	0.6843164415118531	EAR, CG14907, CG14906, AOS1, DLL, INV, KAY, TRF2, PBP95, E(Y)3, HTH, TAI, HGTX, ORC1, EAG, EIP78C, LAB, CT, DIF, SALR, E(Y)2, SPEN, LIM1, SIMA, FRY, AC, CI, BCD, RETN, MED9, PH-P, LOLA, SOX102F, PHO, HIW	351	799	7937	0.9622355579802389	1.0	0.9989032369254109	99.99999949056168
UP_SEQ_FEATURE	zinc finger region:C2H2-type 2	3	0.49019607843137253	0.7377367182257164	CI, LOLA, PHO	154	50	2975	1.1590909090909092	1.0	0.9999999973577465	99.9999995422934
SP_PIR_KEYWORDS	nucleus	37	6.045751633986928	0.746084173857757	MUS209, DLL, INV, HP6, KAY, PBP95, E(Y)3, HTH, TAI, TIS11, HGTX, REC, ORC1, EIP78C, LAB, CT, DIF, L(2)K09022, RPA-70, E(Y)2, SPEN, HRB98DE, LIM1, U2A, SIMA, SELR, RPII140, CI, BCD, RETN, MAPMODULIN, JUPITER, MED9, PH-P, LOLA, PHO, HIW	591	869	12980	0.935123904988327	1.0	0.981224118544634	99.99999772319856
GOTERM_BP_FAT	GO:0006355~regulation of transcription, DNA-dependent	25	4.084967320261438	0.7585831285831687	EAR, DLL, INV, KAY, TRF2, E(Y)3, HTH, TAI, HGTX, ORC1, EAG, EIP78C, LAB, DIF, CT, E(Y)2, SIMA, LIM1, CI, BCD, AC, RETN, PH-P, LOLA, PHO	351	612	7937	0.9237146900545593	1.0	0.9994999075913744	99.99999999400224
GOTERM_BP_FAT	GO:0009952~anterior/posterior pattern formation	7	1.1437908496732025	0.7672775158616424	CI, BCD, RETN, PK, TKV, INV, L(2)GL	351	170	7937	0.9311044075749958	1.0	0.9995139500082469	99.99999999673274
GOTERM_BP_FAT	GO:0045934~negative regulation of nucleobase, nucleoside, nucleotide and nucleic acid metabolic process	9	1.4705882352941175	0.7742588591777521	CI, RETN, CG14907, CG13551, CG14906, E(Y)3, PH-P, PHO, HRB98DE, ORC1	351	223	7937	0.9126135449005405	1.0	0.9995246507279263	99.99999999802702
GOTERM_BP_FAT	GO:0051172~negative regulation of nitrogen compound metabolic process	9	1.4705882352941175	0.7742588591777521	CI, RETN, CG14907, CG13551, CG14906, E(Y)3, PH-P, PHO, HRB98DE, ORC1	351	223	7937	0.9126135449005405	1.0	0.9995246507279263	99.99999999802702
GOTERM_MF_FAT	GO:0003677~DNA binding	38	6.209150326797386	0.8037016674501817	MUS209, DLL, INV, HP6, KAY, TRF2, PBP95, CG14050, HTH, TAI, TIS11, PMS2, HGTX, REC, ORC1, CG4570, THD1, EIP78C, LAB, CT, DIF, RPA-70, E(Y)2, CG31368, SMC1, HRB98DE, LIM1, SIMA, RPII140, AC, BCD, CI, RETN, PH-P, LOLA, SOX102F, PHO, CG34422	398	830	7918	0.9108312647575225	1.0	0.9997841509237834	99.99999999470884
GOTERM_MF_FAT	GO:0003700~transcription factor activity	17	2.7777777777777777	0.8295147761850133	EIP78C, LAB, DIF, CT, DLL, E(Y)2, INV, LIM1, KAY, BCD, CI, AC, RETN, HTH, SOX102F, PHO, HGTX	398	389	7918	0.8694242420327859	1.0	0.9998278250678604	99.99999999931819
GOTERM_CC_FAT	GO:0005700~polytene chromosome	4	0.6535947712418301	0.8504406495359574	E(Y)3, PHO, HRB98DE, HP6	242	92	4786	0.8598634567014014	1.0	0.9993246220530733	99.99999999895654
GOTERM_BP_FAT	GO:0051252~regulation of RNA metabolic process	26	4.248366013071895	0.8553948473783138	EAR, DLL, INV, KAY, TRF2, E(Y)3, HTH, TAI, HGTX, ORC1, EAG, EIP78C, LAB, DIF, CT, E(Y)2, HRB98DE, LIM1, SIMA, CI, BCD, AC, RETN, PH-P, LOLA, PHO	351	678	7937	0.8671473833715722	1.0	0.9999015912613897	99.99999999999876
GOTERM_BP_FAT	GO:0010558~negative regulation of macromolecule biosynthetic process	9	1.4705882352941175	0.8566523832724464	CI, BCD, RETN, CG14907, CG14906, E(Y)3, PH-P, PHO, ORC1, BRU-3	351	246	7937	0.827287888263498	1.0	0.9999027149926807	99.99999999999893
GOTERM_BP_FAT	GO:0051253~negative regulation of RNA metabolic process	7	1.1437908496732025	0.86027130146977	CI, RETN, E(Y)3, PH-P, PHO, HRB98DE, ORC1	351	193	7937	0.8201437786930015	1.0	0.9999111961475953	99.9999999999993
GOTERM_BP_FAT	GO:0031327~negative regulation of cellular biosynthetic process	9	1.4705882352941175	0.8653673948666024	CI, BCD, RETN, CG14907, CG14906, E(Y)3, PH-P, PHO, ORC1, BRU-3	351	249	7937	0.8173205643085161	1.0	0.9999208267278651	99.99999999999962
GOTERM_BP_FAT	GO:0009890~negative regulation of biosynthetic process	9	1.4705882352941175	0.8653673948666024	CI, BCD, RETN, CG14907, CG14906, E(Y)3, PH-P, PHO, ORC1, BRU-3	351	249	7937	0.8173205643085161	1.0	0.9999208267278651	99.99999999999962
GOTERM_CC_FAT	GO:0044427~chromosomal part	10	1.6339869281045754	0.872919764375935	CAP-D3, E(Y)3, RPA-70, PHO, HRB98DE, SMC1, HP6, REC, ORC1, CG34422	242	243	4786	0.8138625310342482	1.0	0.9995119201510626	99.99999999988056
GOTERM_BP_FAT	GO:0010605~negative regulation of macromolecule metabolic process	11	1.7973856209150325	0.8995902912780991	CI, BCD, RETN, CG14907, CG14906, E(Y)3, PH-P, TIS11, PHO, HRB98DE, ORC1, BRU-3	351	317	7937	0.7846621190469771	1.0	0.9999692459314826	100.0
GOTERM_BP_FAT	GO:0016481~negative regulation of transcription	7	1.1437908496732025	0.9001824474115786	CI, RETN, CG14907, CG14906, E(Y)3, PH-P, PHO, ORC1	351	207	7937	0.7646751173321222	1.0	0.9999690790098379	100.0
GOTERM_BP_FAT	GO:0016458~gene silencing	5	0.8169934640522877	0.9161866437472382	E(Y)3, PH-P, TIS11, PHO, ORC1	351	155	7937	0.7294366326624392	1.0	0.9999838775570076	100.0
GOTERM_BP_FAT	GO:0045892~negative regulation of transcription, DNA-dependent	6	0.9803921568627451	0.9208504337017638	CI, RETN, E(Y)3, PH-P, PHO, ORC1	351	187	7937	0.7255359020064903	1.0	0.9999866195938614	100.0
GOTERM_CC_FAT	GO:0000785~chromatin	4	0.6535947712418301	0.9300988968405324	E(Y)3, PHO, HP6, CG34422	242	113	4786	0.7000658231551232	1.0	0.9999037930627706	99.99999999999996
GOTERM_BP_FAT	GO:0010629~negative regulation of gene expression	8	1.3071895424836601	0.9396872437623518	CI, RETN, CG14907, CG14906, E(Y)3, PH-P, TIS11, PHO, ORC1	351	256	7937	0.706641737891738	1.0	0.999994409058529	100.0
GOTERM_BP_FAT	GO:0045814~negative regulation of gene expression, epigenetic	3	0.49019607843137253	0.9497423337293952	PH-P, PHO, ORC1	351	105	7937	0.6460724460724462	1.0	0.9999970379659803	100.0
GOTERM_BP_FAT	GO:0006342~chromatin silencing	3	0.49019607843137253	0.9497423337293952	PH-P, PHO, ORC1	351	105	7937	0.6460724460724462	1.0	0.9999970379659803	100.0
GOTERM_CC_FAT	GO:0005694~chromosome	10	1.6339869281045754	0.9748151415785347	CAP-D3, E(Y)3, RPA-70, PHO, HRB98DE, SMC1, HP6, REC, ORC1, CG34422	242	304	4786	0.6505545889517182	1.0	0.9999925938836975	100.0
GOTERM_BP_FAT	GO:0040029~regulation of gene expression, epigenetic	4	0.6535947712418301	0.9817729062723184	PH-P, TIS11, PHO, ORC1	351	169	7937	0.5352079434919671	1.0	0.9999999033473131	100.0
GOTERM_BP_FAT	GO:0006325~chromatin organization	4	0.6535947712418301	0.9824084346810694	PHO, E(Y)2, HP6, CG34422	351	170	7937	0.5320596614714261	1.0	0.9999999083915421	100.0
GOTERM_BP_FAT	GO:0051276~chromosome organization	7	1.1437908496732025	0.9873289493064585	CAP-D3, NEB, PHO, E(Y)2, SMC1, HP6, CG34422	351	282	7937	0.5613040754884726	1.0	0.9999999742219232	100.0
GOTERM_BP_FAT	GO:0009880~embryonic pattern specification	5	0.8169934640522877	0.9926376580189851	CI, BCD, RETN, HTH, L(2)GL	351	231	7937	0.4894488227821561	1.0	0.9999999963646096	100.0

Annotation Cluster 52	Enrichment Score: 0.4052232509762469
Category	Term	Count	%	PValue	Genes	List Total	Pop Hits	Pop Total	Fold Enrichment	Bonferroni	Benjamini	FDR
GOTERM_MF_FAT	GO:0004091~carboxylesterase activity	8	1.3071895424836601	0.2895322366767324	LIP1, ALPHA-EST6, CG13282, ACE, CG3635, CG17333, EST-P, CG34447	398	107	7918	1.4874371859296482	1.0	0.9810929463849233	99.30432077564139
GOTERM_MF_FAT	GO:0004806~triacylglycerol lipase activity	4	0.6535947712418301	0.3108178143555064	LIP1, CG13282, CG3635, CG34447	398	39	7918	2.0404587037752866	1.0	0.9781317021480991	99.55288869596006
GOTERM_MF_FAT	GO:0016298~lipase activity	5	0.8169934640522877	0.6762813634002944	LIP1, CG13282, CG3635, CG18284, CG34447	398	91	7918	1.093102877022475	1.0	0.9984603764320169	99.99999239699197

Annotation Cluster 53	Enrichment Score: 0.4006393293518338
Category	Term	Count	%	PValue	Genes	List Total	Pop Hits	Pop Total	Fold Enrichment	Bonferroni	Benjamini	FDR
GOTERM_MF_FAT	GO:0016563~transcription activator activity	9	1.4705882352941175	0.09394348039431966	CI, AC, RETN, DIF, TAI, LOLA, E(Y)2, SIMA, FRY	398	93	7918	1.9252715188847465	1.0	0.9701648439392035	76.15961968455454
INTERPRO	IPR001092:Basic helix-loop-helix dimerisation region bHLH	3	0.49019607843137253	0.8064125011160544	AC, TAI, SIMA	516	59	10196	1.0047299960583367	1.0	0.9999998136124485	99.9999999989618
SMART	SM00353:HLH	3	0.49019607843137253	0.8291977491242171	AC, TAI, SIMA	257	59	4824	0.9544285431642815	1.0	0.9999832349613986	99.99999995478733

Annotation Cluster 54	Enrichment Score: 0.39794143485984523
Category	Term	Count	%	PValue	Genes	List Total	Pop Hits	Pop Total	Fold Enrichment	Bonferroni	Benjamini	FDR
UP_SEQ_FEATURE	domain:RRM 1	4	0.6535947712418301	0.0800334853587753	SHEP, PABP, SPEN, HRB98DE	154	20	2975	3.8636363636363638	1.0	0.9997039297662358	69.78415792946831
UP_SEQ_FEATURE	domain:RRM 2	4	0.6535947712418301	0.0800334853587753	SHEP, PABP, SPEN, HRB98DE	154	20	2975	3.8636363636363638	1.0	0.9997039297662358	69.78415792946831
INTERPRO	IPR012677:Nucleotide-binding, alpha-beta plait	8	1.3071895424836601	0.5190426564873194	SHEP, PABP, CG14628, HEPH, CG4896, SPEN, HRB98DE, BRU-3	516	134	10196	1.1796829804466042	1.0	0.9999164352309858	99.99873026123535
INTERPRO	IPR000504:RNA recognition motif, RNP-1	8	1.3071895424836601	0.5736806128466885	SHEP, PABP, CG14628, HEPH, CG4896, SPEN, HRB98DE, BRU-3	516	141	10196	1.1211171587223046	1.0	0.9999709682523463	99.9998018135688
SMART	SM00360:RRM	8	1.3071895424836601	0.6280152872267917	SHEP, PABP, CG14628, HEPH, CG4896, SPEN, HRB98DE, BRU-3	257	141	4824	1.0649888235781109	1.0	0.9997531627067291	99.99940987015019
GOTERM_MF_FAT	GO:0003729~mRNA binding	9	1.4705882352941175	0.7223440740528915	SHEP, CG6695, PABP, CG14628, HEPH, CG4896, HRB98DE, U2A, BRU-3	398	186	7918	0.9626357594423732	1.0	0.9991973847773495	99.9999991831048
SP_PIR_KEYWORDS	rna-binding	6	0.9803921568627451	0.7576839396032681	BCD, SHEP, PABP, SPEN, HRB98DE, U2A	591	138	12980	0.9549032590303833	1.0	0.9827515920210389	99.9999987508524
GOTERM_MF_FAT	GO:0003723~RNA binding	16	2.6143790849673203	0.999653347472482	CG6695, PABP, CG14628, CG4896, SPEN, HRB98DE, U2A, BCD, SHEP, MRPL28, EIF4G, HEPH, RPS20, CG7849, CG4866, BRU-3	398	610	7918	0.521822225883516	1.0	0.9999999999999838	100.0

Annotation Cluster 55	Enrichment Score: 0.38730369330153785
Category	Term	Count	%	PValue	Genes	List Total	Pop Hits	Pop Total	Fold Enrichment	Bonferroni	Benjamini	FDR
SP_PIR_KEYWORDS	protein phosphatase	4	0.6535947712418301	0.19969505599225829	LAR, FLW, CG17598, PRIMO-1	591	34	12980	2.5838558773763314	1.0	0.8317155457750209	94.27229342174674
GOTERM_BP_FAT	GO:0006470~protein amino acid dephosphorylation	6	0.9803921568627451	0.2944687478190121	LAR, FLW, CG17598, PTP52F, CG31469, PRIMO-1	351	82	7937	1.6545757765269962	1.0	0.9756976824278881	99.69006428936447
GOTERM_BP_FAT	GO:0006796~phosphate metabolic process	27	4.411764705882353	0.38766640553979387	CAMKI, BT, CG31140, S6KII, ND42, CDI, SRC42A, PTP52F, NIKI, CG17300, PRIMO-1, CSK, PKG21D, CG2201, FLW, TKV, CG6463, CG17698, MEKK1, DDR, LAR, CG34384, CG17598, FWD, CG31469, WSCK, PI3K59F	351	551	7937	1.1080552840988414	1.0	0.9873037802365681	99.9703311214123
GOTERM_BP_FAT	GO:0006793~phosphorus metabolic process	27	4.411764705882353	0.38766640553979387	CAMKI, BT, CG31140, S6KII, ND42, CDI, SRC42A, PTP52F, NIKI, CG17300, PRIMO-1, CSK, PKG21D, CG2201, FLW, TKV, CG6463, CG17698, MEKK1, DDR, LAR, CG34384, CG17598, FWD, CG31469, WSCK, PI3K59F	351	551	7937	1.1080552840988414	1.0	0.9873037802365681	99.9703311214123
GOTERM_MF_FAT	GO:0004725~protein tyrosine phosphatase activity	4	0.6535947712418301	0.39421507244241555	LAR, PTP52F, CG31469, PRIMO-1	398	45	7918	1.768397543271915	1.0	0.9847341960753031	99.93140238600053
GOTERM_BP_FAT	GO:0016311~dephosphorylation	6	0.9803921568627451	0.5292359299256297	LAR, FLW, CG17598, PTP52F, CG31469, PRIMO-1	351	109	7937	1.2447267309652632	1.0	0.9955663366412975	99.99961868628189
GOTERM_MF_FAT	GO:0004721~phosphoprotein phosphatase activity	6	0.9803921568627451	0.5308405236552765	LAR, FLW, CG17598, PTP52F, CG31469, PRIMO-1	398	96	7918	1.2434045226130652	1.0	0.9950955084638524	99.99832847971383
GOTERM_MF_FAT	GO:0016791~phosphatase activity	8	1.3071895424836601	0.8145185535520048	CG3264, LAR, L(1)G0196, FLW, CG17598, PTP52F, CG31469, PRIMO-1	398	182	7918	0.8744823016179801	1.0	0.9997939886883596	99.99999999767839

Annotation Cluster 56	Enrichment Score: 0.38645531446613773
Category	Term	Count	%	PValue	Genes	List Total	Pop Hits	Pop Total	Fold Enrichment	Bonferroni	Benjamini	FDR
GOTERM_CC_FAT	GO:0030054~cell junction	11	1.7973856209150325	0.136279283216237	SCB, ACE, FAS3, SDT, SDC, SRC42A, CLUMSY, CG11155, NACRALPHA-30D, ACTN, L(2)GL	242	134	4786	1.6234735413839891	1.0	0.9627739247784192	85.76817295217192
GOTERM_CC_FAT	GO:0005918~septate junction	3	0.49019607843137253	0.28584829054708816	FAS3, SDT, L(2)GL	242	21	4786	2.825265643447462	1.0	0.9580433648530567	98.86693824898902
GOTERM_CC_FAT	GO:0070160~occluding junction	3	0.49019607843137253	0.3794975621136342	FAS3, SDT, L(2)GL	242	26	4786	2.281945327399873	1.0	0.9665859390048431	99.825480329429
GOTERM_CC_FAT	GO:0043296~apical junction complex	3	0.49019607843137253	0.6195604785913837	FAS3, SDT, L(2)GL	242	41	4786	1.4470872807901634	1.0	0.9922917600761401	99.99974030149284
GOTERM_CC_FAT	GO:0016327~apicolateral plasma membrane	3	0.49019607843137253	0.6702796076692651	FAS3, SDT, L(2)GL	242	45	4786	1.318457300275482	1.0	0.9936680095861784	99.99996131728568
GOTERM_CC_FAT	GO:0005911~cell-cell junction	3	0.49019607843137253	0.7819049625457721	FAS3, SDT, L(2)GL	242	56	4786	1.0594746162927982	1.0	0.9979210634531737	99.99999984196883

Annotation Cluster 57	Enrichment Score: 0.380603040646868
Category	Term	Count	%	PValue	Genes	List Total	Pop Hits	Pop Total	Fold Enrichment	Bonferroni	Benjamini	FDR
GOTERM_BP_FAT	GO:0050890~cognition	20	3.2679738562091507	0.2078104263238032	SCB, OR82A, NOMPB, OR83A, TEQUILA, OR49A, CT, SDC, OR67A, OR46A, OBP50E, GBETA76C, S6KII, GR85A, FAS3, OR43A, DNC, OBP58C, CG32683, EAG	351	350	7937	1.2921448921448921	1.0	0.9558564616680424	97.88891840131654
GOTERM_BP_FAT	GO:0007611~learning or memory	6	0.9803921568627451	0.2517856422754255	SCB, FAS3, TEQUILA, DNC, EAG, S6KII	351	77	7937	1.7620157620157622	1.0	0.9653022185391281	99.18013916465728
GOTERM_BP_FAT	GO:0007610~behavior	22	3.594771241830065	0.33919378904644815	EB1, SCB, OR83A, TEQUILA, OR49A, BNL, ACTN, NETB, S6KII, ACP70A, RETN, SHEP, ACE, ELOF, FAS3, TUTL, DNC, LOLA, ADH, CYP6A20, EAG, HIW	351	429	7937	1.1596172108992624	1.0	0.9808106530705927	99.8952292150619
GOTERM_BP_FAT	GO:0007612~learning	4	0.6535947712418301	0.43973670091816475	SCB, FAS3, DNC, S6KII	351	55	7937	1.6445480445480445	1.0	0.9906576483066862	99.99319054004097
GOTERM_BP_FAT	GO:0042048~olfactory behavior	5	0.8169934640522877	0.6089002953617614	SCB, FAS3, OR83A, OR49A, DNC	351	95	7937	1.1901334532913481	1.0	0.9976767015066964	99.99998230475103
GOTERM_BP_FAT	GO:0008355~olfactory learning	3	0.49019607843137253	0.6319150835138434	SCB, FAS3, DNC	351	48	7937	1.4132834757834758	1.0	0.9981943184000731	99.99999351891515
GOTERM_BP_FAT	GO:0007635~chemosensory behavior	5	0.8169934640522877	0.7214976301661807	SCB, FAS3, OR83A, OR49A, DNC	351	110	7937	1.0278425278425278	1.0	0.9992370418470793	99.99999993605759

Annotation Cluster 58	Enrichment Score: 0.37058517318399636
Category	Term	Count	%	PValue	Genes	List Total	Pop Hits	Pop Total	Fold Enrichment	Bonferroni	Benjamini	FDR
GOTERM_CC_FAT	GO:0000139~Golgi membrane	5	0.8169934640522877	0.14931802540342284	CG33635, CG12404, ALPHA-MAN-I, ST6GAL, BETA'COP	242	41	4786	2.411812134650272	1.0	0.9477300654499912	88.37622902400379
GOTERM_CC_FAT	GO:0044431~Golgi apparatus part	7	1.1437908496732025	0.23034483076135895	CG33635, CG12404, ALPHA-MAN-I, ST6GAL, BETA'COP, PGANT2, RAB11	242	82	4786	1.6882684942551907	1.0	0.9530171339692063	96.93212698106827
GOTERM_CC_FAT	GO:0012505~endomembrane system	12	1.9607843137254901	0.5431077286469148	NUP133, CG33635, CG12404, ALPHA-MAN-I, CG5199, ST6GAL, BETA'COP, E(Y)2, KLAR, TRP1, CG3748, SRPRBETA	242	218	4786	1.0886344681173705	1.0	0.9896887180928388	99.99702952999506
SP_PIR_KEYWORDS	golgi apparatus	5	0.8169934640522877	0.5533880806017846	ALPHA-MAN-I, BETA'COP, PGANT2, CG1968, CLIP-190	591	86	12980	1.2769055207964426	1.0	0.9533783749981468	99.99679552398875
GOTERM_CC_FAT	GO:0005794~Golgi apparatus	9	1.4705882352941175	0.58978099247715	CG33635, CG12404, ALPHA-MAN-I, ST6GAL, BETA'COP, PGANT2, RAB11, CG1968, CLIP-190	242	164	4786	1.0853154605926225	1.0	0.9926220451525599	99.99929198881533
GOTERM_CC_FAT	GO:0031090~organelle membrane	15	2.450980392156863	0.9803738002800204	140UP, CG12404, CG5199, BETA'COP, CG3156, CG6463, MFRN, ND42, CG33635, CG17300, ST6GAL, ALPHA-MAN-I, TRP1, CYP12A5, SRPRBETA	242	438	4786	0.6772897090456244	1.0	0.999993582338336	100.0

Annotation Cluster 59	Enrichment Score: 0.34425747847350063
Category	Term	Count	%	PValue	Genes	List Total	Pop Hits	Pop Total	Fold Enrichment	Bonferroni	Benjamini	FDR
GOTERM_MF_FAT	GO:0008237~metallopeptidase activity	11	1.7973856209150325	0.33422427402049093	CG13283, CG8773, CG7653, CG4580, CG9850, ANCE-3, CG17337, NEP5, CG31445, CG15254, CG31619	398	168	7918	1.3026142617851162	1.0	0.9793316468202671	99.7294026326327
INTERPRO	IPR014782:Peptidase M1, membrane alanine aminopeptidase, N-terminal	3	0.49019607843137253	0.3438037738066352	CG8773, CG7653, CG31445	516	24	10196	2.4699612403100772	1.0	0.9992578111998461	99.84797983861183
GOTERM_MF_FAT	GO:0008238~exopeptidase activity	7	1.1437908496732025	0.4407926699477499	CG8773, CG7653, SER12, ANCE-3, CG11319, CG31445, CG2493	398	106	7918	1.313785910685503	1.0	0.9865775433052402	99.97855475060213
SP_PIR_KEYWORDS	Aminopeptidase	3	0.49019607843137253	0.5620208034983092	CG8773, CG7653, CG31445	591	41	12980	1.607032313977962	1.0	0.954465343618397	99.99750580531197
GOTERM_MF_FAT	GO:0004177~aminopeptidase activity	3	0.49019607843137253	0.6673862029540025	CG8773, CG7653, CG31445	398	45	7918	1.326298157453936	1.0	0.9984343942584384	99.99998872587624

Annotation Cluster 60	Enrichment Score: 0.31815353252291534
Category	Term	Count	%	PValue	Genes	List Total	Pop Hits	Pop Total	Fold Enrichment	Bonferroni	Benjamini	FDR
GOTERM_BP_FAT	GO:0006298~mismatch repair	3	0.49019607843137253	0.05685224791495159	THD1, MUS209, PMS2	351	9	7937	7.537511870845205	1.0	0.8566131398817444	62.067282978811676
GOTERM_BP_FAT	GO:0006259~DNA metabolic process	9	1.4705882352941175	0.7657170424844307	THD1, MUS209, PMS2, RPA-70, BRCA2, HP6, REC, ORC1, CG4570	351	221	7937	0.9208724910082375	1.0	0.999510215425088	99.99999999635035
GOTERM_BP_FAT	GO:0033554~cellular response to stress	7	1.1437908496732025	0.7951597371262462	THD1, MUS209, SRC42A, PMS2, BRCA2, SRPRBETA, KAY	351	176	7937	0.8993622118622119	1.0	0.9996678479528665	99.99999999960525
GOTERM_BP_FAT	GO:0006281~DNA repair	4	0.6535947712418301	0.8342699602569023	THD1, MUS209, PMS2, BRCA2	351	102	7937	0.886766102452377	1.0	0.9998364287454438	99.99999999998819
GOTERM_BP_FAT	GO:0006974~response to DNA damage stimulus	4	0.6535947712418301	0.8884958330480529	THD1, MUS209, PMS2, BRCA2	351	115	7937	0.7865229778273256	1.0	0.9999590617433224	99.99999999999997

Annotation Cluster 61	Enrichment Score: 0.3157628656777308
Category	Term	Count	%	PValue	Genes	List Total	Pop Hits	Pop Total	Fold Enrichment	Bonferroni	Benjamini	FDR
GOTERM_BP_FAT	GO:0016192~vesicle-mediated transport	21	3.431372549019608	0.2778558884422124	SCB, CG33253, CG5844, NIMC1, CPX, BETA'COP, SYT7, CG6191, SPRI, CG10194, SCAP, UNC-76, CACT, CG33635, NEDD4, DGT5, UNC-13, RAB11, CG34422, L(2)GL, DSCAM	351	391	7937	1.2144840098804293	1.0	0.972691718726614	99.54431546270756
GOTERM_BP_FAT	GO:0010324~membrane invagination	13	2.1241830065359477	0.4782164044391545	SCB, CG33253, NIMC1, CG5844, CG6191, SPRI, CG10194, UNC-76, CACT, NEDD4, RAB11, CG34422, DSCAM	351	258	7937	1.13939132931381	1.0	0.9928919564942831	99.9979042113073
GOTERM_BP_FAT	GO:0006897~endocytosis	13	2.1241830065359477	0.4782164044391545	SCB, CG33253, NIMC1, CG5844, CG6191, SPRI, CG10194, UNC-76, CACT, NEDD4, RAB11, CG34422, DSCAM	351	258	7937	1.13939132931381	1.0	0.9928919564942831	99.9979042113073
GOTERM_BP_FAT	GO:0006909~phagocytosis	10	1.6339869281045754	0.5057007960070492	SCB, UNC-76, CG33253, CACT, CG5844, NIMC1, CG6191, CG10194, CG34422, DSCAM	351	197	7937	1.147844447336833	1.0	0.9946035523242625	99.99914462884615
GOTERM_BP_FAT	GO:0016044~membrane organization	15	2.450980392156863	0.5474573253059495	SCB, CG33253, CG5844, NIMC1, BETA'COP, KLAR, CG6191, SPRI, CG10194, UNC-76, CACT, NEDD4, RAB11, CG34422, DSCAM	351	319	7937	1.0632853736302013	1.0	0.996068489303502	99.99980168125232
GOTERM_BP_FAT	GO:0006911~phagocytosis, engulfment	8	1.3071895424836601	0.7246200603350147	SCB, UNC-76, CG33253, CACT, CG5844, CG6191, CG10194, CG34422	351	187	7937	0.9673812026753204	1.0	0.9992221803146695	99.99999994694868

Annotation Cluster 62	Enrichment Score: 0.3142113883533545
Category	Term	Count	%	PValue	Genes	List Total	Pop Hits	Pop Total	Fold Enrichment	Bonferroni	Benjamini	FDR
GOTERM_MF_FAT	GO:0042803~protein homodimerization activity	4	0.6535947712418301	0.421531694001415	ACE, HML, BRU-3, DSCAM	398	47	7918	1.6931465839837485	1.0	0.985537260006634	99.96491897848054
GOTERM_MF_FAT	GO:0042802~identical protein binding	9	1.4705882352941175	0.4427886045312105	ACE, L(2)05714, PR, HML, L(2)EFL, CG11163, NIPSNAP, BRU-3, DSCAM	398	145	7918	1.2348293190088373	1.0	0.9861286468779239	99.97964072036517
GOTERM_MF_FAT	GO:0046983~protein dimerization activity	6	0.9803921568627451	0.6114193311968454	ACE, CG17337, HML, BRU-3, KAY, DSCAM	398	105	7918	1.136826992103374	1.0	0.9971753502290402	99.99989193277338

Annotation Cluster 63	Enrichment Score: 0.305507164274842
Category	Term	Count	%	PValue	Genes	List Total	Pop Hits	Pop Total	Fold Enrichment	Bonferroni	Benjamini	FDR
SP_PIR_KEYWORDS	ligase	15	2.450980392156863	0.05715878780879869	CUL-3, CG1516, WFS1, CG8834, CG15100, CG15141, CG31739, ROC2, UBCD2, NEDD4, CG14712, CG4238, AATS-ILE, CG34422, HIW	591	193	12980	1.7069514215828094	0.99999882579114	0.6501945547712684	53.02804069902709
GOTERM_MF_FAT	GO:0004842~ubiquitin-protein ligase activity	7	1.1437908496732025	0.2362443464402389	ROC2, CUL-3, UBCD2, NEDD4, CG4238, CG15141, HIW	398	83	7918	1.6778470666585943	1.0	0.9816420507739003	98.00974135841258
GOTERM_MF_FAT	GO:0019787~small conjugating protein ligase activity	7	1.1437908496732025	0.2876501349376715	ROC2, CUL-3, UBCD2, NEDD4, CG4238, CG15141, HIW	398	89	7918	1.56473378126588	1.0	0.9821367266664748	99.27705099321136
GOTERM_CC_FAT	GO:0000151~ubiquitin ligase complex	4	0.6535947712418301	0.3271664223814883	ROC2, CUL-3, CG31687, HIW	242	40	4786	1.9776859504132231	1.0	0.9524000820445142	99.48736681938763
GOTERM_MF_FAT	GO:0016881~acid-amino acid ligase activity	8	1.3071895424836601	0.34654067830063	ROC2, CUL-3, UBCD2, NEDD4, WFS1, CG4238, CG15141, HIW	398	114	7918	1.3961033236357225	1.0	0.9814266755595655	99.79371625685518
GOTERM_BP_FAT	GO:0032446~protein modification by small protein conjugation	4	0.6535947712418301	0.35560223665900154	ROC2, NEDD4, AOS1, HIW	351	48	7937	1.884377967711301	1.0	0.9823161088263038	99.9309136711665
KEGG_PATHWAY	dme04120:Ubiquitin mediated proteolysis	6	0.9803921568627451	0.43155252499260544	ROC2, CUL-3, UBCD2, NEDD4, AOS1, CG31687	92	97	2054	1.3809950694755715	0.9999999999999999	0.869935262927911	99.68391046769204
GOTERM_MF_FAT	GO:0016879~ligase activity, forming carbon-nitrogen bonds	8	1.3071895424836601	0.5584110074664187	ROC2, CUL-3, UBCD2, NEDD4, WFS1, CG4238, CG15141, HIW	398	140	7918	1.136826992103374	1.0	0.9957293227964662	99.99930682024673
GOTERM_BP_FAT	GO:0016567~protein ubiquitination	3	0.49019607843137253	0.5587044366282443	ROC2, NEDD4, HIW	351	42	7937	1.6151811151811155	1.0	0.9961321835367114	99.99986927701283
GOTERM_BP_FAT	GO:0070647~protein modification by small protein conjugation or removal	4	0.6535947712418301	0.572342125358128	ROC2, NEDD4, AOS1, HIW	351	67	7937	1.3500021261215291	1.0	0.9966165348949096	99.99992227265288
GOTERM_BP_FAT	GO:0019941~modification-dependent protein catabolic process	7	1.1437908496732025	0.7623689564864046	CG8232, CUL-3, UBCD2, NEDD4, CG4238, AOS1, HIW	351	169	7937	0.9366139011109424	1.0	0.9995140257919128	99.99999999538356
GOTERM_BP_FAT	GO:0043632~modification-dependent macromolecule catabolic process	7	1.1437908496732025	0.7672775158616424	CG8232, CUL-3, UBCD2, NEDD4, CG4238, AOS1, HIW	351	170	7937	0.9311044075749958	1.0	0.9995139500082469	99.99999999673274
GOTERM_BP_FAT	GO:0051603~proteolysis involved in cellular protein catabolic process	7	1.1437908496732025	0.8243743179280066	CG8232, CUL-3, UBCD2, NEDD4, CG4238, AOS1, HIW	351	183	7937	0.8649603786215808	1.0	0.9997951828726908	99.99999999996912
GOTERM_BP_FAT	GO:0044257~cellular protein catabolic process	7	1.1437908496732025	0.8243743179280066	CG8232, CUL-3, UBCD2, NEDD4, CG4238, AOS1, HIW	351	183	7937	0.8649603786215808	1.0	0.9997951828726908	99.99999999996912
SP_PIR_KEYWORDS	ubl conjugation pathway	4	0.6535947712418301	0.828834624284545	UBCD2, NEDD4, CG4238, HIW	591	98	12980	0.8964397941917884	1.0	0.9909681694587422	99.99999998559585
GOTERM_BP_FAT	GO:0030163~protein catabolic process	7	1.1437908496732025	0.8816316756186389	CG8232, CUL-3, UBCD2, NEDD4, CG4238, AOS1, HIW	351	200	7937	0.7914387464387465	1.0	0.9999493569219069	99.99999999999996
GOTERM_BP_FAT	GO:0044265~cellular macromolecule catabolic process	7	1.1437908496732025	0.9368482445183035	CG8232, CUL-3, UBCD2, NEDD4, CG4238, AOS1, HIW	351	225	7937	0.7035011079455523	1.0	0.9999938710079224	100.0
GOTERM_BP_FAT	GO:0009057~macromolecule catabolic process	8	1.3071895424836601	0.964846513223128	CG8232, CUL-3, UBCD2, NEDD4, CG4238, AOS1, CHT7, HIW	351	277	7937	0.6530696205786458	1.0	0.9999991735211671	100.0

Annotation Cluster 64	Enrichment Score: 0.2976012371143303
Category	Term	Count	%	PValue	Genes	List Total	Pop Hits	Pop Total	Fold Enrichment	Bonferroni	Benjamini	FDR
GOTERM_BP_FAT	GO:0045165~cell fate commitment	13	2.1241830065359477	0.3332081092250957	LAB, CT, TKV, FZ, MELT, SPEN, INV, KAY, AC, BOBA, HTH, RAB11, L(2)GL	351	232	7937	1.267081736909323	1.0	0.9806429571075523	99.87835439269618
GOTERM_MF_FAT	GO:0043565~sequence-specific DNA binding	12	1.9607843137254901	0.6088470028303783	BCD, EIP78C, LAB, PBP95, CT, HTH, DLL, INV, HGTX, HRB98DE, LIM1, KAY	398	230	7918	1.0379724710509066	1.0	0.9972522459597505	99.99988105682061
GOTERM_BP_FAT	GO:0048565~gut development	4	0.6535947712418301	0.6309174712427488	SCB, LAB, CT, KAY	351	73	7937	1.2390430472622256	1.0	0.998212791663543	99.99999322179572

Annotation Cluster 65	Enrichment Score: 0.2817547411284185
Category	Term	Count	%	PValue	Genes	List Total	Pop Hits	Pop Total	Fold Enrichment	Bonferroni	Benjamini	FDR
GOTERM_BP_FAT	GO:0050807~regulation of synapse organization	4	0.6535947712418301	0.1339241248610695	NEDD4, TKV, RAB11, HIW	351	29	7937	3.118970429315257	1.0	0.9226979251958071	90.75596819517965
GOTERM_BP_FAT	GO:0044087~regulation of cellular component biogenesis	7	1.1437908496732025	0.1405542399911341	QUA, NEDD4, JUPITER, FZ, TKV, RAB11, HIW	351	80	7937	1.978596866096866	1.0	0.9258509582808757	91.86065438855935
GOTERM_BP_FAT	GO:0019226~transmission of nerve impulse	12	1.9607843137254901	0.2470854148812039	ACE, NEDD4, PABP, DNC, TKV, CPX, UNC-13, INE, SYT7, RAB11, L(2)GL, HIW	351	196	7937	1.3844409558695274	1.0	0.965566465781683	99.0905459838941
GOTERM_BP_FAT	GO:0050803~regulation of synapse structure and activity	4	0.6535947712418301	0.2580498336116277	NEDD4, TKV, RAB11, HIW	351	40	7937	2.2612535612535614	1.0	0.9667752410402355	99.28670234771192
GOTERM_BP_FAT	GO:0051963~regulation of synaptogenesis	3	0.49019607843137253	0.26951991641884376	NEDD4, TKV, HIW	351	23	7937	2.9494611668524717	1.0	0.9706088090207217	99.44892224259405
GOTERM_BP_FAT	GO:0016192~vesicle-mediated transport	21	3.431372549019608	0.2778558884422124	SCB, CG33253, CG5844, NIMC1, CPX, BETA'COP, SYT7, CG6191, SPRI, CG10194, SCAP, UNC-76, CACT, CG33635, NEDD4, DGT5, UNC-13, RAB11, CG34422, L(2)GL, DSCAM	351	391	7937	1.2144840098804293	1.0	0.972691718726614	99.54431546270756
GOTERM_CC_FAT	GO:0045202~synapse	9	1.4705882352941175	0.2932833726650328	ACE, CACT, CLUMSY, CG11155, UNC-13, NACRALPHA-30D, SYT7, L(2)GL, S6KII	242	125	4786	1.4239338842975207	1.0	0.9536500357174175	99.01425007299166
GOTERM_BP_FAT	GO:0007268~synaptic transmission	11	1.7973856209150325	0.3225305203559113	ACE, NEDD4, PABP, DNC, TKV, CPX, UNC-13, SYT7, RAB11, L(2)GL, HIW	351	189	7937	1.3160735012586866	1.0	0.9801740242327988	99.84174476286557
GOTERM_BP_FAT	GO:0007267~cell-cell signaling	12	1.9607843137254901	0.32749029740877517	ACE, NEDD4, PABP, DNC, TKV, CPX, UNC-13, SYT7, RAB11, GRIP, L(2)GL, HIW	351	211	7937	1.2860209827034472	1.0	0.9810771936587421	99.85987719408499
INTERPRO	IPR000008:C2 calcium-dependent membrane targeting	4	0.6535947712418301	0.3569922126123025	RHOGAP100F, NEDD4, UNC-13, SYT7	516	42	10196	1.8818752307124402	1.0	0.9993881521924494	99.88880337673099
GOTERM_BP_FAT	GO:0051960~regulation of nervous system development	6	0.9803921568627451	0.36479824354746554	NEDD4, TKV, L(2)GL, HIW, FRY, S6KII	351	90	7937	1.507502374169041	1.0	0.9836792710565322	99.94554815865303
SMART	SM00239:C2	4	0.6535947712418301	0.38685457108699606	RHOGAP100F, NEDD4, UNC-13, SYT7	257	42	4824	1.7876598110061144	1.0	0.9982025090887794	99.74088718710945
GOTERM_BP_FAT	GO:0016079~synaptic vesicle exocytosis	4	0.6535947712418301	0.4279328664072065	CPX, UNC-13, SYT7, L(2)GL	351	54	7937	1.6750026379656011	1.0	0.9897548029523267	99.99038232802445
GOTERM_BP_FAT	GO:0007178~transmembrane receptor protein serine/threonine kinase signaling pathway	3	0.49019607843137253	0.47573074876359056	TKV, L(2)GL, HIW	351	36	7937	1.8843779677113013	1.0	0.9928174343244277	99.99773259598554
INTERPRO	IPR018029:C2 membrane targeting protein	3	0.49019607843137253	0.48574513085066495	NEDD4, UNC-13, SYT7	516	32	10196	1.8524709302325582	1.0	0.9999042862835023	99.9964396937485
GOTERM_CC_FAT	GO:0030135~coated vesicle	5	0.8169934640522877	0.5376744743848069	UNC-13, BETA'COP, SYT7, RAB11, L(2)GL	242	76	4786	1.3011091779034365	1.0	0.9908427257324625	99.99652344663673
GOTERM_CC_FAT	GO:0016023~cytoplasmic membrane-bounded vesicle	6	0.9803921568627451	0.5539671411476375	UNC-13, BETA'COP, SYT7, RAB11, L(2)GL, HIW	242	98	4786	1.2108281329060548	1.0	0.9901722667503218	99.99784326014944
GOTERM_BP_FAT	GO:0006887~exocytosis	4	0.6535947712418301	0.572342125358128	CPX, UNC-13, SYT7, L(2)GL	351	67	7937	1.3500021261215291	1.0	0.9966165348949096	99.99992227265288
GOTERM_CC_FAT	GO:0030136~clathrin-coated vesicle	4	0.6535947712418301	0.5772800568273209	UNC-13, SYT7, RAB11, L(2)GL	242	59	4786	1.3408040341784564	1.0	0.992054114630141	99.99894431323891
GOTERM_CC_FAT	GO:0031988~membrane-bounded vesicle	6	0.9803921568627451	0.5901431119472687	UNC-13, BETA'COP, SYT7, RAB11, L(2)GL, HIW	242	102	4786	1.1633446767136606	1.0	0.9919583587317334	99.99930026116701
GOTERM_CC_FAT	GO:0044456~synapse part	6	0.9803921568627451	0.6076214170444858	CLUMSY, CG11155, UNC-13, NACRALPHA-30D, SYT7, L(2)GL	242	104	4786	1.1409726636999364	1.0	0.9923886214682521	99.99960820626606
GOTERM_BP_FAT	GO:0006461~protein complex assembly	8	1.3071895424836601	0.6093833438675691	TRF2, EAR, CG34384, TKV, MAT1, UNC-13, BETATUB97EF, L(2)GL	351	167	7937	1.0832352389238618	1.0	0.9976326854024161	99.99998266324269
GOTERM_BP_FAT	GO:0070271~protein complex biogenesis	8	1.3071895424836601	0.6093833438675691	TRF2, EAR, CG34384, TKV, MAT1, UNC-13, BETATUB97EF, L(2)GL	351	167	7937	1.0832352389238618	1.0	0.9976326854024161	99.99998266324269
GOTERM_CC_FAT	GO:0031410~cytoplasmic vesicle	6	0.9803921568627451	0.6161997966657313	UNC-13, BETA'COP, SYT7, RAB11, L(2)GL, HIW	242	105	4786	1.1301062573789846	1.0	0.9925962592597121	99.99970805564395
GOTERM_BP_FAT	GO:0045596~negative regulation of cell differentiation	4	0.6535947712418301	0.6491673451932118	HE, TKV, L(2)GL, S6KII	351	75	7937	1.2060018993352328	1.0	0.9985078488185796	99.99999707326802
GOTERM_CC_FAT	GO:0031982~vesicle	6	0.9803921568627451	0.6653049751094701	UNC-13, BETA'COP, SYT7, RAB11, L(2)GL, HIW	242	111	4786	1.0690194326557965	1.0	0.9937369333775502	99.99995278669543
GOTERM_BP_FAT	GO:0060284~regulation of cell development	6	0.9803921568627451	0.6918254744742287	TKV, RAB11, L(2)GL, HIW, FRY, S6KII	351	131	7937	1.0356886540092647	1.0	0.9989658752359343	99.9999996580661
GOTERM_BP_FAT	GO:0043623~cellular protein complex assembly	4	0.6535947712418301	0.7156765732469935	TKV, UNC-13, BETATUB97EF, L(2)GL	351	83	7937	1.0897607524113548	1.0	0.9991661152563277	99.99999990993227
GOTERM_BP_FAT	GO:0001505~regulation of neurotransmitter levels	5	0.8169934640522877	0.7214976301661807	ACE, CPX, UNC-13, SYT7, L(2)GL	351	110	7937	1.0278425278425278	1.0	0.9992370418470793	99.99999993605759
GOTERM_CC_FAT	GO:0008021~synaptic vesicle	3	0.49019607843137253	0.7644337870395529	UNC-13, SYT7, L(2)GL	242	54	4786	1.098714416896235	1.0	0.9975966654540193	99.99999955932117
GOTERM_BP_FAT	GO:0048489~synaptic vesicle transport	4	0.6535947712418301	0.7655162605808832	CPX, UNC-13, SYT7, L(2)GL	351	90	7937	1.0050015827793606	1.0	0.9995213516540253	99.99999999629821
GOTERM_BP_FAT	GO:0050767~regulation of neurogenesis	3	0.49019607843137253	0.8019455255022349	L(2)GL, FRY, S6KII	351	67	7937	1.012501594591147	1.0	0.9997118129324661	99.99999999977405
GOTERM_BP_FAT	GO:0006836~neurotransmitter transport	5	0.8169934640522877	0.8131558101550189	CPX, UNC-13, INE, SYT7, L(2)GL	351	126	7937	0.8973228417672862	1.0	0.9997520058720687	99.99999999991391
GOTERM_BP_FAT	GO:0007269~neurotransmitter secretion	4	0.6535947712418301	0.8342699602569023	CPX, UNC-13, SYT7, L(2)GL	351	102	7937	0.886766102452377	1.0	0.9998364287454438	99.99999999998819
GOTERM_BP_FAT	GO:0003001~generation of a signal involved in cell-cell signaling	4	0.6535947712418301	0.8391323374101125	CPX, UNC-13, SYT7, L(2)GL	351	103	7937	0.878156722816917	1.0	0.9998498988279493	99.99999999999278
GOTERM_BP_FAT	GO:0065003~macromolecular complex assembly	9	1.4705882352941175	0.8566523832724464	TRF2, EAR, PBP95, CG34384, TKV, MAT1, UNC-13, BETATUB97EF, L(2)GL	351	246	7937	0.827287888263498	1.0	0.9999027149926807	99.99999999999893
GOTERM_BP_FAT	GO:0032940~secretion by cell	4	0.6535947712418301	0.8985096879175509	CPX, UNC-13, SYT7, L(2)GL	351	118	7937	0.7665266309334106	1.0	0.9999687414643764	100.0
GOTERM_BP_FAT	GO:0046903~secretion	4	0.6535947712418301	0.9188009317001959	CPX, UNC-13, SYT7, L(2)GL	351	125	7937	0.7236011396011396	1.0	0.9999855147626858	100.0
GOTERM_BP_FAT	GO:0043933~macromolecular complex subunit organization	9	1.4705882352941175	0.9341033392627238	TRF2, EAR, PBP95, CG34384, TKV, MAT1, UNC-13, BETATUB97EF, L(2)GL	351	281	7937	0.7242449128570124	1.0	0.9999928819681703	100.0
GOTERM_BP_FAT	GO:0034622~cellular macromolecular complex assembly	5	0.8169934640522877	0.9376490421412157	PBP95, TKV, UNC-13, BETATUB97EF, L(2)GL	351	165	7937	0.6852283518950185	1.0	0.9999937728000812	100.0
GOTERM_BP_FAT	GO:0034621~cellular macromolecular complex subunit organization	5	0.8169934640522877	0.9811420407324885	PBP95, TKV, UNC-13, BETATUB97EF, L(2)GL	351	203	7937	0.5569590052348673	1.0	0.9999998939412742	100.0

Annotation Cluster 66	Enrichment Score: 0.2783372939180165
Category	Term	Count	%	PValue	Genes	List Total	Pop Hits	Pop Total	Fold Enrichment	Bonferroni	Benjamini	FDR
GOTERM_MF_FAT	GO:0008270~zinc ion binding	58	9.477124183006536	0.21891277399679843	CG8773, CG8089, CG4896, CG15254, CG11534, ROC2, TRIM9, CG34325, CG3732, SODH-2, CG2202, CG3264, CG33144, MTNA, RPII140, CG3224, FDH, PR, PH-P, LOLA, UNC-13, CG33521, CG14590, HIW, CG7653, CG9465, CG9463, CG31140, CG9293, CG17658, CG6701, CG4496, CG15446, CG11695, E(Y)3, TIS11, REC, CG34449, EIP78C, CG32369, L(3)NEO38, RPA-70, SALR, CG18011, CG7963, LIM1, CG15141, SELR, CI, CG1233, CG34384, AATS-ILE, PK, CG31445, MAT1, PHO, CG14438, CG31619	398	1026	7918	1.1246387884843319	1.0	0.987695846815578	97.24234061198668
INTERPRO	IPR015880:Zinc finger, C2H2-like	17	2.7777777777777777	0.5745839496163911	CG2202, CG8089, L(3)NEO38, CG4896, SALR, CG18011, CG7963, CG6701, CG3224, CI, CG4496, CG15446, CG1233, CG11695, LOLA, PHO, CG14438	516	324	10196	1.0367738539573166	1.0	0.9999670030835534	99.99980818385811
INTERPRO	IPR007087:Zinc finger, C2H2-type	16	2.6143790849673203	0.6557732319006444	CG2202, CG8089, L(3)NEO38, SALR, CG18011, CG7963, CG6701, CG3224, CI, CG4496, CG15446, CG1233, CG11695, LOLA, PHO, CG14438	516	320	10196	0.987984496124031	1.0	0.9999914887636251	99.99999264896053
SMART	SM00355:ZnF_C2H2	17	2.7777777777777777	0.6580376052006889	CG2202, CG8089, L(3)NEO38, CG4896, SALR, CG18011, CG7963, CG6701, CG3224, CI, CG4496, CG15446, CG1233, CG11695, LOLA, PHO, CG14438	257	324	4824	0.9848681366191094	1.0	0.9997237583134354	99.9997881763908
INTERPRO	IPR013087:Zinc finger, C2H2-type/integrase, DNA-binding	7	1.1437908496732025	0.7476262431158516	CI, CG2202, CG4496, L(3)NEO38, PHO, SALR, CG7963	516	145	10196	0.9539160652232024	1.0	0.999998783028216	99.99999993832435

Annotation Cluster 67	Enrichment Score: 0.2767935947088902
Category	Term	Count	%	PValue	Genes	List Total	Pop Hits	Pop Total	Fold Enrichment	Bonferroni	Benjamini	FDR
GOTERM_BP_FAT	GO:0010033~response to organic substance	7	1.1437908496732025	0.45231661167328585	DNC, PH-P, MELT, ADH, SRPRBETA, EAG, L(2)GL	351	122	7937	1.2974405679323713	1.0	0.9911366542859394	99.99532504255862
GOTERM_BP_FAT	GO:0009725~response to hormone stimulus	3	0.49019607843137253	0.5715948918833185	PH-P, MELT, L(2)GL	351	43	7937	1.5776187636652754	1.0	0.996665142316469	99.99991999265045
GOTERM_BP_FAT	GO:0009719~response to endogenous stimulus	3	0.49019607843137253	0.5715948918833185	PH-P, MELT, L(2)GL	351	43	7937	1.5776187636652754	1.0	0.996665142316469	99.99991999265045

Annotation Cluster 68	Enrichment Score: 0.26829739681581327
Category	Term	Count	%	PValue	Genes	List Total	Pop Hits	Pop Total	Fold Enrichment	Bonferroni	Benjamini	FDR
KEGG_PATHWAY	dme00562:Inositol phosphate metabolism	4	0.6535947712418301	0.18868883300870776	FWD, CG17896, PI3K59F, INOS	92	34	2054	2.626598465473146	0.9999987492097399	0.6484903368007807	88.13027095579127
GOTERM_BP_FAT	GO:0006644~phospholipid metabolic process	3	0.49019607843137253	0.8909392010914909	FWD, PI3K59F, INOS	351	84	7937	0.8075905575905578	1.0	0.9999593216500269	99.99999999999999
GOTERM_BP_FAT	GO:0019637~organophosphate metabolic process	3	0.49019607843137253	0.932209539535081	FWD, PI3K59F, INOS	351	97	7937	0.69935677152172	1.0	0.9999922243460669	100.0

Annotation Cluster 69	Enrichment Score: 0.25090088863695803
Category	Term	Count	%	PValue	Genes	List Total	Pop Hits	Pop Total	Fold Enrichment	Bonferroni	Benjamini	FDR
GOTERM_MF_FAT	GO:0008238~exopeptidase activity	7	1.1437908496732025	0.4407926699477499	CG8773, CG7653, SER12, ANCE-3, CG11319, CG31445, CG2493	398	106	7918	1.313785910685503	1.0	0.9865775433052402	99.97855475060213
SP_PIR_KEYWORDS	carboxypeptidase	3	0.49019607843137253	0.6007388876374908	SER12, ANCE-3, CG2493	591	44	12980	1.49746192893401	1.0	0.9543649069654051	99.99923987936612
GOTERM_MF_FAT	GO:0004180~carboxypeptidase activity	3	0.49019607843137253	0.6673862029540025	SER12, ANCE-3, CG2493	398	45	7918	1.326298157453936	1.0	0.9984343942584384	99.99998872587624

Annotation Cluster 70	Enrichment Score: 0.2387359146488841
Category	Term	Count	%	PValue	Genes	List Total	Pop Hits	Pop Total	Fold Enrichment	Bonferroni	Benjamini	FDR
GOTERM_BP_FAT	GO:0009583~detection of light stimulus	4	0.6535947712418301	0.3920371651792582	CALX, SDC, PINTA, GBETA76C	351	51	7937	1.773532204904754	1.0	0.9874350885433563	99.9736501093478
GOTERM_BP_FAT	GO:0009582~detection of abiotic stimulus	4	0.6535947712418301	0.45144669723337005	CALX, SDC, PINTA, GBETA76C	351	56	7937	1.615181115181115	1.0	0.9912513058855987	99.99520053734263
GOTERM_BP_FAT	GO:0009581~detection of external stimulus	4	0.6535947712418301	0.5083553881707863	CALX, SDC, PINTA, GBETA76C	351	61	7937	1.4827892204941386	1.0	0.9946750253108677	99.99921760782013
GOTERM_BP_FAT	GO:0007602~phototransduction	3	0.49019607843137253	0.5965502780163316	CALX, PINTA, GBETA76C	351	45	7937	1.507502374169041	1.0	0.997512787372632	99.99997038834192
GOTERM_BP_FAT	GO:0009416~response to light stimulus	5	0.8169934640522877	0.6493109626254574	ACE, CALX, SDC, PINTA, GBETA76C	351	100	7937	1.1306267806267807	1.0	0.9984700116489706	99.9999970930466
GOTERM_BP_FAT	GO:0051606~detection of stimulus	5	0.8169934640522877	0.6493109626254574	CALX, OR49A, SDC, PINTA, GBETA76C	351	100	7937	1.1306267806267807	1.0	0.9984700116489706	99.9999970930466
GOTERM_BP_FAT	GO:0009628~response to abiotic stimulus	9	1.4705882352941175	0.73402618897906	VICTORIA, ACE, SHEP, CALX, SDC, THOC6, PINTA, L(2)EFL, GBETA76C	351	214	7937	0.9509944883776659	1.0	0.9993220654456736	99.99999997016448
GOTERM_BP_FAT	GO:0009314~response to radiation	5	0.8169934640522877	0.7408792868861617	ACE, CALX, SDC, PINTA, GBETA76C	351	113	7937	1.0005546731210448	1.0	0.999379226746657	99.99999998063645

Annotation Cluster 71	Enrichment Score: 0.235356457449154
Category	Term	Count	%	PValue	Genes	List Total	Pop Hits	Pop Total	Fold Enrichment	Bonferroni	Benjamini	FDR
GOTERM_BP_FAT	GO:0007017~microtubule-based process	27	4.411764705882353	0.03479196513606338	EB1, NOMPB, RPL36A, KAT80, MUS209, DHC98D, BETATUB97EF, MAP205, CCTGAMMA, CG17150, RPL6, DGT5, CG32392, CLIP-190, L(1)DD4, L(2)GL, RPA-70, KLAR, U2A, KIF3C, UNC-76, MAPMODULIN, NEB, EIF4G, FWD, RAB11, CG12042	351	406	7937	1.5037893141341419	1.0	0.8630991997583313	44.37031786845296
GOTERM_BP_FAT	GO:0007052~mitotic spindle organization	10	1.6339869281045754	0.48702420053315987	EB1, RPL36A, MUS209, CCTGAMMA, EIF4G, RPL6, DGT5, RPA-70, U2A, L(1)DD4	351	194	7937	1.1655946192028668	1.0	0.9934195613053857	99.99841910614654
GOTERM_BP_FAT	GO:0007051~spindle organization	11	1.7973856209150325	0.5491397596645433	EB1, RPL36A, MUS209, CCTGAMMA, EIF4G, RPL6, DGT5, RPA-70, FWD, U2A, L(1)DD4	351	225	7937	1.1055017410572967	1.0	0.9959619939456785	99.99981354475123
GOTERM_BP_FAT	GO:0000226~microtubule cytoskeleton organization	13	2.1241830065359477	0.6698637350259603	EB1, RPL36A, MUS209, RPA-70, U2A, CCTGAMMA, RPL6, EIF4G, DGT5, FWD, RAB11, L(1)DD4, L(2)GL	351	298	7937	0.986452895848869	1.0	0.998751902728386	99.99999893079922
GOTERM_BP_FAT	GO:0000022~mitotic spindle elongation	4	0.6535947712418301	0.6753245454230103	EB1, RPL36A, EIF4G, RPL6	351	78	7937	1.1596172108992624	1.0	0.9987735846374041	99.9999991888619
GOTERM_BP_FAT	GO:0051231~spindle elongation	4	0.6535947712418301	0.6837183891472676	EB1, RPL36A, EIF4G, RPL6	351	79	7937	1.1449385120271196	1.0	0.9989211547142285	99.99999947434061
GOTERM_BP_FAT	GO:0000278~mitotic cell cycle	14	2.287581699346405	0.8043958087139829	EB1, RPL36A, MUS209, CT, RPA-70, U2A, KAY, CCTGAMMA, NEB, RPL6, EIF4G, PH-P, DGT5, L(1)DD4	351	358	7937	0.8842891021661972	1.0	0.9997136542235504	99.99999999981614
GOTERM_BP_FAT	GO:0007049~cell cycle	23	3.758169934640523	0.8786701776193314	EB1, RPL36A, MUS209, CT, CG31687, RPA-70, BRCA2, SMC1, HP6, U2A, KAY, TOMB, NEB, CCTGAMMA, RPL6, EIF4G, PH-P, DGT5, FWD, MAT1, REC, L(1)DD4, L(2)GL	351	616	7937	0.8442992192992193	1.0	0.9999466501704812	99.99999999999993
GOTERM_BP_FAT	GO:0007010~cytoskeleton organization	17	2.7777777777777777	0.8808951297360934	EB1, RPL36A, MUS209, RPA-70, ACTN, U2A, QUA, CCTGAMMA, RPL6, EIF4G, SRC42A, DGT5, FWD, PRM, RAB11, L(1)DD4, L(2)GL	351	465	7937	0.8266948503507643	1.0	0.9999494912570808	99.99999999999996
GOTERM_BP_FAT	GO:0022403~cell cycle phase	17	2.7777777777777777	0.9303585966944331	EB1, RPL36A, MUS209, RPA-70, BRCA2, HP6, U2A, KAY, TOMB, CCTGAMMA, NEB, RPL6, EIF4G, DGT5, FWD, REC, L(1)DD4	351	496	7937	0.7750264222038415	1.0	0.9999915533130896	100.0
GOTERM_BP_FAT	GO:0000279~M phase	16	2.6143790849673203	0.940633001352482	EB1, RPL36A, MUS209, RPA-70, BRCA2, HP6, U2A, TOMB, CCTGAMMA, NEB, RPL6, EIF4G, DGT5, FWD, REC, L(1)DD4	351	478	7937	0.7569049577417779	1.0	0.9999945867467919	100.0
GOTERM_BP_FAT	GO:0022402~cell cycle process	18	2.941176470588235	0.9557479527549538	EB1, RPL36A, MUS209, RPA-70, BRCA2, SMC1, HP6, U2A, KAY, TOMB, CCTGAMMA, NEB, RPL6, EIF4G, DGT5, FWD, REC, L(1)DD4	351	547	7937	0.7441053766465101	1.0	0.9999981389972966	100.0

Annotation Cluster 72	Enrichment Score: 0.23422773684443876
Category	Term	Count	%	PValue	Genes	List Total	Pop Hits	Pop Total	Fold Enrichment	Bonferroni	Benjamini	FDR
INTERPRO	IPR013026:Tetratricopeptide region	5	0.8169934640522877	0.5181935606591037	CG32369, NOMPB, CG15128, CG31690, CG3678	516	74	10196	1.3351141839513934	1.0	0.9999368142085647	99.99869529254508
INTERPRO	IPR011990:Tetratricopeptide-like helical	6	0.9803921568627451	0.5829746271288702	CG32369, NOMPB, CG30075, CG31690, CG3678, CG34274	516	101	10196	1.173842965691918	1.0	0.9999697668086094	99.99985886525565
INTERPRO	IPR019734:Tetratricopeptide repeat	4	0.6535947712418301	0.6015388166594853	CG32369, NOMPB, CG15128, CG31690	516	61	10196	1.2957173719659423	1.0	0.9999794364118968	99.99993001076164
SMART	SM00028:TPR	4	0.6535947712418301	0.6363319510097608	CG32369, NOMPB, CG15128, CG31690	257	61	4824	1.2308477387255214	1.0	0.9996940565405154	99.99955188933944

Annotation Cluster 73	Enrichment Score: 0.22237130465267557
Category	Term	Count	%	PValue	Genes	List Total	Pop Hits	Pop Total	Fold Enrichment	Bonferroni	Benjamini	FDR
GOTERM_MF_FAT	GO:0003682~chromatin binding	7	1.1437908496732025	0.100253399434443	NEB, E(Y)3, PH-P, PHO, E(Y)2, HP6, CG34422	398	64	7918	2.175957914572864	1.0	0.9705719044171494	78.4621332974002
GOTERM_BP_FAT	GO:0006261~DNA-dependent DNA replication	4	0.6535947712418301	0.4630557106643299	MUS209, RPA-70, REC, ORC1	351	57	7937	1.586844604388464	1.0	0.9920082502614603	99.99663219396362
SP_PIR_KEYWORDS	dna replication	3	0.49019607843137253	0.520687491350756	MUS209, RPA-70, ORC1	591	38	12980	1.7339032861341168	1.0	0.9417817406119549	99.99206147854767
GOTERM_BP_FAT	GO:0006259~DNA metabolic process	9	1.4705882352941175	0.7657170424844307	THD1, MUS209, PMS2, RPA-70, BRCA2, HP6, REC, ORC1, CG4570	351	221	7937	0.9208724910082375	1.0	0.999510215425088	99.99999999635035
GOTERM_BP_FAT	GO:0006260~DNA replication	4	0.6535947712418301	0.8023825011254611	MUS209, RPA-70, REC, ORC1	351	96	7937	0.9421889838556505	1.0	0.999706891932583	99.99999999978216
GOTERM_CC_FAT	GO:0044454~nuclear chromosome part	3	0.49019607843137253	0.8700604888494181	RPA-70, PHO, ORC1	242	69	4786	0.8598634567014013	1.0	0.9995189272547061	99.9999999998394
GOTERM_CC_FAT	GO:0044427~chromosomal part	10	1.6339869281045754	0.872919764375935	CAP-D3, E(Y)3, RPA-70, PHO, HRB98DE, SMC1, HP6, REC, ORC1, CG34422	242	243	4786	0.8138625310342482	1.0	0.9995119201510626	99.99999999988056
GOTERM_CC_FAT	GO:0000228~nuclear chromosome	3	0.49019607843137253	0.9066777519625493	RPA-70, PHO, ORC1	242	77	4786	0.7705269936674896	1.0	0.9998064201280841	99.99999999999804
GOTERM_CC_FAT	GO:0005694~chromosome	10	1.6339869281045754	0.9748151415785347	CAP-D3, E(Y)3, RPA-70, PHO, HRB98DE, SMC1, HP6, REC, ORC1, CG34422	242	304	4786	0.6505545889517182	1.0	0.9999925938836975	100.0

Annotation Cluster 74	Enrichment Score: 0.2136292947685842
Category	Term	Count	%	PValue	Genes	List Total	Pop Hits	Pop Total	Fold Enrichment	Bonferroni	Benjamini	FDR
GOTERM_BP_FAT	GO:0043062~extracellular structure organization	5	0.8169934640522877	0.36251431274688517	FLW, APPL, FWD, GRIP, S6KII	351	69	7937	1.638589537140262	1.0	0.9835641279678717	99.94221341077679
GOTERM_BP_FAT	GO:0060538~skeletal muscle organ development	3	0.49019607843137253	0.7234888244309241	FLW, GRIP, S6KII	351	57	7937	1.1901334532913481	1.0	0.9992256571317609	99.99999994322182
GOTERM_BP_FAT	GO:0007517~muscle organ development	5	0.8169934640522877	0.8716760842580451	RETN, FLW, SDC, GRIP, S6KII	351	140	7937	0.8075905575905576	1.0	0.9999328050148659	99.99999999999983

Annotation Cluster 75	Enrichment Score: 0.20431033224454512
Category	Term	Count	%	PValue	Genes	List Total	Pop Hits	Pop Total	Fold Enrichment	Bonferroni	Benjamini	FDR
GOTERM_MF_FAT	GO:0042626~ATPase activity, coupled to transmembrane movement of substances	9	1.4705882352941175	0.37327695934431737	CG32000, E23, CG4822, NRV3, CG3164, CG8908, CG3156, CG33298, CG31689	398	136	7918	1.3165459651197162	1.0	0.9843694814837458	99.88759545966434
GOTERM_MF_FAT	GO:0043492~ATPase activity, coupled to movement of substances	9	1.4705882352941175	0.37327695934431737	CG32000, E23, CG4822, NRV3, CG3164, CG8908, CG3156, CG33298, CG31689	398	136	7918	1.3165459651197162	1.0	0.9843694814837458	99.88759545966434
GOTERM_MF_FAT	GO:0016820~hydrolase activity, acting on acid anhydrides, catalyzing transmembrane movement of substances	9	1.4705882352941175	0.38871727214413326	CG32000, E23, CG4822, NRV3, CG3164, CG8908, CG3156, CG33298, CG31689	398	138	7918	1.2974655888136335	1.0	0.9855813663794215	99.92177711391687
GOTERM_BP_FAT	GO:0009187~cyclic nucleotide metabolic process	3	0.49019607843137253	0.3998199402628458	AC3, ACXD, DNC	351	31	7937	2.1883098979873177	1.0	0.988165192529769	99.97871311907821
GOTERM_BP_FAT	GO:0009123~nucleoside monophosphate metabolic process	4	0.6535947712418301	0.4279328664072065	AC3, ACXD, DNC, ADGF-C	351	54	7937	1.6750026379656011	1.0	0.9897548029523267	99.99038232802445
GOTERM_MF_FAT	GO:0015399~primary active transmembrane transporter activity	9	1.4705882352941175	0.5333907122040531	CG32000, E23, CG4822, NRV3, CG3164, CG8908, CG3156, CG33298, CG31689	398	157	7918	1.1404474602310917	1.0	0.9949397708086375	99.99845578052299
GOTERM_MF_FAT	GO:0015405~P-P-bond-hydrolysis-driven transmembrane transporter activity	9	1.4705882352941175	0.5333907122040531	CG32000, E23, CG4822, NRV3, CG3164, CG8908, CG3156, CG33298, CG31689	398	157	7918	1.1404474602310917	1.0	0.9949397708086375	99.99845578052299
GOTERM_BP_FAT	GO:0034404~nucleobase, nucleoside and nucleotide biosynthetic process	8	1.3071895424836601	0.5501123409156503	CG32000, AC3, ACXD, ADGF-C, CG17300, NRV3, CG33298, ADY43A	351	158	7937	1.1449385120271196	1.0	0.9959168080427293	99.99982009521756
GOTERM_BP_FAT	GO:0034654~nucleobase, nucleoside, nucleotide and nucleic acid biosynthetic process	8	1.3071895424836601	0.5501123409156503	CG32000, AC3, ACXD, ADGF-C, CG17300, NRV3, CG33298, ADY43A	351	158	7937	1.1449385120271196	1.0	0.9959168080427293	99.99982009521756
GOTERM_BP_FAT	GO:0006812~cation transport	12	1.9607843137254901	0.5585327073617824	CG32000, NHA1, CALX, CG33934, CG10444, CG17300, NRV3, NACH, CG11163, MFRN, EAG, PARA	351	252	7937	1.0767874101207435	1.0	0.9962212763409919	99.99986843198741
KEGG_PATHWAY	dme00230:Purine metabolism	6	0.9803921568627451	0.639414356611939	AC3, SDT, ACXD, DNC, ADY43A, RPII140	92	122	2054	1.0980042765502493	1.0	0.9508909792030797	99.99694479018308
GOTERM_BP_FAT	GO:0006164~purine nucleotide biosynthetic process	6	0.9803921568627451	0.6515254876013975	CG32000, AC3, ADGF-C, CG17300, NRV3, CG33298	351	125	7937	1.0854017094017094	1.0	0.9984877662162741	99.99999738256552
GOTERM_BP_FAT	GO:0009124~nucleoside monophosphate biosynthetic process	3	0.49019607843137253	0.6541217017646422	AC3, ACXD, ADGF-C	351	50	7937	1.356752136752137	1.0	0.9985156156151556	99.9999976874537
GOTERM_BP_FAT	GO:0009165~nucleotide biosynthetic process	7	1.1437908496732025	0.6610584072078733	CG32000, AC3, ACXD, ADGF-C, CG17300, NRV3, CG33298	351	151	7937	1.0482632403162204	1.0	0.998652176349651	99.99999834659596
GOTERM_BP_FAT	GO:0009152~purine ribonucleotide biosynthetic process	5	0.8169934640522877	0.6646798382621606	CG32000, ADGF-C, CG17300, NRV3, CG33298	351	102	7937	1.1084576280654712	1.0	0.9987021844482031	99.99999861605623
GOTERM_BP_FAT	GO:0006754~ATP biosynthetic process	4	0.6535947712418301	0.6753245454230103	CG32000, CG17300, NRV3, CG33298	351	78	7937	1.1596172108992624	1.0	0.9987735846374041	99.9999991888619
GOTERM_BP_FAT	GO:0006163~purine nucleotide metabolic process	6	0.9803921568627451	0.6853351230665252	CG32000, AC3, ADGF-C, CG17300, NRV3, CG33298	351	130	7937	1.043655489809336	1.0	0.9988939260429665	99.9999995171136
GOTERM_BP_FAT	GO:0046034~ATP metabolic process	4	0.6535947712418301	0.6919499649758099	CG32000, CG17300, NRV3, CG33298	351	80	7937	1.1306267806267807	1.0	0.9989396569662577	99.99999966034646
GOTERM_BP_FAT	GO:0009260~ribonucleotide biosynthetic process	5	0.8169934640522877	0.7010678754071469	CG32000, ADGF-C, CG17300, NRV3, CG33298	351	107	7937	1.056660542641851	1.0	0.9990845160962808	99.99999979349217
GOTERM_BP_FAT	GO:0009150~purine ribonucleotide metabolic process	5	0.8169934640522877	0.7010678754071469	CG32000, ADGF-C, CG17300, NRV3, CG33298	351	107	7937	1.056660542641851	1.0	0.9990845160962808	99.99999979349217
GOTERM_BP_FAT	GO:0044271~nitrogen compound biosynthetic process	10	1.6339869281045754	0.7062997193655514	CG32000, AC3, ACXD, PR, ADGF-C, CG17300, NRV3, CG3156, CG33298, ADY43A	351	233	7937	0.9704950906667645	1.0	0.9991015547056799	99.99999984585028
GOTERM_BP_FAT	GO:0009206~purine ribonucleoside triphosphate biosynthetic process	4	0.6535947712418301	0.7079283513745371	CG32000, CG17300, NRV3, CG33298	351	82	7937	1.1030505176846641	1.0	0.999105419872745	99.99999985941193
GOTERM_BP_FAT	GO:0009145~purine nucleoside triphosphate biosynthetic process	4	0.6535947712418301	0.7079283513745371	CG32000, CG17300, NRV3, CG33298	351	82	7937	1.1030505176846641	1.0	0.999105419872745	99.99999985941193
GOTERM_BP_FAT	GO:0009142~nucleoside triphosphate biosynthetic process	4	0.6535947712418301	0.7156765732469935	CG32000, CG17300, NRV3, CG33298	351	83	7937	1.0897607524113548	1.0	0.9991661152563277	99.99999990993227
GOTERM_BP_FAT	GO:0009201~ribonucleoside triphosphate biosynthetic process	4	0.6535947712418301	0.7156765732469935	CG32000, CG17300, NRV3, CG33298	351	83	7937	1.0897607524113548	1.0	0.9991661152563277	99.99999990993227
GOTERM_BP_FAT	GO:0009259~ribonucleotide metabolic process	5	0.8169934640522877	0.7345345957382876	CG32000, ADGF-C, CG17300, NRV3, CG33298	351	112	7937	1.009488196988197	1.0	0.99931049126285	99.99999997109505
GOTERM_BP_FAT	GO:0009144~purine nucleoside triphosphate metabolic process	4	0.6535947712418301	0.7450859573331609	CG32000, CG17300, NRV3, CG33298	351	87	7937	1.0396568097717522	1.0	0.999416319796407	99.99999998523398
GOTERM_BP_FAT	GO:0009205~purine ribonucleoside triphosphate metabolic process	4	0.6535947712418301	0.7450859573331609	CG32000, CG17300, NRV3, CG33298	351	87	7937	1.0396568097717522	1.0	0.999416319796407	99.99999998523398
GOTERM_BP_FAT	GO:0009199~ribonucleoside triphosphate metabolic process	4	0.6535947712418301	0.7520485807403356	CG32000, CG17300, NRV3, CG33298	351	88	7937	1.0278425278425278	1.0	0.9994540184280296	99.99999999066573
GOTERM_BP_FAT	GO:0009141~nucleoside triphosphate metabolic process	4	0.6535947712418301	0.7588581533902584	CG32000, CG17300, NRV3, CG33298	351	89	7937	1.0162937353948591	1.0	0.9994889542920432	99.9999999941144
GOTERM_MF_FAT	GO:0015662~ATPase activity, coupled to transmembrane movement of ions, phosphorylative mechanism	3	0.49019607843137253	0.896428845734061	CG32000, NRV3, CG33298	398	75	7918	0.7957788944723618	1.0	0.9999585224846503	99.99999999999952
GOTERM_MF_FAT	GO:0042625~ATPase activity, coupled to transmembrane movement of ions	3	0.49019607843137253	0.9122359060521892	CG32000, NRV3, CG33298	398	79	7918	0.7554862922205966	1.0	0.9999782919119407	99.99999999999996

Annotation Cluster 76	Enrichment Score: 0.20245548146804374
Category	Term	Count	%	PValue	Genes	List Total	Pop Hits	Pop Total	Fold Enrichment	Bonferroni	Benjamini	FDR
GOTERM_BP_FAT	GO:0035272~exocrine system development	9	1.4705882352941175	0.2700612304171491	SCB, RETN, HTH, SRC42A, FZ, CG7860, NETB, CECA2, L(2)GL	351	139	7937	1.464121010883601	1.0	0.9700551558504227	99.45564642004292
GOTERM_BP_FAT	GO:0007431~salivary gland development	9	1.4705882352941175	0.2700612304171491	SCB, RETN, HTH, SRC42A, FZ, CG7860, NETB, CECA2, L(2)GL	351	139	7937	1.464121010883601	1.0	0.9700551558504227	99.45564642004292
GOTERM_BP_FAT	GO:0048732~gland development	10	1.6339869281045754	0.2919930735562125	SCB, RETN, HTH, DIF, SRC42A, FZ, CG7860, NETB, CECA2, L(2)GL	351	163	7937	1.3872721234684424	1.0	0.9754467760631299	99.67155314501575
GOTERM_BP_FAT	GO:0022612~gland morphogenesis	6	0.9803921568627451	0.5695681659992728	RETN, SRC42A, FZ, CG7860, CECA2, L(2)GL	351	114	7937	1.1901334532913481	1.0	0.9966467586377474	99.99991348811803
GOTERM_BP_FAT	GO:0007435~salivary gland morphogenesis	6	0.9803921568627451	0.5695681659992728	RETN, SRC42A, FZ, CG7860, CECA2, L(2)GL	351	114	7937	1.1901334532913481	1.0	0.9966467586377474	99.99991348811803
GOTERM_BP_FAT	GO:0035071~salivary gland cell autophagic cell death	3	0.49019607843137253	0.8085955458183964	CG7860, CECA2, L(2)GL	351	68	7937	0.9976118652589241	1.0	0.9997357508625486	99.99999999987166
GOTERM_BP_FAT	GO:0035070~salivary gland histolysis	3	0.49019607843137253	0.8085955458183964	CG7860, CECA2, L(2)GL	351	68	7937	0.9976118652589241	1.0	0.9997357508625486	99.99999999987166
GOTERM_BP_FAT	GO:0048102~autophagic cell death	3	0.49019607843137253	0.8085955458183964	CG7860, CECA2, L(2)GL	351	68	7937	0.9976118652589241	1.0	0.9997357508625486	99.99999999987166
GOTERM_BP_FAT	GO:0016271~tissue death	3	0.49019607843137253	0.8213024839145957	CG7860, CECA2, L(2)GL	351	70	7937	0.9691086691086692	1.0	0.9997832881491237	99.99999999995886
GOTERM_BP_FAT	GO:0007559~histolysis	3	0.49019607843137253	0.8213024839145957	CG7860, CECA2, L(2)GL	351	70	7937	0.9691086691086692	1.0	0.9997832881491237	99.99999999995886
GOTERM_BP_FAT	GO:0008219~cell death	4	0.6535947712418301	0.976672061172171	LYSE, CG7860, CECA2, L(2)GL	351	162	7937	0.5583342126552003	1.0	0.9999997885495201	100.0
GOTERM_BP_FAT	GO:0016265~death	4	0.6535947712418301	0.977475869502991	LYSE, CG7860, CECA2, L(2)GL	351	163	7937	0.554908849387377	1.0	0.9999998086850235	100.0
GOTERM_BP_FAT	GO:0012501~programmed cell death	3	0.49019607843137253	0.9922821419852864	CG7860, CECA2, L(2)GL	351	153	7937	0.4433830512261885	1.0	0.9999999958421089	100.0

Annotation Cluster 77	Enrichment Score: 0.20083376142769171
Category	Term	Count	%	PValue	Genes	List Total	Pop Hits	Pop Total	Fold Enrichment	Bonferroni	Benjamini	FDR
INTERPRO	IPR001611:Leucine-rich repeat	6	0.9803921568627451	0.4599275283885762	LRR47, CG34411, CG10824, MAPMODULIN, CG1399, CG42346	516	88	10196	1.3472515856236789	1.0	0.9998804482831257	99.99242905891782
SP_PIR_KEYWORDS	leucine-rich repeat	5	0.8169934640522877	0.4861357983750692	LRR47, CG10824, MAPMODULIN, CG42346, U2A	591	79	12980	1.3900490479556213	1.0	0.9397015949754456	99.98059867433427
INTERPRO	IPR003591:Leucine-rich repeat, typical subtype	3	0.49019607843137253	0.8280121580869052	LRR47, CG10824, CG42346	516	62	10196	0.9561140285071268	1.0	0.9999999113494439	99.99999999983216
SMART	SM00369:LRR_TYP	3	0.49019607843137253	0.8495349155424252	LRR47, CG10824, CG42346	257	62	4824	0.9082465168821388	1.0	0.9999883958215326	99.99999999034158

Annotation Cluster 78	Enrichment Score: 0.19801598811643617
Category	Term	Count	%	PValue	Genes	List Total	Pop Hits	Pop Total	Fold Enrichment	Bonferroni	Benjamini	FDR
GOTERM_CC_FAT	GO:0030054~cell junction	11	1.7973856209150325	0.136279283216237	SCB, ACE, FAS3, SDT, SDC, SRC42A, CLUMSY, CG11155, NACRALPHA-30D, ACTN, L(2)GL	242	134	4786	1.6234735413839891	1.0	0.9627739247784192	85.76817295217192
GOTERM_CC_FAT	GO:0045202~synapse	9	1.4705882352941175	0.2932833726650328	ACE, CACT, CLUMSY, CG11155, UNC-13, NACRALPHA-30D, SYT7, L(2)GL, S6KII	242	125	4786	1.4239338842975207	1.0	0.9536500357174175	99.01425007299166
GOTERM_CC_FAT	GO:0045211~postsynaptic membrane	4	0.6535947712418301	0.39699913366778616	CLUMSY, CG11155, UNC-13, NACRALPHA-30D	242	45	4786	1.7579430670339762	1.0	0.9677740655398238	99.8807424388842
GOTERM_CC_FAT	GO:0005887~integral to plasma membrane	12	1.9607843137254901	0.41288672173418406	SCB, CAD89D, SR-CIV, CG33934, DS, FZ, NRV3, NACRALPHA-30D, INE, EAG, PARA, DSCAM	242	198	4786	1.1985975457049838	1.0	0.9684309056288742	99.91640761963704
SP_PIR_KEYWORDS	synapse	4	0.6535947712418301	0.4231405819177436	ACE, CLUMSY, CG11155, NACRALPHA-30D	591	52	12980	1.6894442275152934	1.0	0.9299881415014036	99.91437836013772
GOTERM_CC_FAT	GO:0031226~intrinsic to plasma membrane	12	1.9607843137254901	0.43269421633466865	SCB, CAD89D, SR-CIV, CG33934, DS, FZ, NRV3, NACRALPHA-30D, INE, EAG, PARA, DSCAM	242	201	4786	1.1807080300974466	1.0	0.9726300205623427	99.94705608339518
GOTERM_BP_FAT	GO:0006814~sodium ion transport	5	0.8169934640522877	0.4330460246835971	CG33934, CG10444, NRV3, NACH, PARA	351	76	7937	1.4876668166141849	1.0	0.9902314240619295	99.99171113101616
SP_PIR_KEYWORDS	postsynaptic cell membrane	3	0.49019607843137253	0.520687491350756	CLUMSY, CG11155, NACRALPHA-30D	591	38	12980	1.7339032861341168	1.0	0.9417817406119549	99.99206147854767
GOTERM_BP_FAT	GO:0006812~cation transport	12	1.9607843137254901	0.5585327073617824	CG32000, NHA1, CALX, CG33934, CG10444, CG17300, NRV3, NACH, CG11163, MFRN, EAG, PARA	351	252	7937	1.0767874101207435	1.0	0.9962212763409919	99.99986843198741
GOTERM_BP_FAT	GO:0030001~metal ion transport	8	1.3071895424836601	0.5965642918870049	CALX, CG33934, CG10444, NRV3, NACH, MFRN, EAG, PARA	351	165	7937	1.0963653630320298	1.0	0.9974452716601577	99.99997040537141
GOTERM_CC_FAT	GO:0044456~synapse part	6	0.9803921568627451	0.6076214170444858	CLUMSY, CG11155, UNC-13, NACRALPHA-30D, SYT7, L(2)GL	242	104	4786	1.1409726636999364	1.0	0.9923886214682521	99.99960820626606
SP_PIR_KEYWORDS	ionic channel	6	0.9803921568627451	0.6194426561301634	CLUMSY, CG11155, NACRALPHA-30D, NACH, EAG, PARA	591	117	12980	1.1262961516768624	1.0	0.9593189311141377	99.99958944111145
SP_PIR_KEYWORDS	Sodium transport	3	0.49019607843137253	0.6482659269453886	CG10444, NACH, PARA	591	48	12980	1.3726734348561758	1.0	0.9638729752510923	99.99985063859174
SP_PIR_KEYWORDS	cell junction	4	0.6535947712418301	0.6601569829482266	ACE, CLUMSY, CG11155, NACRALPHA-30D	591	74	12980	1.1871770247404765	1.0	0.9645114955298544	99.99990395233542
GOTERM_BP_FAT	GO:0006811~ion transport	15	2.450980392156863	0.6703472252949237	CG32000, NHA1, CALX, CG10444, CLUMSY, CG11155, NACRALPHA-30D, NACH, CG11163, MFRN, CG33934, CG17300, NRV3, EAG, PARA	351	346	7937	0.9803122375376712	1.0	0.9987283318263775	99.99999895643813
GOTERM_MF_FAT	GO:0031420~alkali metal ion binding	3	0.49019607843137253	0.7017439619078452	NACH, EAG, PARA	398	48	7918	1.2434045226130652	1.0	0.9988866326261946	99.99999768845022
SP_PIR_KEYWORDS	ion transport	8	1.3071895424836601	0.726620404116032	CG10444, CLUMSY, CG11155, NACRALPHA-30D, NACH, MFRN, EAG, PARA	591	182	12980	0.9653967014373106	1.0	0.9788777496134433	99.99999412340904
GOTERM_MF_FAT	GO:0005230~extracellular ligand-gated ion channel activity	3	0.49019607843137253	0.7429186739287318	CLUMSY, CG11155, NACRALPHA-30D	398	52	7918	1.1477580208735987	1.0	0.9993897801019053	99.99999973318165
GOTERM_CC_FAT	GO:0034702~ion channel complex	3	0.49019607843137253	0.7457657974873731	NACRALPHA-30D, EAG, PARA	242	52	4786	1.1409726636999364	1.0	0.9969589809082409	99.99999878411106
GOTERM_BP_FAT	GO:0015672~monovalent inorganic cation transport	7	1.1437908496732025	0.7906977782700306	CG33934, CG10444, CG17300, NRV3, NACH, EAG, PARA	351	175	7937	0.9045014245014245	1.0	0.9996494877909635	99.99999999943596
GOTERM_MF_FAT	GO:0022836~gated channel activity	5	0.8169934640522877	0.8406273936687848	CLUMSY, CG11155, NACRALPHA-30D, EAG, PARA	398	116	7918	0.8575203604228037	1.0	0.9998544664627342	99.99999999974402
SP_PIR_KEYWORDS	transport	18	2.941176470588235	0.8546359647581693	NHA1, CG10444, SUT1, CLUMSY, CPX, CG11155, E(Y)2, BETA'COP, NACRALPHA-30D, NACH, MFRN, CG1968, ND42, CG33934, CG10960, INE, EAG, PARA	591	465	12980	0.8501719338464059	1.0	0.9938065588885394	99.9999999982319
GOTERM_MF_FAT	GO:0022834~ligand-gated channel activity	3	0.49019607843137253	0.8729543447533432	CLUMSY, CG11155, NACRALPHA-30D	398	70	7918	0.8526202440775305	1.0	0.9999365021318035	99.99999999999051
GOTERM_MF_FAT	GO:0015276~ligand-gated ion channel activity	3	0.49019607843137253	0.8729543447533432	CLUMSY, CG11155, NACRALPHA-30D	398	70	7918	0.8526202440775305	1.0	0.9999365021318035	99.99999999999051
GOTERM_MF_FAT	GO:0046873~metal ion transmembrane transporter activity	6	0.9803921568627451	0.8782855141040435	NACRALPHA-30D, NACH, CG11163, MFRN, EAG, PARA	398	150	7918	0.7957788944723618	1.0	0.9999434012668992	99.9999999999949
GOTERM_MF_FAT	GO:0022890~inorganic cation transmembrane transporter activity	5	0.8169934640522877	0.8905467321709756	CG4630, NHA1, CG17300, CG11163, MFRN	398	128	7918	0.7771278266331658	1.0	0.9999511752691562	99.9999999999989
GOTERM_MF_FAT	GO:0005261~cation channel activity	4	0.6535947712418301	0.940157981782551	NACRALPHA-30D, NACH, EAG, PARA	398	118	7918	0.6743888936206456	1.0	0.9999934410256023	100.0
GOTERM_MF_FAT	GO:0005216~ion channel activity	6	0.9803921568627451	0.9434465126736781	CLUMSY, CG11155, NACRALPHA-30D, NACH, EAG, PARA	398	175	7918	0.6820961952620244	1.0	0.9999943188592698	100.0
GOTERM_MF_FAT	GO:0022838~substrate specific channel activity	6	0.9803921568627451	0.9518805375185516	CLUMSY, CG11155, NACRALPHA-30D, NACH, EAG, PARA	398	180	7918	0.663149078726968	1.0	0.9999964890806677	100.0
GOTERM_MF_FAT	GO:0022803~passive transmembrane transporter activity	6	0.9803921568627451	0.9617762147643332	CLUMSY, CG11155, NACRALPHA-30D, NACH, EAG, PARA	398	187	7918	0.6383253164216806	1.0	0.9999983361431194	100.0
GOTERM_MF_FAT	GO:0015267~channel activity	6	0.9803921568627451	0.9617762147643332	CLUMSY, CG11155, NACRALPHA-30D, NACH, EAG, PARA	398	187	7918	0.6383253164216806	1.0	0.9999983361431194	100.0

Annotation Cluster 79	Enrichment Score: 0.1873066308817379
Category	Term	Count	%	PValue	Genes	List Total	Pop Hits	Pop Total	Fold Enrichment	Bonferroni	Benjamini	FDR
GOTERM_BP_FAT	GO:0007591~molting cycle, chitin-based cuticle	3	0.49019607843137253	0.6204020482298302	SGS7, PIO, SRPRBETA	351	47	7937	1.4433533369703584	1.0	0.9979204949309816	99.99998920641988
GOTERM_BP_FAT	GO:0018988~molting cycle, protein-based cuticle	3	0.49019607843137253	0.6648190297863723	SGS7, PIO, SRPRBETA	351	51	7937	1.3301491536785655	1.0	0.9986692422948557	99.99999862553948
GOTERM_BP_FAT	GO:0042303~molting cycle	3	0.49019607843137253	0.6648190297863723	SGS7, PIO, SRPRBETA	351	51	7937	1.3301491536785655	1.0	0.9986692422948557	99.99999862553948

Annotation Cluster 80	Enrichment Score: 0.17337808239796526
Category	Term	Count	%	PValue	Genes	List Total	Pop Hits	Pop Total	Fold Enrichment	Bonferroni	Benjamini	FDR
INTERPRO	IPR017907:Zinc finger, RING-type, conserved site	5	0.8169934640522877	0.4632050245026928	CG32369, TRIM9, CG33144, MAT1, HIW	516	69	10196	1.4318615885855521	1.0	0.9998716802438301	99.99310661716277
INTERPRO	IPR001841:Zinc finger, RING-type	7	1.1437908496732025	0.6695085249233552	CG32369, ROC2, TRIM9, CG33144, MAT1, HIW, CG11534	516	133	10196	1.0399836801305589	1.0	0.9999925333748916	99.9999960738317
SMART	SM00184:RING	7	1.1437908496732025	0.7172852610339473	CG32369, ROC2, TRIM9, CG33144, MAT1, HIW, CG11534	257	133	4824	0.9879172639770634	1.0	0.9998556425661723	99.99997911099561
INTERPRO	IPR018957:Zinc finger, C3HC4 RING-type	3	0.49019607843137253	0.9104715726886672	CG32369, ROC2, MAT1	516	78	10196	0.7599880739415623	1.0	0.9999999991235317	99.99999999999999

Annotation Cluster 81	Enrichment Score: 0.1629278864961955
Category	Term	Count	%	PValue	Genes	List Total	Pop Hits	Pop Total	Fold Enrichment	Bonferroni	Benjamini	FDR
GOTERM_MF_FAT	GO:0005198~structural molecule activity	28	4.57516339869281	0.20215699959039204	RPL36A, MRPS33, FLO-2, CPR76BC, BT, CP18, CP19, BONSAI, BETA'COP, BETATUB97EF, CP15, CP16, CG25C, RPL6, PROCT, RPS20, PRM, DEC-1, SCB, MRPL52, RPS7, SGS7, MRPL28, CPR49AA, MUC68D, JUPITER, CPR65EA, CG4866	398	456	7918	1.2215904081812572	1.0	0.9885146321312592	96.24586640547025
SP_PIR_KEYWORDS	ribonucleoprotein	9	1.4705882352941175	0.24563141478360156	MRPL52, RPL36A, MRPL28, L(2)K09022, BONSAI, RPS20, HRB98DE, U2A, RPS7	591	131	12980	1.5088929360251095	1.0	0.8621599020828948	97.31835491278474
GOTERM_CC_FAT	GO:0000313~organellar ribosome	5	0.8169934640522877	0.5163428980895263	MRPL52, MRPS33, MRPL28, BONSAI, CG4866	242	74	4786	1.3362742908197454	1.0	0.9890325478244965	99.99366353168946
GOTERM_CC_FAT	GO:0005761~mitochondrial ribosome	5	0.8169934640522877	0.5163428980895263	MRPL52, MRPS33, MRPL28, BONSAI, CG4866	242	74	4786	1.3362742908197454	1.0	0.9890325478244965	99.99366353168946
SP_PIR_KEYWORDS	ribosomal protein	8	1.3071895424836601	0.5752659335894257	MRPL52, RPL36A, MRPS33, MRPL28, RPL6, BONSAI, RPS20, RPS7	591	157	12980	1.1191222908381562	1.0	0.9529386810014455	99.99831842603346
SP_PIR_KEYWORDS	transit peptide	6	0.9803921568627451	0.5963264631518347	MRPL52, MRPL28, BONSAI, CYP12A5, CG17896, ND42	591	114	12980	1.1559355240894111	1.0	0.9547240039384378	99.99912468899794
GOTERM_CC_FAT	GO:0005840~ribosome	10	1.6339869281045754	0.5993360837985048	MRPL52, RPL36A, MRPS33, MRPL28, RPL6, BONSAI, RPS20, CG4866, RPS7, S6KII	242	186	4786	1.0632720163511953	1.0	0.9922174102306149	99.99948260034178
GOTERM_CC_FAT	GO:0015935~small ribosomal subunit	4	0.6535947712418301	0.6639589737034673	MRPS33, BONSAI, RPS20, RPS7	242	67	4786	1.1807080300974466	1.0	0.9941188734990376	99.99995019640049
GOTERM_MF_FAT	GO:0003735~structural constituent of ribosome	9	1.4705882352941175	0.6757198714266026	MRPL52, RPL36A, MRPS33, MRPL28, RPL6, BONSAI, RPS20, CG4866, RPS7	398	178	7918	1.005900287956637	1.0	0.9985505223653638	99.99999220306506
GOTERM_CC_FAT	GO:0031980~mitochondrial lumen	8	1.3071895424836601	0.685103454992154	MRPL52, MRPS33, CG1516, MRPL28, BONSAI, CG10399, CG4866, ND42	242	157	4786	1.0077380639048272	1.0	0.9944330697821061	99.99997902740199
GOTERM_CC_FAT	GO:0005759~mitochondrial matrix	8	1.3071895424836601	0.685103454992154	MRPL52, MRPS33, CG1516, MRPL28, BONSAI, CG10399, CG4866, ND42	242	157	4786	1.0077380639048272	1.0	0.9944330697821061	99.99997902740199
UP_SEQ_FEATURE	transit peptide:Mitochondrion	6	0.9803921568627451	0.7081066416211813	MRPL52, MRPL28, BONSAI, CYP12A5, CG17896, ND42	154	114	2975	1.0167464114832536	1.0	0.9999999979164381	99.99999787413665
GOTERM_CC_FAT	GO:0005811~lipid particle	12	1.9607843137254901	0.7192668195951437	SCPX, CG1516, RPL6, PABP, ADH, KLAR, RPS20, GP93, RAB11, FON, ND42, RPS7	242	249	4786	0.9531016628497461	1.0	0.996059522407614	99.99999545084836
GOTERM_CC_FAT	GO:0033279~ribosomal subunit	8	1.3071895424836601	0.7282776608528844	MRPL52, RPL36A, MRPS33, MRPL28, RPL6, BONSAI, RPS20, RPS7	242	164	4786	0.9647248538601089	1.0	0.996284068870738	99.99999705301255
SP_PIR_KEYWORDS	mitochondrion	8	1.3071895424836601	0.7420184094925685	MRPL52, MRPL28, BONSAI, CG14043, CYP12A5, CG17896, MFRN, ND42	591	185	12980	0.9497416197923811	1.0	0.9812928612099916	99.99999720813271
KEGG_PATHWAY	dme03010:Ribosome	4	0.6535947712418301	0.7596002976679499	RPL36A, RPL6, RPS20, RPS7	92	88	2054	1.0148221343873518	1.0	0.9789446378757528	99.99995096636474
GOTERM_CC_FAT	GO:0044445~cytosolic part	6	0.9803921568627451	0.7752508202247028	RPL36A, CCTGAMMA, RPL6, RPS20, PI3K59F, RPS7	242	127	4786	0.9343398190928613	1.0	0.9978435253258557	99.99999976425511
GOTERM_CC_FAT	GO:0022626~cytosolic ribosome	4	0.6535947712418301	0.8504406495359574	RPL36A, RPL6, RPS20, RPS7	242	92	4786	0.8598634567014014	1.0	0.9993246220530733	99.99999999895654
GOTERM_CC_FAT	GO:0015934~large ribosomal subunit	4	0.6535947712418301	0.8950875902580248	MRPL52, RPL36A, MRPL28, RPL6	242	102	4786	0.7755631178091071	1.0	0.9997333030505838	99.99999999999069
GOTERM_CC_FAT	GO:0030529~ribonucleoprotein complex	15	2.450980392156863	0.9192563941818731	MRPL52, RPL36A, MRPS33, PABP, L(2)K09022, BONSAI, CG3436, HRB98DE, U2A, RPS7, S6KII, MRPL28, RPL6, RPS20, CG4866	242	379	4786	0.7827253101899301	1.0	0.9998716964293916	99.99999999999972
GOTERM_CC_FAT	GO:0005739~mitochondrion	22	3.594771241830065	0.9585075674514227	CG4095, MRPL52, CG1516, MRPS33, 140UP, CG13551, ARG, CG10924, BONSAI, L(1)G0255, CG3156, CG6463, CG10399, MFRN, ND42, SCPX, MRPL28, CG17300, CG14043, CYP12A5, CG17896, CG4866	242	571	4786	0.761980576341347	1.0	0.9999770142422354	100.0
GOTERM_BP_FAT	GO:0006412~translation	16	2.6143790849673203	0.9745402619728525	MRPL52, RPL36A, MRPS33, CG15100, BONSAI, RPS7, CG31739, MRPL28, CG11334, RPL6, EIF4G, CG14712, AATS-ILE, RPS20, PRM, CG4866	351	520	7937	0.6957703265395573	1.0	0.9999997221607295	100.0
GOTERM_CC_FAT	GO:0044429~mitochondrial part	14	2.287581699346405	0.9790669490757548	MRPL52, CG1516, MRPS33, 140UP, BONSAI, CG3156, CG6463, MFRN, CG10399, ND42, MRPL28, CG17300, CYP12A5, CG4866	242	411	4786	0.6736643140093704	1.0	0.9999939205715342	100.0
GOTERM_CC_FAT	GO:0031966~mitochondrial membrane	7	1.1437908496732025	0.9853137841464342	140UP, CG17300, CG3156, CG6463, CYP12A5, MFRN, ND42	242	241	4786	0.5744316038544631	1.0	0.9999969672830041	100.0
GOTERM_CC_FAT	GO:0005740~mitochondrial envelope	7	1.1437908496732025	0.991917582851853	140UP, CG17300, CG3156, CG6463, CYP12A5, MFRN, ND42	242	258	4786	0.5365814594144405	1.0	0.9999992237162711	100.0
GOTERM_CC_FAT	GO:0005829~cytosol	11	1.7973856209150325	0.9991958633478794	RPL36A, L(1)G0196, CCTGAMMA, EIF4G, RPL6, CAMKI, JUPITER, RPS20, PI3K59F, L(2)GL, RPS7	242	437	4786	0.497815685458706	1.0	0.9999999986172355	100.0

Annotation Cluster 82	Enrichment Score: 0.15558750492957768
Category	Term	Count	%	PValue	Genes	List Total	Pop Hits	Pop Total	Fold Enrichment	Bonferroni	Benjamini	FDR
UP_SEQ_FEATURE	repeat:WD 7	3	0.49019607843137253	0.44439196536576714	BETA'COP, GBETA76C, L(2)GL	154	29	2975	1.9984326018808776	1.0	0.9999999512057435	99.9782140488108
INTERPRO	IPR015943:WD40/YVTN repeat-like	11	1.7973856209150325	0.5269047293185395	NUP133, CG7845, CG8232, KAT80, THOC6, BETA'COP, CG33969, CG3436, GBETA76C, SCAP, L(2)GL	516	195	10196	1.1146491751142913	1.0	0.9999215937176562	99.9990149335397
UP_SEQ_FEATURE	repeat:WD 6	3	0.49019607843137253	0.5289583604459259	BETA'COP, GBETA76C, L(2)GL	154	34	2975	1.7045454545454546	1.0	0.9999999890605886	99.99796127101891
UP_SEQ_FEATURE	repeat:WD 5	3	0.49019607843137253	0.6452041804064874	BETA'COP, GBETA76C, L(2)GL	154	42	2975	1.3798701298701297	1.0	0.9999999923626018	99.99996504488084
UP_SEQ_FEATURE	repeat:WD 4	3	0.49019607843137253	0.6704993403013005	BETA'COP, GBETA76C, L(2)GL	154	44	2975	1.3171487603305785	1.0	0.9999999958871459	99.99998790373442
UP_SEQ_FEATURE	repeat:WD 3	3	0.49019607843137253	0.71672389029553	BETA'COP, GBETA76C, L(2)GL	154	48	2975	1.2073863636363635	1.0	0.9999999975203235	99.9999986170107
INTERPRO	IPR001680:WD40 repeat	9	1.4705882352941175	0.734673858929763	CG7845, KAT80, THOC6, BETA'COP, CG33969, CG3436, GBETA76C, SCAP, L(2)GL	516	187	10196	0.9510011192637731	1.0	0.9999987794862761	99.99999986667994
UP_SEQ_FEATURE	repeat:WD 1	3	0.49019607843137253	0.7477395716808243	BETA'COP, GBETA76C, L(2)GL	154	51	2975	1.1363636363636362	1.0	0.999999997293747	99.9999997380076
UP_SEQ_FEATURE	repeat:WD 2	3	0.49019607843137253	0.7477395716808243	BETA'COP, GBETA76C, L(2)GL	154	51	2975	1.1363636363636362	1.0	0.999999997293747	99.9999997380076
SP_PIR_KEYWORDS	wd repeat	7	1.1437908496732025	0.7716152253640544	KAT80, THOC6, BETA'COP, CG3436, GBETA76C, SCAP, L(2)GL	591	166	12980	0.9261411126740464	1.0	0.9846715833347487	99.99999941590917
SMART	SM00320:WD40	9	1.4705882352941175	0.7854431180266265	CG7845, KAT80, THOC6, BETA'COP, CG33969, CG3436, GBETA76C, SCAP, L(2)GL	257	187	4824	0.9033895836367799	1.0	0.9999520558276742	99.99999927351749
INTERPRO	IPR019781:WD40 repeat, subgroup	7	1.1437908496732025	0.796831733166517	CG7845, KAT80, THOC6, BETA'COP, CG3436, GBETA76C, SCAP	516	154	10196	0.898167723749119	1.0	0.9999997936036337	99.99999999781527
INTERPRO	IPR019775:WD40 repeat, conserved site	6	0.9803921568627451	0.8034437778206295	KAT80, THOC6, BETA'COP, CG3436, GBETA76C, L(2)GL	516	132	10196	0.8981677237491191	1.0	0.9999998200037379	99.99999999868756
INTERPRO	IPR019782:WD40 repeat 2	6	0.9803921568627451	0.8591676559573413	KAT80, THOC6, BETA'COP, CG3436, GBETA76C, SCAP	516	144	10196	0.8233204134366925	1.0	0.9999999828496027	99.99999999999227
INTERPRO	IPR017986:WD40 repeat, region	6	0.9803921568627451	0.8816766933264188	KAT80, THOC6, BETA'COP, CG3436, GBETA76C, SCAP	516	150	10196	0.7903875968992248	1.0	0.9999999946523873	99.99999999999946

Annotation Cluster 83	Enrichment Score: 0.14971676984536753
Category	Term	Count	%	PValue	Genes	List Total	Pop Hits	Pop Total	Fold Enrichment	Bonferroni	Benjamini	FDR
GOTERM_MF_FAT	GO:0005509~calcium ion binding	13	2.1241830065359477	0.5588608762836444	CAD89D, TEH4, ACTN, CG17272, NDG, STET, CG4495, CG33498, QUA, DS, ALPHA-MAN-I, PGANT2, AMYREL	398	242	7918	1.068711325221147	1.0	0.9954623439237263	99.99931701307084
INTERPRO	IPR018249:EF-HAND 2	5	0.8169934640522877	0.7138697845879418	CG4495, ACTN, CG17272, STET, PARA	516	95	10196	1.0399836801305589	1.0	0.9999977489244494	99.99999957357848
INTERPRO	IPR011992:EF-Hand type	4	0.6535947712418301	0.8911011061693517	CG4495, ACTN, CG17272, STET	516	101	10196	0.7825619771279454	1.0	0.9999999961156174	99.99999999999986

Annotation Cluster 84	Enrichment Score: 0.1479402633154421
Category	Term	Count	%	PValue	Genes	List Total	Pop Hits	Pop Total	Fold Enrichment	Bonferroni	Benjamini	FDR
GOTERM_BP_FAT	GO:0035023~regulation of Rho protein signal transduction	3	0.49019607843137253	0.35188030717499846	RHOGAP100F, CG33275, RHOGEF3	351	28	7937	2.422771672771673	1.0	0.9822779691780535	99.92399984537744
GOTERM_BP_FAT	GO:0046578~regulation of Ras protein signal transduction	5	0.8169934640522877	0.4626805043062571	RHOGAP100F, CG33275, RN-TRE, RHOGEF3, S6KII	351	79	7937	1.4311731400338994	1.0	0.9921694075910439	99.99659300728642
GOTERM_BP_FAT	GO:0051056~regulation of small GTPase mediated signal transduction	5	0.8169934640522877	0.6004859988357887	RHOGAP100F, CG33275, RN-TRE, RHOGEF3, S6KII	351	94	7937	1.2027944474752985	1.0	0.9975385213122463	99.99997482581155
GOTERM_MF_FAT	GO:0005096~GTPase activator activity	3	0.49019607843137253	0.8875676796900959	RHOGAP100F, RN-TRE, SPRI	398	73	7918	0.8175810559647552	1.0	0.9999534231652933	99.9999999999984
GOTERM_MF_FAT	GO:0005083~small GTPase regulator activity	4	0.6535947712418301	0.9133274655516793	RHOGAP100F, CG33275, RN-TRE, RHOGEF3	398	108	7918	0.7368323096966314	1.0	0.9999775583350728	99.99999999999997
GOTERM_MF_FAT	GO:0030695~GTPase regulator activity	5	0.8169934640522877	0.9310532672055972	RHOGAP100F, CG33275, RN-TRE, RHOGEF3, SPRI	398	142	7918	0.7005095902045438	1.0	0.9999900433002509	100.0
GOTERM_MF_FAT	GO:0060589~nucleoside-triphosphatase regulator activity	5	0.8169934640522877	0.9377408315547129	RHOGAP100F, CG33275, RN-TRE, RHOGEF3, SPRI	398	145	7918	0.6860162883382429	1.0	0.9999929394819911	100.0
GOTERM_MF_FAT	GO:0008047~enzyme activator activity	3	0.49019607843137253	0.9471385050245799	RHOGAP100F, RN-TRE, SPRI	398	91	7918	0.655861726213485	1.0	0.9999952891708207	100.0

Annotation Cluster 85	Enrichment Score: 0.1333818794278776
Category	Term	Count	%	PValue	Genes	List Total	Pop Hits	Pop Total	Fold Enrichment	Bonferroni	Benjamini	FDR
GOTERM_CC_FAT	GO:0005667~transcription factor complex	6	0.9803921568627451	0.376775123017106	TRF2, EAR, PBP95, HTH, TAI, MAT1	242	80	4786	1.4832644628099174	1.0	0.9683111194118721	99.81501070283993
GOTERM_BP_FAT	GO:0006366~transcription from RNA polymerase II promoter	6	0.9803921568627451	0.44418516724074075	TRF2, EAR, PBP95, MED9, MAT1, RPII140	351	99	7937	1.3704567037900373	1.0	0.9907739382532599	99.99403270297165
GOTERM_CC_FAT	GO:0000313~organellar ribosome	5	0.8169934640522877	0.5163428980895263	MRPL52, MRPS33, MRPL28, BONSAI, CG4866	242	74	4786	1.3362742908197454	1.0	0.9890325478244965	99.99366353168946
GOTERM_CC_FAT	GO:0005761~mitochondrial ribosome	5	0.8169934640522877	0.5163428980895263	MRPL52, MRPS33, MRPL28, BONSAI, CG4866	242	74	4786	1.3362742908197454	1.0	0.9890325478244965	99.99366353168946
GOTERM_CC_FAT	GO:0016591~DNA-directed RNA polymerase II, holoenzyme	4	0.6535947712418301	0.541403819559844	TRF2, EAR, MAT1, RPII140	242	56	4786	1.412632821723731	1.0	0.9903971141699858	99.99687867449231
GOTERM_BP_FAT	GO:0006461~protein complex assembly	8	1.3071895424836601	0.6093833438675691	TRF2, EAR, CG34384, TKV, MAT1, UNC-13, BETATUB97EF, L(2)GL	351	167	7937	1.0832352389238618	1.0	0.9976326854024161	99.99998266324269
GOTERM_BP_FAT	GO:0070271~protein complex biogenesis	8	1.3071895424836601	0.6093833438675691	TRF2, EAR, CG34384, TKV, MAT1, UNC-13, BETATUB97EF, L(2)GL	351	167	7937	1.0832352389238618	1.0	0.9976326854024161	99.99998266324269
GOTERM_CC_FAT	GO:0031980~mitochondrial lumen	8	1.3071895424836601	0.685103454992154	MRPL52, MRPS33, CG1516, MRPL28, BONSAI, CG10399, CG4866, ND42	242	157	4786	1.0077380639048272	1.0	0.9944330697821061	99.99997902740199
GOTERM_CC_FAT	GO:0005759~mitochondrial matrix	8	1.3071895424836601	0.685103454992154	MRPL52, MRPS33, CG1516, MRPL28, BONSAI, CG10399, CG4866, ND42	242	157	4786	1.0077380639048272	1.0	0.9944330697821061	99.99997902740199
GOTERM_BP_FAT	GO:0006351~transcription, DNA-dependent	6	0.9803921568627451	0.7045315236279928	TRF2, EAR, PBP95, MED9, MAT1, RPII140	351	133	7937	1.0201143885354413	1.0	0.9990953482477478	99.99999982973951
GOTERM_BP_FAT	GO:0032774~RNA biosynthetic process	6	0.9803921568627451	0.72290121136765	TRF2, EAR, PBP95, MED9, MAT1, RPII140	351	136	7937	0.9976118652589241	1.0	0.9992376213745133	99.99999994119021
GOTERM_BP_FAT	GO:0006367~transcription initiation from RNA polymerase II promoter	3	0.49019607843137253	0.7880294639286247	TRF2, EAR, MAT1	351	65	7937	1.043655489809336	1.0	0.9996363303250183	99.99999999930431
GOTERM_MF_FAT	GO:0016251~general RNA polymerase II transcription factor activity	4	0.6535947712418301	0.8309245226714288	TRF2, EAR, MED9, MAT1	398	89	7918	0.8941335892947885	1.0	0.9998210703579369	99.99999999939571
GOTERM_BP_FAT	GO:0006352~transcription initiation	3	0.49019607843137253	0.8389485399386121	TRF2, EAR, MAT1	351	73	7937	0.9292822854466691	1.0	0.9998534045224194	99.99999999999265
GOTERM_BP_FAT	GO:0065003~macromolecular complex assembly	9	1.4705882352941175	0.8566523832724464	TRF2, EAR, PBP95, CG34384, TKV, MAT1, UNC-13, BETATUB97EF, L(2)GL	351	246	7937	0.827287888263498	1.0	0.9999027149926807	99.99999999999893
GOTERM_CC_FAT	GO:0044451~nucleoplasm part	10	1.6339869281045754	0.863688667497095	TRF2, EAR, PBP95, HTH, MED9, TAI, MAT1, E(Y)2, REC, RPII140	242	240	4786	0.8240358126721763	1.0	0.9994776454679531	99.99999999969631
GOTERM_CC_FAT	GO:0005654~nucleoplasm	10	1.6339869281045754	0.9261718372754241	TRF2, EAR, PBP95, HTH, MED9, TAI, MAT1, E(Y)2, REC, RPII140	242	265	4786	0.7462965850615937	1.0	0.9998956906126715	99.99999999999991
GOTERM_BP_FAT	GO:0043933~macromolecular complex subunit organization	9	1.4705882352941175	0.9341033392627238	TRF2, EAR, PBP95, CG34384, TKV, MAT1, UNC-13, BETATUB97EF, L(2)GL	351	281	7937	0.7242449128570124	1.0	0.9999928819681703	100.0
GOTERM_CC_FAT	GO:0005739~mitochondrion	22	3.594771241830065	0.9585075674514227	CG4095, MRPL52, CG1516, MRPS33, 140UP, CG13551, ARG, CG10924, BONSAI, L(1)G0255, CG3156, CG6463, CG10399, MFRN, ND42, SCPX, MRPL28, CG17300, CG14043, CYP12A5, CG17896, CG4866	242	571	4786	0.761980576341347	1.0	0.9999770142422354	100.0
GOTERM_CC_FAT	GO:0043233~organelle lumen	21	3.431372549019608	0.96499461135373	MRPL52, EAR, CG1516, MRPS33, L(2)K09022, BONSAI, E(Y)2, CG10399, HP6, RPII140, ND42, TRF2, PBP95, MRPL28, HTH, MED9, PH-P, TAI, MAT1, REC, CG4866	242	556	4786	0.7469677150841311	1.0	0.9999852369902044	100.0
GOTERM_CC_FAT	GO:0070013~intracellular organelle lumen	21	3.431372549019608	0.96499461135373	MRPL52, EAR, CG1516, MRPS33, L(2)K09022, BONSAI, E(Y)2, CG10399, HP6, RPII140, ND42, TRF2, PBP95, MRPL28, HTH, MED9, PH-P, TAI, MAT1, REC, CG4866	242	556	4786	0.7469677150841311	1.0	0.9999852369902044	100.0
GOTERM_CC_FAT	GO:0031974~membrane-enclosed lumen	21	3.431372549019608	0.9749250693722904	MRPL52, EAR, CG1516, MRPS33, L(2)K09022, BONSAI, E(Y)2, CG10399, HP6, RPII140, ND42, TRF2, PBP95, MRPL28, HTH, MED9, PH-P, TAI, MAT1, REC, CG4866	242	571	4786	0.7273450955985584	1.0	0.9999916952582503	100.0
GOTERM_CC_FAT	GO:0044429~mitochondrial part	14	2.287581699346405	0.9790669490757548	MRPL52, CG1516, MRPS33, 140UP, BONSAI, CG3156, CG6463, MFRN, CG10399, ND42, MRPL28, CG17300, CYP12A5, CG4866	242	411	4786	0.6736643140093704	1.0	0.9999939205715342	100.0
GOTERM_CC_FAT	GO:0031981~nuclear lumen	13	2.1241830065359477	0.979493105977814	EAR, L(2)K09022, E(Y)2, HP6, RPII140, TRF2, PBP95, HTH, PH-P, MED9, TAI, MAT1, REC	242	387	4786	0.6643389497512119	1.0	0.9999935239031206	100.0

Annotation Cluster 86	Enrichment Score: 0.11727540996842609
Category	Term	Count	%	PValue	Genes	List Total	Pop Hits	Pop Total	Fold Enrichment	Bonferroni	Benjamini	FDR
INTERPRO	IPR001849:Pleckstrin homology	4	0.6535947712418301	0.7377654110285721	CG34384, OSP, CG33275, MELT	516	75	10196	1.0538501291989664	1.0	0.9999987177981097	99.99999988869956
SMART	SM00233:PH	4	0.6535947712418301	0.7691816285947385	CG34384, OSP, CG33275, MELT	257	75	4824	1.001089494163424	1.0	0.9999473768425451	99.9999982318176
INTERPRO	IPR011993:Pleckstrin homology-type	5	0.8169934640522877	0.7838384748612955	CG34384, OSP, CG33275, MELT, RHOGEF3	516	105	10196	0.94093761535622	1.0	0.9999996850433734	99.99999999432369

Annotation Cluster 87	Enrichment Score: 0.11252373850575352
Category	Term	Count	%	PValue	Genes	List Total	Pop Hits	Pop Total	Fold Enrichment	Bonferroni	Benjamini	FDR
GOTERM_BP_FAT	GO:0003002~regionalization	22	3.594771241830065	0.4400092517201591	PABP, CT, FRED, FZ, TKV, DLL, INV, SPEN, LIM1, NETB, S6KII, BCD, CI, RETN, CACT, BOBA, DS, HTH, PK, RAB11, SRPRBETA, L(2)GL	351	454	7937	1.095761637611858	1.0	0.9904520017833073	99.99324519285733
GOTERM_BP_FAT	GO:0006357~regulation of transcription from RNA polymerase II promoter	10	1.6339869281045754	0.47447936656659	CI, BCD, TRF2, RETN, LAB, HTH, DIF, LOLA, E(Y)2, INV	351	192	7937	1.177736229819563	1.0	0.9928722413238211	99.99764128226192
GOTERM_BP_FAT	GO:0007389~pattern specification process	22	3.594771241830065	0.5487889112610194	PABP, CT, FRED, FZ, TKV, DLL, INV, SPEN, LIM1, NETB, S6KII, BCD, CI, RETN, CACT, BOBA, DS, HTH, PK, RAB11, SRPRBETA, L(2)GL	351	480	7937	1.0364078822412157	1.0	0.996045273488995	99.99981112722473
GOTERM_BP_FAT	GO:0009952~anterior/posterior pattern formation	7	1.1437908496732025	0.7672775158616424	CI, BCD, RETN, PK, TKV, INV, L(2)GL	351	170	7937	0.9311044075749958	1.0	0.9995139500082469	99.99999999673274
GOTERM_BP_FAT	GO:0008104~protein localization	14	2.287581699346405	0.8902667525185175	OR83A, 140UP, FZ, BETA'COP, ACTN, CG1968, SCAP, CACT, HTH, PK, TRP1, SRPRBETA, RAB11, L(2)GL	351	392	7937	0.8075905575905576	1.0	0.9999594661726119	99.99999999999999
GOTERM_BP_FAT	GO:0009798~axis specification	5	0.8169934640522877	0.9798669162367873	BCD, CACT, PK, RAB11, L(2)GL	351	201	7937	0.5625008858839705	1.0	0.9999998734524943	100.0
GOTERM_BP_FAT	GO:0009948~anterior/posterior axis specification	3	0.49019607843137253	0.9901870667357743	BCD, PK, L(2)GL	351	147	7937	0.4614803186231758	1.0	0.9999999897441684	100.0
GOTERM_BP_FAT	GO:0009880~embryonic pattern specification	5	0.8169934640522877	0.9926376580189851	CI, BCD, RETN, HTH, L(2)GL	351	231	7937	0.4894488227821561	1.0	0.9999999963646096	100.0
GOTERM_BP_FAT	GO:0007350~blastoderm segmentation	4	0.6535947712418301	0.9969859283199564	CI, BCD, HTH, L(2)GL	351	218	7937	0.4149089103217544	1.0	0.9999999998557012	100.0
GOTERM_BP_FAT	GO:0035282~segmentation	5	0.8169934640522877	0.9973357837598138	CI, BCD, HTH, SPEN, L(2)GL	351	260	7937	0.4348564540872233	1.0	0.9999999999051835	100.0

Annotation Cluster 88	Enrichment Score: 0.10094059252656949
Category	Term	Count	%	PValue	Genes	List Total	Pop Hits	Pop Total	Fold Enrichment	Bonferroni	Benjamini	FDR
GOTERM_BP_FAT	GO:0009628~response to abiotic stimulus	9	1.4705882352941175	0.73402618897906	VICTORIA, ACE, SHEP, CALX, SDC, THOC6, PINTA, L(2)EFL, GBETA76C	351	214	7937	0.9509944883776659	1.0	0.9993220654456736	99.99999997016448
GOTERM_BP_FAT	GO:0009408~response to heat	3	0.49019607843137253	0.8085955458183964	VICTORIA, THOC6, L(2)EFL	351	68	7937	0.9976118652589241	1.0	0.9997357508625486	99.99999999987166
GOTERM_BP_FAT	GO:0009266~response to temperature stimulus	3	0.49019607843137253	0.8389485399386121	VICTORIA, THOC6, L(2)EFL	351	73	7937	0.9292822854466691	1.0	0.9998534045224194	99.99999999999265

Annotation Cluster 89	Enrichment Score: 0.09326521216039056
Category	Term	Count	%	PValue	Genes	List Total	Pop Hits	Pop Total	Fold Enrichment	Bonferroni	Benjamini	FDR
GOTERM_BP_FAT	GO:0046907~intracellular transport	17	2.7777777777777777	0.31161277649135466	NUP133, NOMPB, CG3156, E(Y)2, BETA'COP, KLAR, MFRN, SCAP, UNC-76, QUA, MAPMODULIN, CG33635, HTH, THOC6, CG14043, TRP1, SRPRBETA	351	313	7937	1.228156886303851	1.0	0.9790674607973883	99.79377443913664
GOTERM_BP_FAT	GO:0033365~protein localization in organelle	4	0.6535947712418301	0.7720245705782652	HTH, TRP1, SRPRBETA, SCAP	351	91	7937	0.9939576093422248	1.0	0.9995262048897802	99.99999999767749
GOTERM_BP_FAT	GO:0006605~protein targeting	4	0.6535947712418301	0.8657941137374128	HTH, TRP1, SRPRBETA, SCAP	351	109	7937	0.8298178206435088	1.0	0.999919592944095	99.99999999999964
GOTERM_BP_FAT	GO:0045184~establishment of protein localization	10	1.6339869281045754	0.8886282098999612	140UP, HTH, PK, BETA'COP, TRP1, RAB11, SRPRBETA, CG1968, SCAP, L(2)GL	351	285	7937	0.793422302194232	1.0	0.9999579700285183	99.99999999999999
GOTERM_BP_FAT	GO:0008104~protein localization	14	2.287581699346405	0.8902667525185175	OR83A, 140UP, FZ, BETA'COP, ACTN, CG1968, SCAP, CACT, HTH, PK, TRP1, SRPRBETA, RAB11, L(2)GL	351	392	7937	0.8075905575905576	1.0	0.9999594661726119	99.99999999999999
GOTERM_BP_FAT	GO:0006886~intracellular protein transport	5	0.8169934640522877	0.9525696868834176	HTH, BETA'COP, TRP1, SRPRBETA, SCAP	351	174	7937	0.6497855061073452	1.0	0.9999975959952933	100.0
GOTERM_BP_FAT	GO:0034613~cellular protein localization	5	0.8169934640522877	0.9593690854562031	HTH, BETA'COP, TRP1, SRPRBETA, SCAP	351	179	7937	0.6316350729758552	1.0	0.9999986514802228	100.0
GOTERM_BP_FAT	GO:0015031~protein transport	8	1.3071895424836601	0.9657646266953389	140UP, HTH, BETA'COP, TRP1, RAB11, SRPRBETA, CG1968, SCAP	351	278	7937	0.6507204492816004	1.0	0.9999991981662585	100.0
GOTERM_BP_FAT	GO:0070727~cellular macromolecule localization	5	0.8169934640522877	0.99530929850203	HTH, BETA'COP, TRP1, SRPRBETA, SCAP	351	244	7937	0.4633716314044183	1.0	0.9999999992331018	100.0

Annotation Cluster 90	Enrichment Score: 0.09014954749322306
Category	Term	Count	%	PValue	Genes	List Total	Pop Hits	Pop Total	Fold Enrichment	Bonferroni	Benjamini	FDR
GOTERM_MF_FAT	GO:0015294~solute:cation symporter activity	4	0.6535947712418301	0.7724914071065672	CG33934, CG10444, SUT1, INE	398	80	7918	0.9947236180904522	1.0	0.9996315587258565	99.99999995482696
GOTERM_MF_FAT	GO:0015293~symporter activity	4	0.6535947712418301	0.8002582299549199	CG33934, CG10444, SUT1, INE	398	84	7918	0.9473558267528117	1.0	0.9997823548888197	99.99999999318742
GOTERM_MF_FAT	GO:0015370~solute:sodium symporter activity	3	0.49019607843137253	0.8250814797808732	CG33934, CG10444, INE	398	62	7918	0.9626357594423731	1.0	0.9998195970432452	99.99999999900986
SP_PIR_KEYWORDS	transport	18	2.941176470588235	0.8546359647581693	NHA1, CG10444, SUT1, CLUMSY, CPX, CG11155, E(Y)2, BETA'COP, NACRALPHA-30D, NACH, MFRN, CG1968, ND42, CG33934, CG10960, INE, EAG, PARA	591	465	12980	0.8501719338464059	1.0	0.9938065588885394	99.9999999982319

Annotation Cluster 91	Enrichment Score: 0.08543703513161313
Category	Term	Count	%	PValue	Genes	List Total	Pop Hits	Pop Total	Fold Enrichment	Bonferroni	Benjamini	FDR
GOTERM_MF_FAT	GO:0003924~GTPase activity	7	1.1437908496732025	0.6410490410849339	DGP-1, CG8500, CG8641, GBETA76C, RAB11, BETATUB97EF, SRPRBETA	398	130	7918	1.0712408194820255	1.0	0.9978610003812326	99.99996587525584
GOTERM_MF_FAT	GO:0032561~guanyl ribonucleotide binding	8	1.3071895424836601	0.8100989315708647	DGP-1, CG8500, CG8641, CG10924, CG30054, RAB11, BETATUB97EF, PKG21D	398	181	7918	0.8793136955495712	1.0	0.9997858113107786	99.99999999673093
GOTERM_MF_FAT	GO:0019001~guanyl nucleotide binding	8	1.3071895424836601	0.8145185535520048	DGP-1, CG8500, CG8641, CG10924, CG30054, RAB11, BETATUB97EF, PKG21D	398	182	7918	0.8744823016179801	1.0	0.9997939886883596	99.99999999767839
INTERPRO	IPR001806:Ras GTPase	3	0.49019607843137253	0.8210650079095145	CG8500, CG8641, RAB11	516	61	10196	0.9717880289744567	1.0	0.9999998933436709	99.99999999969111
INTERPRO	IPR013753:Ras	3	0.49019607843137253	0.8210650079095145	CG8500, CG8641, RAB11	516	61	10196	0.9717880289744567	1.0	0.9999998933436709	99.99999999969111
SP_PIR_KEYWORDS	gtp-binding	6	0.9803921568627451	0.8265338901719639	DGP-1, CG8500, CG8641, CG30054, RAB11, BETATUB97EF	591	152	12980	0.8669516430670584	1.0	0.9911356112533484	99.9999999829025
GOTERM_BP_FAT	GO:0007264~small GTPase mediated signal transduction	4	0.6535947712418301	0.8657941137374128	LRR47, CG8500, CG8641, RAB11	351	109	7937	0.8298178206435088	1.0	0.999919592944095	99.99999999999964
GOTERM_MF_FAT	GO:0005525~GTP binding	7	1.1437908496732025	0.888646515238269	DGP-1, CG8500, CG8641, CG10924, CG30054, RAB11, BETATUB97EF	398	178	7918	0.78236689063294	1.0	0.999951478880428	99.99999999999861
INTERPRO	IPR005225:Small GTP-binding protein	3	0.49019607843137253	0.9388083940153713	CG8500, CG8641, RAB11	516	87	10196	0.6813686180165731	1.0	0.9999999999579576	100.0

Annotation Cluster 92	Enrichment Score: 0.07845019608165521
Category	Term	Count	%	PValue	Genes	List Total	Pop Hits	Pop Total	Fold Enrichment	Bonferroni	Benjamini	FDR
INTERPRO	IPR013032:EGF-like region, conserved site	5	0.8169934640522877	0.7436608724888645	NIMC1, HML, NETA, NDG, NETB	516	99	10196	0.9979641374990212	1.0	0.9999987951320737	99.99999992158519
INTERPRO	IPR006210:EGF-like	3	0.49019607843137253	0.8753848400358027	NIMC1, HML, NDG	516	70	10196	0.846843853820598	1.0	0.9999999930775416	99.99999999999882
SMART	SM00181:EGF	3	0.49019607843137253	0.8934607092073134	NIMC1, HML, NDG	257	70	4824	0.8044469149527516	1.0	0.9999976758525497	99.99999999985563

Annotation Cluster 93	Enrichment Score: 0.07096696970195587
Category	Term	Count	%	PValue	Genes	List Total	Pop Hits	Pop Total	Fold Enrichment	Bonferroni	Benjamini	FDR
GOTERM_BP_FAT	GO:0015980~energy derivation by oxidation of organic compounds	5	0.8169934640522877	0.7471087821858826	CG4095, L(1)G0255, CG9485, CG6463, ND42	351	114	7937	0.99177787774279	1.0	0.9994253315330852	99.99999998705918
GOTERM_BP_FAT	GO:0045333~cellular respiration	4	0.6535947712418301	0.8484892502019287	CG4095, L(1)G0255, CG6463, ND42	351	105	7937	0.8614299280965948	1.0	0.9998841297830953	99.99999999999733
GOTERM_BP_FAT	GO:0006091~generation of precursor metabolites and energy	6	0.9803921568627451	0.9662041642073204	CG4095, CG17300, L(1)G0255, CG9485, CG6463, ND42	351	217	7937	0.6252313994249479	1.0	0.9999992090924221	100.0

Annotation Cluster 94	Enrichment Score: 0.06272438262821212
Category	Term	Count	%	PValue	Genes	List Total	Pop Hits	Pop Total	Fold Enrichment	Bonferroni	Benjamini	FDR
GOTERM_BP_FAT	GO:0007127~meiosis I	3	0.49019607843137253	0.5965502780163316	BRCA2, REC, L(1)DD4	351	45	7937	1.507502374169041	1.0	0.997512787372632	99.99997038834192
GOTERM_BP_FAT	GO:0006259~DNA metabolic process	9	1.4705882352941175	0.7657170424844307	THD1, MUS209, PMS2, RPA-70, BRCA2, HP6, REC, ORC1, CG4570	351	221	7937	0.9208724910082375	1.0	0.999510215425088	99.99999999635035
GOTERM_BP_FAT	GO:0007049~cell cycle	23	3.758169934640523	0.8786701776193314	EB1, RPL36A, MUS209, CT, CG31687, RPA-70, BRCA2, SMC1, HP6, U2A, KAY, TOMB, NEB, CCTGAMMA, RPL6, EIF4G, PH-P, DGT5, FWD, MAT1, REC, L(1)DD4, L(2)GL	351	616	7937	0.8442992192992193	1.0	0.9999466501704812	99.99999999999993
GOTERM_BP_FAT	GO:0051321~meiotic cell cycle	7	1.1437908496732025	0.9096242483644079	TOMB, NEB, BRCA2, FWD, HP6, REC, L(1)DD4	351	211	7937	0.7501789065770108	1.0	0.9999788821493977	100.0
GOTERM_BP_FAT	GO:0022403~cell cycle phase	17	2.7777777777777777	0.9303585966944331	EB1, RPL36A, MUS209, RPA-70, BRCA2, HP6, U2A, KAY, TOMB, CCTGAMMA, NEB, RPL6, EIF4G, DGT5, FWD, REC, L(1)DD4	351	496	7937	0.7750264222038415	1.0	0.9999915533130896	100.0
GOTERM_BP_FAT	GO:0000279~M phase	16	2.6143790849673203	0.940633001352482	EB1, RPL36A, MUS209, RPA-70, BRCA2, HP6, U2A, TOMB, CCTGAMMA, NEB, RPL6, EIF4G, DGT5, FWD, REC, L(1)DD4	351	478	7937	0.7569049577417779	1.0	0.9999945867467919	100.0
GOTERM_BP_FAT	GO:0007126~meiosis	6	0.9803921568627451	0.94478209912683	TOMB, NEB, BRCA2, HP6, REC, L(1)DD4	351	200	7937	0.6783760683760685	1.0	0.9999957348755676	100.0
GOTERM_BP_FAT	GO:0051327~M phase of meiotic cell cycle	6	0.9803921568627451	0.94478209912683	TOMB, NEB, BRCA2, HP6, REC, L(1)DD4	351	200	7937	0.6783760683760685	1.0	0.9999957348755676	100.0
GOTERM_BP_FAT	GO:0022402~cell cycle process	18	2.941176470588235	0.9557479527549538	EB1, RPL36A, MUS209, RPA-70, BRCA2, SMC1, HP6, U2A, KAY, TOMB, CCTGAMMA, NEB, RPL6, EIF4G, DGT5, FWD, REC, L(1)DD4	351	547	7937	0.7441053766465101	1.0	0.9999981389972966	100.0

Annotation Cluster 95	Enrichment Score: 0.04129924671755842
Category	Term	Count	%	PValue	Genes	List Total	Pop Hits	Pop Total	Fold Enrichment	Bonferroni	Benjamini	FDR
GOTERM_CC_FAT	GO:0012505~endomembrane system	12	1.9607843137254901	0.5431077286469148	NUP133, CG33635, CG12404, ALPHA-MAN-I, CG5199, ST6GAL, BETA'COP, E(Y)2, KLAR, TRP1, CG3748, SRPRBETA	242	218	4786	1.0886344681173705	1.0	0.9896887180928388	99.99702952999506
GOTERM_CC_FAT	GO:0005635~nuclear envelope	5	0.8169934640522877	0.6365645983981647	NUP133, CG5199, E(Y)2, KLAR, CG3748	242	86	4786	1.1498174130309438	1.0	0.9933244461697128	99.99985868273092
GOTERM_CC_FAT	GO:0005739~mitochondrion	22	3.594771241830065	0.9585075674514227	CG4095, MRPL52, CG1516, MRPS33, 140UP, CG13551, ARG, CG10924, BONSAI, L(1)G0255, CG3156, CG6463, CG10399, MFRN, ND42, SCPX, MRPL28, CG17300, CG14043, CYP12A5, CG17896, CG4866	242	571	4786	0.761980576341347	1.0	0.9999770142422354	100.0
GOTERM_BP_FAT	GO:0006091~generation of precursor metabolites and energy	6	0.9803921568627451	0.9662041642073204	CG4095, CG17300, L(1)G0255, CG9485, CG6463, ND42	351	217	7937	0.6252313994249479	1.0	0.9999992090924221	100.0
GOTERM_CC_FAT	GO:0031967~organelle envelope	12	1.9607843137254901	0.9664860310170921	NUP133, 140UP, CG17300, CG5199, CG3156, E(Y)2, CG6463, KLAR, CYP12A5, MFRN, CG3748, ND42	242	344	4786	0.6898904478185662	1.0	0.9999854984243591	100.0
GOTERM_CC_FAT	GO:0031975~envelope	12	1.9607843137254901	0.9673685340662416	NUP133, 140UP, CG17300, CG5199, CG3156, E(Y)2, CG6463, KLAR, CYP12A5, MFRN, CG3748, ND42	242	345	4786	0.687890765361121	1.0	0.9999849486146797	100.0
GOTERM_CC_FAT	GO:0005743~mitochondrial inner membrane	6	0.9803921568627451	0.9769354370702481	140UP, CG17300, CG3156, CG6463, MFRN, ND42	242	200	4786	0.5933057851239669	1.0	0.9999927556391568	100.0
GOTERM_CC_FAT	GO:0044429~mitochondrial part	14	2.287581699346405	0.9790669490757548	MRPL52, CG1516, MRPS33, 140UP, BONSAI, CG3156, CG6463, MFRN, CG10399, ND42, MRPL28, CG17300, CYP12A5, CG4866	242	411	4786	0.6736643140093704	1.0	0.9999939205715342	100.0
GOTERM_CC_FAT	GO:0031090~organelle membrane	15	2.450980392156863	0.9803738002800204	140UP, CG12404, CG5199, BETA'COP, CG3156, CG6463, MFRN, ND42, CG33635, CG17300, ST6GAL, ALPHA-MAN-I, TRP1, CYP12A5, SRPRBETA	242	438	4786	0.6772897090456244	1.0	0.999993582338336	100.0
GOTERM_BP_FAT	GO:0006119~oxidative phosphorylation	3	0.49019607843137253	0.9822316477937019	CG17300, CG6463, ND42	351	132	7937	0.5139212639212639	1.0	0.999999908796113	100.0
GOTERM_CC_FAT	GO:0031966~mitochondrial membrane	7	1.1437908496732025	0.9853137841464342	140UP, CG17300, CG3156, CG6463, CYP12A5, MFRN, ND42	242	241	4786	0.5744316038544631	1.0	0.9999969672830041	100.0
GOTERM_CC_FAT	GO:0019866~organelle inner membrane	6	0.9803921568627451	0.9874712495475422	140UP, CG17300, CG3156, CG6463, MFRN, ND42	242	217	4786	0.5468256084091861	1.0	0.9999978494899021	100.0
GOTERM_CC_FAT	GO:0005740~mitochondrial envelope	7	1.1437908496732025	0.991917582851853	140UP, CG17300, CG3156, CG6463, CYP12A5, MFRN, ND42	242	258	4786	0.5365814594144405	1.0	0.9999992237162711	100.0
GOTERM_CC_FAT	GO:0044455~mitochondrial membrane part	3	0.49019607843137253	0.9925939215783885	CG17300, CG6463, ND42	242	134	4786	0.4427655112865425	1.0	0.9999993069094856	100.0

Annotation Cluster 96	Enrichment Score: 0.0410715299380406
Category	Term	Count	%	PValue	Genes	List Total	Pop Hits	Pop Total	Fold Enrichment	Bonferroni	Benjamini	FDR
GOTERM_BP_FAT	GO:0006417~regulation of translation	3	0.49019607843137253	0.8332490586069559	BCD, PABP, BRU-3	351	72	7937	0.9421889838556506	1.0	0.999836293584459	99.99999999998693
GOTERM_BP_FAT	GO:0010608~posttranscriptional regulation of gene expression	4	0.6535947712418301	0.9213776419831275	BCD, PABP, TIS11, BRU-3	351	126	7937	0.717858273413829	1.0	0.99998656027143	100.0
GOTERM_BP_FAT	GO:0032268~regulation of cellular protein metabolic process	3	0.49019607843137253	0.9807829535263072	BCD, PABP, BRU-3	351	130	7937	0.521827744904668	1.0	0.9999998905046139	100.0

Annotation Cluster 97	Enrichment Score: 0.020058274202285894
Category	Term	Count	%	PValue	Genes	List Total	Pop Hits	Pop Total	Fold Enrichment	Bonferroni	Benjamini	FDR
GOTERM_BP_FAT	GO:0000377~RNA splicing, via transesterification reactions with bulged adenosine as nucleophile	4	0.6535947712418301	0.9213776419831275	MFAP1, HEPH, CG3436, U2A	351	126	7937	0.717858273413829	1.0	0.99998656027143	100.0
GOTERM_BP_FAT	GO:0000398~nuclear mRNA splicing, via spliceosome	4	0.6535947712418301	0.9213776419831275	MFAP1, HEPH, CG3436, U2A	351	126	7937	0.717858273413829	1.0	0.99998656027143	100.0
GOTERM_BP_FAT	GO:0000375~RNA splicing, via transesterification reactions	4	0.6535947712418301	0.9238795966888611	MFAP1, HEPH, CG3436, U2A	351	127	7937	0.7122058460641139	1.0	0.9999879413154872	100.0
GOTERM_BP_FAT	GO:0008380~RNA splicing	4	0.6535947712418301	0.9621491252601924	MFAP1, HEPH, CG3436, U2A	351	148	7937	0.6111496111496112	1.0	0.999998917428852	100.0
GOTERM_BP_FAT	GO:0006397~mRNA processing	5	0.8169934640522877	0.974736670796534	CG8232, MFAP1, HEPH, CG3436, U2A	351	194	7937	0.5827973096014334	1.0	0.9999997191875044	100.0
GOTERM_BP_FAT	GO:0016071~mRNA metabolic process	5	0.8169934640522877	0.988923259601035	CG8232, MFAP1, HEPH, CG3436, U2A	351	219	7937	0.5162679363592605	1.0	0.9999999841867748	100.0
GOTERM_BP_FAT	GO:0006396~RNA processing	7	1.1437908496732025	0.9949679223463932	CG8232, MRPL28, L(2)K09022, MFAP1, HEPH, CG3436, U2A	351	312	7937	0.5073325297684272	1.0	0.9999999990970507	100.0

Annotation Cluster 98	Enrichment Score: 0.009463261898363105
Category	Term	Count	%	PValue	Genes	List Total	Pop Hits	Pop Total	Fold Enrichment	Bonferroni	Benjamini	FDR
INTERPRO	IPR000618:Insect cuticle protein	3	0.49019607843137253	0.9732451357531887	CPR49AA, CPR76BC, CPR65EA	516	106	10196	0.5592365072400175	1.0	0.999999999999933	100.0
GOTERM_MF_FAT	GO:0005214~structural constituent of chitin-based cuticle	3	0.49019607843137253	0.9769102316428465	CPR49AA, CPR76BC, CPR65EA	398	110	7918	0.5425765189584285	1.0	0.9999997605095033	100.0
GOTERM_MF_FAT	GO:0042302~structural constituent of cuticle	3	0.49019607843137253	0.985220215173732	CPR49AA, CPR76BC, CPR65EA	398	120	7918	0.4973618090452261	1.0	0.9999999552133418	100.0
