# Supplementary material for: Tandem Duplications and the Limits of Natural Selection in Drosophila yakuba and Drosophila simulans
Source: PLoS One. 2015 Jul 15;10(7):e0132184. doi: 10.1371/journal.pone.0132184 (PMC4503668; doi:10.1371/journal.pone.0132184)
Supplement: S2 File — Text A: chromosome names vs number identifiers for D. simulans. Text B: DAVID gene ontology results for D. simulans. Text C: list of duplicated genes by chromosome for D. simulans. Text D: DAVID gene ontology results for D. yakuba. Text E: list of duplicated genes by chromosome for D. yakuba. Text F: chromosome names vs number identifiers for D. yakuba. Text G: list of fly stocks. Text H: Readme file. Text I: List of duplications for D. simulans. Text J: List of duplications for D. yakuba. (ZIP) [file pone.0132184.s002.zip › Supp 2/TextE.txt]

1.0 GE11275-PA 15 10553214 10554998 1 1.10555312.10555787.1.10552474.10552935 1 10555312 10555787 1 10552474 10552935 | 3 
0.04 GE26461-PA 27 8836909 8856006 0 0.8851567.8852364.0.8851539.8852363 0 8851567 8852364 0 8851539 8852363 | 3 
0.11 GE26461-PB 28 8848826 8856035 0 0.8851567.8852364.0.8851539.8852363 0 8851567 8852364 0 8851539 8852363 | 3 
0.55 GE10382-PA 41 20408427 20410186 0 4.20411058.20411134.4.20409220.20409296 4 20411058 20411134 4 20409220 20409296 | 8 
1.0 GE13584-PA 42 10201065 10201640 1 2.10208144.10208268.2.10199336.10199534 2 10208144 10208268 2 10199336 10199534 | 16 
0.21 GE10056-PA 67 16451104 16454396 0 4.16456398.16456941.4.16453704.16453996 4 16456398 16456941 4 16453704 16453996 | 6 
0.00 GE10563-PA 71 23250613 23296622 0 4.23253147.23253215.4.23253128.23253209 4 23253147 23253215 4 23253128 23253209 | 6 
1.0 GE10101-PA 106 16959183 16961802 1 4.16963226.16963700.4.16958481.16958957 4 16963226 16963700 4 16958481 16958957 | 3 
0.25 GE10202-PA 109 18060316 18062502 0 4.18061992.18062577.4.18061963.18062247 4 18061992 18062577 4 18061963 18062247 | 3 4 6 7 18 
0.18 GE11925-PA 125 15153501 15157632 0 2.15156184.15156259.2.15155502.15155568 2 15156184 15156259 2 15155502 15155568 | 7 
0.21 GE10076-PA 126 16707919 16710753 0 4.16711998.16712312.4.16710156.16710664 4 16711998 16712312 4 16710156 16710664 | 1 
0.00 GE10105-PA 135 16977412 17006426 0 4.16999595.16999707.4.16999592.16999695 4 16999595 16999707 4 16999592 16999695 | 15 
1.0 GE10109-PA 142 17035706 17036741 1 4.17038649.17038719.4.17035562.17035936 4 17038649 17038719 4 17035562 17035936 | 4 5 7 10 17 
0.48 GE10109-PA 142 17035706 17036741 0 4.17039384.17039632.4.17036248.17036465 4 17039384 17039632 4 17036248 17036465 | 19 
0.38 GE10110-PA 147 17039242 17040263 1 4.17039384.17039632.4.17036248.17036465 4 17039384 17039632 4 17036248 17036465 | 19 
0.11 GE10115-PA 168 12646996 12647700 1 1.12647660.12647846.1.12647621.12647759 1 12647660 12647846 1 12647621 12647759 | 6 
0.60 GE10120-PA 182 17199715 17200401 0 4.17200371.17200621.4.17199993.17200071 4 17200371 17200621 4 17199993 17200071 | 3 
0.34 GE10087-PA 195 16814531 16823664 0 4.16818196.16818426.4.16815315.16815586 4 16818196 16818426 4 16815315 16815586 | 18 
0.00 GE10376-PA 198 20279187 20400785 0 4.20302613.20302893.4.20302588.20302876 4 20302613 20302893 4 20302588 20302876 | 15 
0.02 GE10376-PA 198 20279187 20400785 0 4.20364712.20365131.4.20362139.20362572 4 20364712 20365131 4 20362139 20362572 | 10 
0.31 GE10460-PA 206 21420895 21424914 0 4.21427057.21427312.4.21423681.21423809 4 21427057 21427312 4 21423681 21423809 | 14 16 
0.22 GE10460-PA 206 21420895 21424914 0 4.21427134.21428007.4.21424020.21424911 4 21427134 21428007 4 21424020 21424911 | 1 2 5 6 7 8 9 
0.17 GE10058-PA 233 16477523 16478493 1 4.16477266.16477685.4.16473726.16474159 4 16477266 16477685 4 16473726 16474159 | 10 
0.15 GE10198-PA 278 18052247 18053667 0 4.18052634.18052828.4.18052622.18052687 4 18052634 18052828 4 18052622 18052687 | 6 
0.38 GE10221-PA 287 18192901 18194119 0 4.18193660.18194827.4.18193659.18194441 4 18193660 18194827 4 18193659 18194441 | 8 
0.80 GE10225-PA 290 18267416 18268405 0 4.18267618.18268749.4.18267617.18268724 4 18267618 18268749 4 18267617 18268724 | 2 3 4 5 9 10 11 17 18 19 20 
0.63 GE10233-PA 295 18382873 18385947 1 4.18383347.18384823.4.18382396.18383420 4 18383347 18384823 4 18382396 18383420 | 3 5 12 13 16 17 
0.69 GE10233-PA 295 18382873 18385947 0 4.18385722.18386578.4.18383837.18384520 4 18385722 18386578 4 18383837 18384520 | 6 7 
0.82 GE10237-PA 299 12589393 12594207 0 1.12593647.12593820.1.12589873.12590111 1 12593647 12593820 1 12589873 12590111 | 3 7 8 9 10 11 12 
0.64 GE10260-PA 319 18674359 18675613 1 4.18673428.18675156.4.18673427.18675155 4 18673428 18675156 4 18673427 18675155 | 8 
1.0 GE10263-PA 322 18690955 18692240 1 4.18693526.18693815.4.18690618.18690900 4 18693526 18693815 4 18690618 18690900 | 20 
0.11 GE10264-PA 323 18697592 18698311 0 4.18698236.18698511.4.18698235.18698499 4 18698236 18698511 4 18698235 18698499 | 9 16 
0.00 GE10292-PA 348 12483482 12559000 0 1.12511817.12511893.1.12511738.12511814 1 12511817 12511893 1 12511738 12511814 | 4 
0.06 GE10292-PA 348 12483482 12559000 0 1.12520149.12520622.1.12516418.12516927 1 12520149 12520622 1 12516418 12516927 | 10 
0.00 GE10292-PA 348 12483482 12559000 0 1.12540182.12540379.1.12540167.12540355 1 12540182 12540379 1 12540167 12540355 | 4 9 18 
0.02 GE10300-PA 356 19121981 19130505 0 4.19122832.19123020.4.19122826.19123016 4 19122832 19123020 4 19122826 19123016 | 2 
0.72 GE10323-PA 378 19366933 19370937 1 4.19369549.19369831.4.19365268.19365600 4 19369549 19369831 4 19365268 19365600 | 18 
0.38 GE10383-PA 431 20410531 20412136 1 4.20411058.20411134.4.20409220.20409296 4 20411058 20411134 4 20409220 20409296 | 8 
0.45 GE10392-PA 439 20485124 20486534 0 4.20485905.20487331.4.20485903.20487329 4 20485905 20487331 4 20485903 20487329 | 8 
0.58 GE10461-PA 502 21425532 21428600 1 4.21427057.21427312.4.21423681.21423809 4 21427057 21427312 4 21423681 21423809 | 14 16 
0.81 GE10461-PA 502 21425532 21428600 1 4.21427134.21428007.4.21424020.21424911 4 21427134 21428007 4 21424020 21424911 | 1 2 5 6 7 8 9 
0.79 GE10462-PA 503 21429266 21432343 0 4.21433436.21436347.4.21429925.21431594 4 21433436 21436347 4 21429925 21431594 | 1 2 3 4 5 6 8 10 11 12 13 15 18 19 20 
1.0 GE10463-PA 504 21433154 21436222 1 4.21433436.21436347.4.21429925.21431594 4 21433436 21436347 4 21429925 21431594 | 1 2 3 4 5 6 8 10 11 12 13 15 18 19 20 
0.01 GE10488-PA 529 21790832 21806770 0 4.21791727.21791883.4.21791705.21791846 4 21791727 21791883 4 21791705 21791846 | 12 13 
0.02 GE10520-PA 558 22685815 22707320 0 4.22690553.22690926.4.22690457.22690881 4 22690553 22690926 4 22690457 22690881 | 3 
0.70 GE10527-PA 565 22724559 22727936 1 4.22726605.22726932.4.22722137.22722538 4 22726605 22726932 4 22722137 22722538 | 12 
1.0 GE10535-PA 573 22763692 22764433 1 4.22770211.22770287.4.22760322.22760398 4 22770211 22770287 4 22760322 22760398 | 8 
1.0 GE10584-PA 620 23537310 23540151 1 4.23542963.23543350.4.23537201.23537616 4 23542963 23543350 4 23537201 23537616 | 19 
0.10 GE10593-PA 628 23600978 23606128 0 4.23609428.23609748.4.23605621.23605927 4 23609428 23609748 4 23605621 23605927 | 20 
0.83 GE10625-PA 659 24047041 24047947 0 4.24049499.24049829.4.24047193.24047379 4 24049499 24049829 4 24047193 24047379 | 6 
0.03 GE10626-PA 660 24049807 24050705 1 4.24049499.24049829.4.24047193.24047379 4 24049499 24049829 4 24047193 24047379 | 6 
0.24 GE10651-PA 682 24636192 24638442 0 4.24637189.24637457.4.24636916.24637217 4 24637189 24637457 4 24636916 24637217 | 16 
0.18 GE10682-PA 711 25024001 25037570 0 4.25040530.25041050.4.25035122.25035486 4 25040530 25041050 4 25035122 25035486 | 3 
0.07 GE10682-PA 711 25024001 25037570 0 4.25042014.25044043.4.25036642.25039830 4 25042014 25044043 4 25036642 25039830 | 3 7 9 20 
0.20 GE10682-PA 711 25024001 25037570 0 4.25051825.25051968.4.25034917.25035284 4 25051825 25051968 4 25034917 25035284 | 1 6 9 11 13 
1.0 GE10683-PA 712 25038953 25040261 1 4.25040530.25041050.4.25035122.25035486 4 25040530 25041050 4 25035122 25035486 | 3 
1.0 GE10683-PA 712 25038953 25040261 1 4.25042014.25044043.4.25036642.25039830 4 25042014 25044043 4 25036642 25039830 | 3 7 9 20 
1.0 GE10683-PA 712 25038953 25040261 1 4.25051825.25051968.4.25034917.25035284 4 25051825 25051968 4 25034917 25035284 | 1 6 9 11 13 
0.71 GE10684-PA 713 25043787 25044150 1 4.25042014.25044043.4.25036642.25039830 4 25042014 25044043 4 25036642 25039830 | 3 7 9 20 
1.0 GE10684-PA 713 25043787 25044150 1 4.25051825.25051968.4.25034917.25035284 4 25051825 25051968 4 25034917 25035284 | 1 6 9 11 13 
1.0 GE10684-PA 713 25043787 25044150 1 4.25051862.25051938.4.25041161.25041338 4 25051862 25051938 4 25041161 25041338 | 6 
1.0 GE10684-PA 713 25043787 25044150 1 4.25053087.25053378.4.25040871.25041050 4 25053087 25053378 4 25040871 25041050 | 14 
0.23 GE10695-PA 723 25264442 25267430 0 4.25265793.25265926.4.25265236.25265318 4 25265793 25265926 4 25265236 25265318 | 16 
0.79 GE10771-PA 796 25846764 25849750 1 4.25848668.25849137.4.25846233.25846719 4 25848668 25849137 4 25846233 25846719 | 3 
0.29 GE10773-PA 797 11412571 11415730 0 1.11413417.11413493.1.11411312.11411388 1 11413417 11413493 1 11411312 11411388 | 3 
0.87 GE10773-PA 797 11412571 11415730 1 1.11415934.11416198.1.11412985.11413343 1 11415934 11416198 1 11412985 11413343 | 8 
0.23 GE10784-PA 807 11408791 11412043 1 1.11413417.11413493.1.11411312.11411388 1 11413417 11413493 1 11411312 11411388 | 3 
0.39 GE10787-PA 810 26042290 26044832 0 4.26042974.26043641.4.26042644.26043321 4 26042974 26043641 4 26042644 26043321 | 3 9 13 19 20 
0.04 GE10859-PA 876 26807849 26878266 0 4.26881084.26881333.4.26875286.26875545 4 26881084 26881333 4 26875286 26875545 | 18 
1.0 GE10866-PA 883 26969745 26969996 1 4.26970652.26971104.4.26969738.26969849 4 26970652 26971104 4 26969738 26969849 | 1 3 4 5 7 10 11 12 
0.79 GE10869-PA 886 27010786 27012606 0 4.27011172.27012610.4.27011171.27012609 4 27011172 27012610 4 27011171 27012609 | 1 2 3 4 5 8 10 11 13 15 
0.51 GE10951-PA 963 28354491 28355969 0 4.28356948.28357215.4.28355223.28355582 4 28356948 28357215 4 28355223 28355582 | 20 
0.01 GE10970-PA 980 28594450 28604070 0 4.28600683.28600763.4.28600667.28600740 4 28600683 28600763 4 28600667 28600740 | 15 
0.02 GE11095-PA 1103 10876301 10877538 0 1.10875584.10876328.1.10873174.10873730 1 10875584 10876328 1 10873174 10873730 | 6 8 9 10 12 18 
1.0 GE11098-PA 1106 10873317 10874553 1 1.10875584.10876328.1.10873174.10873730 1 10875584 10876328 1 10873174 10873730 | 6 8 9 10 12 18 
0.28 GE11210-PA 1213 10671701 10672840 0 1.10672014.10672316.1.10672002.10672159 1 10672014 10672316 1 10672002 10672159 | 3 
1.0 GE11235-PA 1234 10644432 10645431 1 1.10645284.10645436.1.10643827.10644279 1 10645284 10645436 1 10643827 10644279 | 3 
0.58 GE11259-PA 1257 10585585 10588365 0 1.10586009.10587591.1.10585970.10587515 1 10586009 10587591 1 10585970 10587515 | 1 3 4 5 6 7 8 9 10 11 15 16 18 19 20 
0.29 GE11277-PA 1272 10551709 10552785 1 1.10555312.10555787.1.10552474.10552935 1 10555312 10555787 1 10552474 10552935 | 3 
0.02 GE11352-PA 1344 10341550 10365858 0 1.10345195.10345378.1.10344910.10345035 1 10345195 10345378 1 10344910 10345035 | 8 20 
0.11 GE11352-PA 1344 10341550 10365858 0 1.10350768.10350937.1.10348256.10348380 1 10350768 10350937 1 10348256 10348380 | 8 
0.17 GE11352-PA 1344 10341550 10365858 0 1.10357303.10357552.1.10353409.10353543 1 10357303 10357552 1 10353409 10353543 | 1 
0.10 GE11406-PA 1397 20725504 20726898 0 2.20726260.20726365.2.20726228.20726335 2 20726260 20726365 2 20726228 20726335 | 4 5 
0.76 GE11414-PA 1405 20628935 20630572 0 2.20629843.20630184.2.20628266.20628573 2 20629843 20630184 2 20628266 20628573 | 13 
0.02 GE11422-PA 1412 20554173 20582374 0 2.20556592.20557016.2.20556535.20557012 2 20556592 20557016 2 20556535 20557012 | 4 6 8 9 12 16 17 18 19 
0.22 GE11423-PA 1413 20546094 20547986 1 2.20548366.20548621.2.20547562.20547902 2 20548366 20548621 2 20547562 20547902 | 17 
1.0 GE11451-PA 1441 20348653 20349348 1 2.20347990.20349545.2.20346896.20348864 2 20347990 20349545 2 20346896 20348864 | 1 2 3 4 5 6 7 8 9 17 
0.53 GE11452-PA 1442 20347429 20347988 0 2.20347416.20347724.2.20345528.20345621 2 20347416 20347724 2 20345528 20345621 | 12 19 
1.0 GE11452-PA 1442 20347429 20347988 1 2.20347990.20349545.2.20346896.20348864 2 20347990 20349545 2 20346896 20348864 | 1 2 3 4 5 6 7 8 9 17 
1.0 GE11453-PA 1443 20346161 20346733 1 2.20347416.20347724.2.20345528.20345621 2 20347416 20347724 2 20345528 20345621 | 12 19 
0.27 GE11454-PA 1444 20345107 20345679 1 2.20347416.20347724.2.20345528.20345621 2 20347416 20347724 2 20345528 20345621 | 12 19 
0.39 GE11467-PA 1457 20229300 20233456 0 2.20231565.20233075.2.20231452.20233074 2 20231565 20233075 2 20231452 20233074 | 9 
0.63 GE11513-PA 1502 19769581 19770606 0 2.19769934.19770224.2.19768417.19768763 2 19769934 19770224 2 19768417 19768763 | 20 
0.06 GE11535-PA 1524 19621061 19655675 0 2.19641585.19641956.2.19639961.19640484 2 19641585 19641956 2 19639961 19640484 | 7 
1.0 GE11545-PA 1534 19549020 19549645 1 2.19550923.19551254.2.19547242.19547718 2 19550923 19551254 2 19547242 19547718 | 18 
0.26 GE11575-PA 1564 19234407 19239473 0 2.19237007.19238004.2.19236665.19238003 2 19237007 19238004 2 19236665 19238003 | 8 9 
0.66 GE11640-PA 1625 18531443 18533108 0 2.18532462.18532538.2.18527790.18527866 2 18532462 18532538 2 18527790 18527866 | 5 
0.67 GE11641-PA 1626 18526397 18530649 1 2.18532462.18532538.2.18527790.18527866 2 18532462 18532538 2 18527790 18527866 | 5 
1.0 GE11644-PA 1628 9825550 9826833 1 1.9827909.9828235.1.9824910.9825257 1 9827909 9828235 1 9824910 9825257 | 15 
0.94 GE11655-PA 1639 9815996 9817649 1 1.9818249.9818484.1.9816090.9816391 1 9818249 9818484 1 9816090 9816391 | 13 
0.21 GE11692-PA 1675 17843557 17845275 0 2.17843788.17843909.2.17841057.17841581 2 17843788 17843909 2 17841057 17841581 | 7 16 18 20 
0.80 GE11693-PA 1676 17840704 17842503 1 2.17843788.17843909.2.17841057.17841581 2 17843788 17843909 2 17841057 17841581 | 7 16 18 20 
0.39 GE11708-PA 1691 17606435 17608114 0 2.17607011.17607091.2.17603369.17603450 2 17607011 17607091 2 17603369 17603450 | 18 
1.0 GE11709-PA 1692 17604385 17605647 1 2.17607011.17607091.2.17603369.17603450 2 17607011 17607091 2 17603369 17603450 | 18 
0.37 GE11711-PA 1694 17602624 17603814 1 2.17607011.17607091.2.17603369.17603450 2 17607011 17607091 2 17603369 17603450 | 18 
1.0 GE11747-PA 1730 17065313 17066734 1 2.17068136.17068625.2.17064455.17064719 2 17068136 17068625 2 17064455 17064719 | 4 
1.0 GE11831-PA 1810 9640449 9642459 1 1.9642897.9643235.1.9635539.9635828 1 9642897 9643235 1 9635539 9635828 | 16 17 
0.10 GE11839-PA 1818 16058945 16059666 0 2.16058894.16059016.2.16058783.16058999 2 16058894 16059016 2 16058783 16058999 | 2 
1.0 GE11842-PA 1821 9635912 9636361 1 1.9642897.9643235.1.9635539.9635828 1 9642897 9643235 1 9635539 9635828 | 16 17 
0.43 GE11855-PA 1833 15990508 15991494 0 2.15990469.15990929.2.15989525.15989809 2 15990469 15990929 2 15989525 15989809 | 16 
0.21 GE11866-PA 1843 15780864 15781531 0 2.15780614.15781002.2.15777997.15778292 2 15780614 15781002 2 15777997 15778292 | 15 
0.08 GE11904-PA 1879 15473446 15480959 0 2.15475908.15476163.2.15475589.15475792 2 15475908 15476163 2 15475589 15475792 | 19 
0.66 GE11929-PA 1903 15130751 15131366 0 2.15130842.15131155.2.15128544.15128837 2 15130842 15131155 2 15128544 15128837 | 16 
1.0 GE11931-PA 1905 15130401 15130719 1 2.15130842.15131155.2.15128544.15128837 2 15130842 15131155 2 15128544 15128837 | 16 
0.02 GE11979-PA 1952 14769919 14776781 0 2.14776576.14776652.2.14776546.14776632 2 14776576 14776652 2 14776546 14776632 | 10 
0.17 GE11989-PA 1962 9412421 9418954 1 1.9419154.9419230.1.9417833.9417909 1 9419154 9419230 1 9417833 9417909 | 3 
0.01 GE12000-PA 1973 9248302 9298745 0 1.9282528.9283047.1.9282527.9283046 1 9282528 9283047 1 9282527 9283046 | 10 
0.08 GE12005-PA 1978 14456249 14457199 1 2.14460783.14461064.2.14457123.14457476 2 14460783 14461064 2 14457123 14457476 | 1 
1.0 GE12073-PA 2043 13594075 13594257 1 2.13597416.13597666.2.13593056.13593250 2 13597416 13597666 2 13593056 13593250 | 11 
0.19 GE12096-PA 2064 13054374 13057137 0 2.13054604.13054893.2.13052601.13052900 2 13054604 13054893 2 13052601 13052900 | 17 
0.77 GE12098-PA 2066 13044453 13050381 0 2.13048308.13049000.2.13042582.13042981 2 13048308 13049000 2 13042582 13042981 | 9 
0.01 GE12111-PA 2078 12841896 12883455 0 2.12873612.12874020.2.12873611.12874015 2 12873612 12874020 2 12873611 12874015 | 6 8 11 12 15 18 19 
1.0 GE12140-PA 2107 12534548 12535945 1 2.12536341.12536511.2.12531901.12532069 2 12536341 12536511 2 12531901 12532069 | 10 
0.89 GE12182-PA 2146 12093103 12093590 0 2.12092483.12093534.2.12092407.12093516 2 12092483 12093534 2 12092407 12093516 | 19 
1.0 GE12182-PA 2146 12093103 12093590 1 2.12094322.12095128.2.12091221.12091990 2 12094322 12095128 2 12091221 12091990 | 2 5 8 13 15 18 19 
1.0 GE12182-PA 2146 12093103 12093590 1 2.12095049.12095200.2.12089189.12089310 2 12095049 12095200 2 12089189 12089310 | 3 
0.50 GE12190-PA 2154 11981464 11987429 1 2.11988704.11988950.2.11984467.11984777 2 11988704 11988950 2 11984467 11984777 | 4 
0.59 GE12260-PA 2224 10953992 10955818 1 2.10956193.10956391.2.10954735.10955128 2 10956193 10956391 2 10954735 10955128 | 12 
0.66 GE12275-PA 2239 10710699 10712265 0 2.10710462.10711729.2.10705351.10706132 2 10710462 10711729 2 10705351 10706132 | 2 4 6 7 8 9 11 12 15 19 
0.77 GE12276-PA 2240 10704987 10706558 1 2.10710462.10711729.2.10705351.10706132 2 10710462 10711729 2 10705351 10706132 | 2 4 6 7 8 9 11 12 15 19 
1.0 GE12314-PA 2276 10199583 10200342 1 2.10208144.10208268.2.10199336.10199534 2 10208144 10208268 2 10199336 10199534 | 16 
0.77 GE12353-PA 2314 9721996 9722757 0 2.9722387.9722579.2.9718894.9719353 2 9722387 9722579 2 9718894 9719353 | 1 2 3 4 5 6 7 8 9 10 11 12 13 14 15 16 17 19 20 
0.05 GE12354-PA 2315 9718162 9718932 1 2.9722387.9722579.2.9718894.9719353 2 9722387 9722579 2 9718894 9719353 | 1 2 3 4 5 6 7 8 9 10 11 12 13 14 15 16 17 19 20 
0.00 GE12367-PA 2328 9568440 9600107 0 2.9568938.9569008.2.9568935.9569004 2 9568938 9569008 2 9568935 9569004 | 4 8 13 15 16 19 
0.05 GE12367-PA 2328 9568440 9600107 0 2.9578289.9578354.2.9576888.9577090 2 9578289 9578354 2 9576888 9577090 | 4 
0.12 GE12367-PA 2328 9568440 9600107 0 2.9579308.9579788.2.9576108.9576349 2 9579308 9579788 2 9576108 9576349 | 8 
0.01 GE12373-PA 2334 9393001 9398725 0 2.9395803.9395876.2.9395796.9395875 2 9395803 9395876 2 9395796 9395875 | 4 5 6 7 8 13 14 15 20 
1.0 GE12419-PA 2379 8848544 8848852 1 2.8856372.8856448.2.8838969.8839045 2 8856372 8856448 2 8838969 8839045 | 4 
0.26 GE12427-PA 2386 8763224 8767962 0 2.8764260.8764448.2.8762236.8762455 2 8764260 8764448 2 8762236 8762455 | 11 
0.55 GE12441-PA 2399 8696166 8699435 0 2.8697330.8697950.2.8693878.8694774 2 8697330 8697950 2 8693878 8694774 | 2 4 6 7 8 9 10 11 12 13 15 16 17 18 19 20 
0.50 GE12442-PA 2400 8692581 8695179 1 2.8697330.8697950.2.8693878.8694774 2 8697330 8697950 2 8693878 8694774 | 2 4 6 7 8 9 10 11 12 13 15 16 17 18 19 20 
0.05 GE12444-PA 2402 8683926 8687306 0 2.8683865.8684098.2.8682740.8683175 2 8683865 8684098 2 8682740 8683175 | 7 
1.0 GE12445-PA 2403 8683382 8683612 1 2.8683865.8684098.2.8682740.8683175 2 8683865 8684098 2 8682740 8683175 | 7 
0.07 GE12447-PA 2405 8680663 8682885 1 2.8683865.8684098.2.8682740.8683175 2 8683865 8684098 2 8682740 8683175 | 7 
0.80 GE12451-PA 2409 8663775 8665130 0 2.8664464.8664855.2.8660527.8661092 2 8664464 8664855 2 8660527 8661092 | 8 
0.76 GE12452-PA 2410 8659512 8663676 1 2.8664464.8664855.2.8660527.8661092 2 8664464 8664855 2 8660527 8661092 | 8 
0.85 GE12481-PA 2438 8437714 8440304 0 2.8439784.8439919.2.8432422.8432799 2 8439784 8439919 2 8432422 8432799 | 5 6 9 15 
1.0 GE12482-PA 2439 8431110 8432663 1 2.8432447.8432764.2.8430118.8430462 2 8432447 8432764 2 8430118 8430462 | 12 
0.16 GE12482-PA 2439 8431110 8432663 1 2.8439784.8439919.2.8432422.8432799 2 8439784 8439919 2 8432422 8432799 | 5 6 9 15 
1.0 GE12524-PA 2480 7859104 7859664 1 2.7860600.7861090.2.7858807.7859319 2 7860600 7861090 2 7858807 7859319 | 4 6 
0.07 GE12567-PA 2522 7224886 7226301 0 2.7224535.7224978.2.7221214.7221442 2 7224535 7224978 2 7221214 7221442 | 4 
1.0 GE12590-PA 2544 6817908 6819320 1 2.6821236.6821618.2.6817496.6818160 2 6821236 6821618 2 6817496 6818160 | 10 
0.10 GE12596-PA 2550 6748658 6753489 0 2.6750353.6750822.2.6750316.6750678 2 6750353 6750822 2 6750316 6750678 | 1 3 6 7 8 15 
1.0 GE12609-PA 2563 6538125 6539196 1 2.6541339.6541877.2.6537075.6537590 2 6541339 6541877 2 6537075 6537590 | 7 
1.0 GE12610-PA 2564 8316379 8318821 1 1.8318866.8319008.1.8316351.8316436 1 8318866 8319008 1 8316351 8316436 | 2 
1.0 GE12622-PA 2575 6384555 6384998 1 2.6385087.6385163.2.6382458.6382641 2 6385087 6385163 2 6382458 6382641 | 3 
1.0 GE12623-PA 2576 6381475 6381936 1 2.6383974.6384124.2.6380901.6380979 2 6383974 6384124 2 6380901 6380979 | 5 
1.0 GE12623-PA 2576 6381475 6381936 1 2.6384223.6384281.2.6381442.6381515 2 6384223 6384281 2 6381442 6381515 | 15 
1.0 GE12625-PA 2578 6281398 6282315 1 2.6286604.6286922.2.6278936.6279959 2 6286604 6286922 2 6278936 6279959 | 3 
1.0 GE12625-PA 2578 6281398 6282315 1 2.6286669.6286927.2.6275778.6275923 2 6286669 6286927 2 6275778 6275923 | 3 
0.74 GE12648-PA 2601 5987421 5988667 0 2.5987133.5988343.2.5986750.5987137 2 5987133 5988343 2 5986750 5987137 | 9 15 16 17 20 
0.05 GE12652-PA 2605 5933344 5938010 0 2.5933536.5933612.2.5933375.5933451 2 5933536 5933612 2 5933375 5933451 | 8 
0.65 GE12657-PA 2610 5881492 5884099 0 2.5882790.5883193.2.5880254.5880599 2 5882790 5883193 2 5880254 5880599 | 17 
0.15 GE12702-PA 2652 5349045 5354074 0 2.5349313.5349788.2.5347302.5347854 2 5349313 5349788 2 5347302 5347854 | 9 15 
1.0 GE12749-PA 2696 4493773 4496217 1 2.4496080.4496695.2.4493045.4493762 2 4496080 4496695 2 4493045 4493762 | 9 
1.00 GE12766-PA 2712 4308837 4310366 0 2.4309736.4310361.2.4305793.4306319 2 4309736 4310361 2 4305793 4306319 | 3 
1.00 GE12767-PA 2713 4305787 4307358 1 2.4309736.4310361.2.4305793.4306319 2 4309736 4310361 2 4305793 4306319 | 3 
0.46 GE12772-PA 2718 4269632 4273547 0 2.4271120.4272929.2.4271119.4272928 2 4271120 4272929 2 4271119 4272928 | 7 
0.01 GE12790-PA 2735 3693168 3718175 0 2.3716148.3716381.2.3716139.3716373 2 3716148 3716381 2 3716139 3716373 | 19 
0.86 GE12791-PA 2736 3689363 3691766 0 2.3690892.3691429.2.3686554.3687135 2 3690892 3691429 2 3686554 3687135 | 2 6 8 
0.44 GE12793-PA 2738 3640977 3648737 0 2.3643866.3644389.2.3639973.3640353 2 3643866 3644389 2 3639973 3640353 | 6 8 
0.89 GE12793-PA 2738 3640977 3648737 1 2.3654365.3654689.2.3641829.3642136 2 3654365 3654689 2 3641829 3642136 | 13 
0.23 GE12828-PA 2774 2624691 2627451 0 2.2624751.2625329.2.2621213.2621693 2 2624751 2625329 2 2621213 2621693 | 2 6 7 8 18 
1.0 GE12830-PA 2776 2623579 2624379 1 2.2624751.2625329.2.2621213.2621693 2 2624751 2625329 2 2621213 2621693 | 2 6 7 8 18 
0.05 GE12831-PA 2777 2578531 2623228 1 2.2624751.2625329.2.2621213.2621693 2 2624751 2625329 2 2621213 2621693 | 2 6 7 8 18 
1.0 GE12836-PA 2781 2451710 2453321 1 2.2454815.2454928.2.2450889.2450998 2 2454815 2454928 2 2450889 2450998 | 6 
1.0 GE12836-PA 2781 2451710 2453321 1 2.2455195.2456264.2.2450808.2451188 2 2455195 2456264 2 2450808 2451188 | 10 11 16 17 18 
1.0 GE12856-PA 2800 2101419 2101704 1 2.2101717.2101864.2.2099698.2099881 2 2101717 2101864 2 2099698 2099881 | 4 
0.03 GE12906-PA 2847 1564616 1569543 1 2.1571750.1572051.2.1569408.1569743 2 1571750 1572051 2 1569408 1569743 | 20 
0.18 GE12910-PA 2851 1492341 1500565 0 2.1493586.1493848.2.1490053.1490354 2 1493586 1493848 2 1490053 1490354 | 20 
0.03 GE12918-PA 2858 1369543 1378974 0 2.1370558.1370782.2.1370541.1370769 2 1370558 1370782 2 1370541 1370769 | 19 
0.17 GE12921-PA 2860 1288975 1297627 1 2.1298882.1299376.2.1296122.1296594 2 1298882 1299376 2 1296122 1296594 | 7 13 19 20 
0.12 GE12920-PA 2861 1308595 1339842 0 2.1339161.1339254.2.1335349.1335589 2 1339161 1339254 2 1335349 1335589 | 7 
0.25 GE12923-PA 2863 1193853 1211179 0 2.1197522.1198186.2.1192252.1192886 2 1197522 1198186 2 1192252 1192886 | 1 2 3 4 5 6 7 8 9 10 11 14 15 16 18 19 20 
0.06 GE12925-PA 2865 1118501 1148088 0 2.1133571.1133889.2.1131987.1132270 2 1133571 1133889 2 1131987 1132270 | 11 
0.07 GE12929-PA 2869 920897 921544 0 2.920609.920941.2.920549.920830 2 920609 920941 2 920549 920830 | 15 
0.84 GE12929-PA 2869 920897 921544 1 2.925752.926017.2.921000.921237 2 925752 926017 2 921000 921237 | 4 
1.0 GE12931-PA 2871 905110 906003 1 2.911119.911580.2.901994.902149 2 911119 911580 2 901994 902149 | 8 9 10 
0.02 GE12944-PA 2884 461613 484531 0 2.475381.475680.2.475281.475481 2 475381 475680 2 475281 475481 | 4 
0.22 GE12947-PA 2887 383017 395111 1 2.401119.401311.2.392470.392576 2 401119 401311 2 392470 392576 | 3 
0.81 GE12947-PA 2887 383017 395111 1 2.401207.401500.2.385328.385466 2 401207 401500 2 385328 385466 | 3 
0.80 GE12947-PA 2887 383017 395111 1 2.401640.401772.2.385387.385469 2 401640 401772 2 385387 385469 | 14 
0.32 GE12951-PA 2891 142995 144938 0 2.143109.143625.2.140351.140937 2 143109 143625 2 140351 140937 | 8 10 
1.0 GE12952-PA 2892 140849 141542 1 2.143109.143625.2.140351.140937 2 143109 143625 2 140351 140937 | 8 10 
0.23 GE12963-PA 2903 366071 373059 1 2.367402.367650.2.363102.363361 2 367402 367650 2 363102 363361 | 9 15 
0.56 GE12971-PA 2911 567562 568611 0 2.572333.572649.2.568027.568332 2 572333 572649 2 568027 568332 | 8 
1.0 GE12975-PA 2915 907119 907980 1 2.911119.911580.2.901994.902149 2 911119 911580 2 901994 902149 | 8 9 10 
0.26 GE12985-PA 2923 1222106 1227548 1 2.1223252.1223522.2.1220523.1220956 2 1223252 1223522 2 1220523 1220956 | 4 16 17 
0.09 GE12986-PA 2924 1266592 1288063 0 2.1269303.1269515.2.1267547.1267965 2 1269303 1269515 2 1267547 1267965 | 7 8 9 13 20 
0.81 GE12986-PA 2924 1266592 1288063 1 2.1283824.1283900.2.1265746.1265822 2 1283824 1283900 2 1265746 1265822 | 4 
0.10 GE12986-PA 2924 1266592 1288063 0 2.1285026.1285342.2.1283153.1283428 2 1285026 1285342 2 1283153 1283428 | 7 9 13 19 20 
0.09 GE13078-PA 3014 2513299 2530710 0 2.2531702.2532039.2.2529175.2529433 2 2531702 2532039 2 2529175 2529433 | 6 
0.11 GE13079-PA 3015 2531936 2532898 1 2.2531702.2532039.2.2529175.2529433 2 2531702 2532039 2 2529175 2529433 | 6 
0.07 GE13092-PA 3028 2741751 2744879 1 2.2741716.2741955.2.2741691.2741912 2 2741716 2741955 2 2741691 2741912 | 16 
0.21 GE13111-PA 3047 2946709 2948622 0 2.2948009.2948352.2.2947950.2948284 2 2948009 2948352 2 2947950 2948284 | 19 
0.56 GE13111-PA 3047 2946709 2948622 0 2.2953455.2953544.2.2947554.2947613 2 2953455 2953544 2 2947554 2947613 | 4 
1.0 GE13127-PA 3062 3600782 3601529 1 2.3603757.3603993.2.3600589.3601035 2 3603757 3603993 2 3600589 3601035 | 11 
0.12 GE13128-PA 3063 3602773 3612606 1 2.3603757.3603993.2.3600589.3601035 2 3603757 3603993 2 3600589 3601035 | 11 
0.60 GE13134-PA 3069 3643725 3644840 1 2.3643866.3644389.2.3639973.3640353 2 3643866 3644389 2 3639973 3640353 | 6 8 
1.0 GE13134-PA 3069 3643725 3644840 1 2.3654365.3654689.2.3641829.3642136 2 3654365 3654689 2 3641829 3642136 | 13 
1.0 GE13135-PA 3070 3646069 3647607 1 2.3654365.3654689.2.3641829.3642136 2 3654365 3654689 2 3641829 3642136 | 13 
0.38 GE13138-PA 3073 3682562 3689003 0 2.3690892.3691429.2.3686554.3687135 2 3690892 3691429 2 3686554 3687135 | 2 6 8 
1.0 GE13139-PA 3074 3689955 3690854 1 2.3690892.3691429.2.3686554.3687135 2 3690892 3691429 2 3686554 3687135 | 2 6 8 
1.0 GE13145-PA 3080 3814933 3815817 1 2.3817146.3817375.2.3814324.3814687 2 3817146 3817375 2 3814324 3814687 | 19 
0.84 GE13156-PA 3091 4244417 4246304 0 2.4247898.4248299.2.4244726.4245072 2 4247898 4248299 2 4244726 4245072 | 7 
0.07 GE13157-PA 3092 4248152 4250140 1 2.4247898.4248299.2.4244726.4245072 2 4247898 4248299 2 4244726 4245072 | 7 
1.0 GE13159-PA 3094 4263767 4265719 1 2.4268573.4268894.2.4263068.4263497 2 4268573 4268894 2 4263068 4263497 | 19 
1.0 GE13160-PA 3095 4267044 4268769 1 2.4268573.4268894.2.4263068.4263497 2 4268573 4268894 2 4263068 4263497 | 19 
0.01 GE13188-PA 3123 4838731 4909249 0 2.4871839.4872286.2.4871836.4872285 2 4871839 4872286 2 4871836 4872285 | 11 
0.35 GE13211-PA 3144 5345896 5348049 0 2.5349313.5349788.2.5347302.5347854 2 5349313 5349788 2 5347302 5347854 | 9 15 
0.19 GE13245-PA 3177 5878499 5880665 0 2.5882790.5883193.2.5880254.5880599 2 5882790 5883193 2 5880254 5880599 | 17 
0.01 GE13277-PA 3209 6108380 6193969 0 2.6196387.6196640.2.6193028.6193264 2 6196387 6196640 2 6193028 6193264 | 14 
0.31 GE13282-PA 3214 6270129 6280274 0 2.6278326.6278705.2.6275581.6276067 2 6278326 6278705 2 6275581 6276067 | 8 
0.32 GE13282-PA 3214 6270129 6280274 0 2.6278922.6279100.2.6275835.6276260 2 6278922 6279100 2 6275835 6276260 | 18 
0.13 GE13282-PA 3214 6270129 6280274 0 2.6286604.6286922.2.6278936.6279959 2 6286604 6286922 2 6278936 6279959 | 3 
0.44 GE13282-PA 3214 6270129 6280274 0 2.6286669.6286927.2.6275778.6275923 2 6286669 6286927 2 6275778 6275923 | 3 
1.0 GE13283-PA 3215 6282682 6283394 1 2.6286604.6286922.2.6278936.6279959 2 6286604 6286922 2 6278936 6279959 | 3 
1.0 GE13283-PA 3215 6282682 6283394 1 2.6286669.6286927.2.6275778.6275923 2 6286669 6286927 2 6275778 6275923 | 3 
0.05 GE13286-PA 3218 6356613 6420018 0 2.6383974.6384124.2.6380901.6380979 2 6383974 6384124 2 6380901 6380979 | 5 
0.04 GE13286-PA 3218 6356613 6420018 0 2.6384223.6384281.2.6381442.6381515 2 6384223 6384281 2 6381442 6381515 | 15 
0.04 GE13286-PA 3218 6356613 6420018 0 2.6385087.6385163.2.6382458.6382641 2 6385087 6385163 2 6382458 6382641 | 3 
0.08 GE13294-PA 3226 6540075 6561435 1 2.6541339.6541877.2.6537075.6537590 2 6541339 6541877 2 6537075 6537590 | 7 
0.05 GE13294-PA 3226 6540075 6561435 0 2.6546824.6546997.2.6545976.6546416 2 6546824 6546997 2 6545976 6546416 | 4 6 10 
0.75 GE13301-PA 3233 6637370 6644119 0 2.6642076.6642624.2.6637538.6637825 2 6642076 6642624 2 6637538 6637825 | 12 
0.02 GE13310-PA 3242 6815388 6817543 0 2.6821236.6821618.2.6817496.6818160 2 6821236 6821618 2 6817496 6818160 | 10 
0.09 GE13322-PA 3255 7075719 7079806 0 2.7078741.7079067.2.7078698.7079035 2 7078741 7079067 2 7078698 7079035 | 4 
0.31 GE13324-PA 3256 7086281 7092442 1 2.7087757.7088180.2.7085103.7085477 2 7087757 7088180 2 7085103 7085477 | 8 
0.42 GE13324-PA 3256 7086281 7092442 0 2.7094322.7094602.2.7089825.7090223 2 7094322 7094602 2 7089825 7090223 | 18 
1.0 GE13325-PA 3257 7093588 7094592 1 2.7094322.7094602.2.7089825.7090223 2 7094322 7094602 2 7089825 7090223 | 18 
0.83 GE13338-PA 3269 7220822 7223151 0 2.7224535.7224978.2.7221214.7221442 2 7224535 7224978 2 7221214 7221442 | 4 
0.52 GE13339-PA 3270 7171365 7172181 0 1.7171552.7171789.1.7166837.7167015 1 7171552 7171789 1 7166837 7167015 | 2 
0.03 GE13347-PA 3278 7469930 7480532 0 2.7475150.7475413.2.7475147.7475263 2 7475150 7475413 2 7475147 7475263 | 19 
0.17 GE13347-PA 3278 7469930 7480532 0 2.7481523.7481599.2.7478755.7478831 2 7481523 7481599 2 7478755 7478831 | 4 
0.39 GE13348-PA 3279 7487195 7493608 1 2.7489238.7489683.2.7486324.7486990 2 7489238 7489683 2 7486324 7486990 | 9 
0.34 GE13348-PA 3279 7487195 7493608 0 2.7490748.7490999.2.7488837.7489283 2 7490748 7490999 2 7488837 7489283 | 8 
0.31 GE13348-PA 3279 7487195 7493608 0 2.7493810.7493962.2.7491651.7491769 2 7493810 7493962 2 7491651 7491769 | 19 
0.04 GE13385-PA 3313 7856585 7858891 0 2.7860600.7861090.2.7858807.7859319 2 7860600 7861090 2 7858807 7859319 | 4 6 
0.16 GE13386-PA 3314 7860904 7862108 1 2.7860600.7861090.2.7858807.7859319 2 7860600 7861090 2 7858807 7859319 | 4 6 
1.0 GE13386-PA 3314 7860904 7862108 1 2.7864941.7865453.2.7860267.7860798 2 7864941 7865453 2 7860267 7860798 | 3 
1.0 GE13387-PA 3315 7862814 7863497 1 2.7864941.7865453.2.7860267.7860798 2 7864941 7865453 2 7860267 7860798 | 3 
1.0 GE13388-PA 3316 7863563 7864245 1 2.7864941.7865453.2.7860267.7860798 2 7864941 7865453 2 7860267 7860798 | 3 
0.87 GE13389-PA 3317 7864798 7865552 1 2.7864941.7865453.2.7860267.7860798 2 7864941 7865453 2 7860267 7860798 | 3 
0.23 GE13415-PA 3343 8215185 8224765 0 2.8220487.8220875.2.8218637.8218817 2 8220487 8220875 2 8218637 8218817 | 6 8 
0.76 GE13428-PA 3356 7102474 7104377 0 1.7103462.7103913.1.7100699.7100950 1 7103462 7103913 1 7100699 7100950 | 6 
0.08 GE13439-PA 3367 7098377 7100896 1 1.7103462.7103913.1.7100699.7100950 1 7103462 7103913 1 7100699 7100950 | 6 
0.82 GE13445-PA 3373 8579623 8581935 1 2.8581395.8581528.2.8579441.8579720 2 8581395 8581528 2 8579441 8579720 | 6 7 
0.20 GE13451-PA 3379 8625712 8627557 0 2.8630652.8631730.2.8627195.8628148 2 8630652 8631730 2 8627195 8628148 | 2 3 5 6 7 8 9 10 11 12 13 15 16 17 18 19 20 
1.0 GE13452-PA 3380 8628314 8631640 1 2.8630652.8631730.2.8627195.8628148 2 8630652 8631730 2 8627195 8628148 | 2 3 5 6 7 8 9 10 11 12 13 15 16 17 18 19 20 
1.0 GE13452-PA 3380 8628314 8631640 1 2.8634963.8637097.2.8628288.8629985 2 8634963 8637097 2 8628288 8629985 | 1 4 5 6 7 8 
0.87 GE13453-PA 3381 8635485 8637331 1 2.8634963.8637097.2.8628288.8629985 2 8634963 8637097 2 8628288 8629985 | 1 4 5 6 7 8 
1.0 GE13463-PA 3390 8851769 8853953 1 2.8856372.8856448.2.8838969.8839045 2 8856372 8856448 2 8838969 8839045 | 4 
0.00 GE13508-PA 3434 9391222 9414312 0 2.9395803.9395876.2.9395796.9395875 2 9395803 9395876 2 9395796 9395875 | 4 5 6 7 8 13 14 15 20 
1.0 GE13517-PA 3443 6990769 6991316 1 1.6992545.6992932.1.6989219.6989519 1 6992545 6992932 1 6989219 6989519 | 18 
1.0 GE13533-PA 3458 9720110 9720880 1 2.9722387.9722579.2.9718894.9719353 2 9722387 9722579 2 9718894 9719353 | 1 2 3 4 5 6 7 8 9 10 11 12 13 14 15 16 17 19 20 
0.33 GE13585-PA 3508 10207324 10210160 1 2.10208144.10208268.2.10199336.10199534 2 10208144 10208268 2 10199336 10199534 | 16 
0.93 GE13618-PA 3541 10699106 10700671 0 2.10700817.10701733.2.10699218.10700240 2 10700817 10701733 2 10699218 10700240 | 2 4 6 7 8 11 12 19 
0.43 GE13619-PA 3542 10701058 10702629 1 2.10700817.10701733.2.10699218.10700240 2 10700817 10701733 2 10699218 10700240 | 2 4 6 7 8 11 12 19 
1.0 GE13621-PA 3543 10707528 10709145 1 2.10710462.10711729.2.10705351.10706132 2 10710462 10711729 2 10705351 10706132 | 2 4 6 7 8 9 11 12 15 19 
0.33 GE13632-PA 3554 10956030 10957121 1 2.10956193.10956391.2.10954735.10955128 2 10956193 10956391 2 10954735 10955128 | 12 
0.20 GE13641-PA 3563 11060614 11065453 1 2.11061384.11061595.2.11060164.11060274 2 11061384 11061595 2 11060164 11060274 | 1 9 
0.02 GE13650-PA 3572 11191670 11199383 0 2.11201459.11201983.2.11199268.11199824 2 11201459 11201983 2 11199268 11199824 | 2 4 6 7 8 9 10 11 12 13 14 15 17 19 20 
0.38 GE13653-PA 3575 11215797 11217399 0 2.11218144.11218480.2.11216791.11217023 2 11218144 11218480 2 11216791 11217023 | 9 
0.43 GE13654-PA 3576 11217705 11219496 1 2.11218144.11218480.2.11216791.11217023 2 11218144 11218480 2 11216791 11217023 | 9 
0.06 GE13660-PA 3582 11254498 11288507 0 2.11277020.11277426.2.11275346.11275797 2 11277020 11277426 2 11275346 11275797 | 11 15 
0.99 GE13708-PA 3630 11770641 11771701 0 2.11772719.11773151.2.11770654.11771226 2 11772719 11773151 2 11770654 11771226 | 5 
1.0 GE13709-PA 3631 11771939 11772936 1 2.11772719.11773151.2.11770654.11771226 2 11772719 11773151 2 11770654 11771226 | 5 
0.00 GE13713-PA 3635 11812532 11905112 0 2.11814101.11814281.2.11814071.11814263 2 11814101 11814281 2 11814071 11814263 | 1 
0.10 GE13721-PA 3643 11988796 11990400 1 2.11988704.11988950.2.11984467.11984777 2 11988704 11988950 2 11984467 11984777 | 4 
0.31 GE13731-PA 3653 12085080 12086934 0 2.12086730.12087288.2.12086357.12086983 2 12086730 12087288 2 12086357 12086983 | 10 
0.09 GE13732-PA 3654 12087638 12089333 0 2.12095049.12095200.2.12089189.12089310 2 12095049 12095200 2 12089189 12089310 | 3 
0.67 GE13733-PA 3655 12090650 12092354 0 2.12094322.12095128.2.12091221.12091990 2 12094322 12095128 2 12091221 12091990 | 2 5 8 13 15 18 19 
1.0 GE13733-PA 3655 12090650 12092354 1 2.12095049.12095200.2.12089189.12089310 2 12095049 12095200 2 12089189 12089310 | 3 
0.57 GE13734-PA 3656 12094217 12095810 1 2.12094322.12095128.2.12091221.12091990 2 12094322 12095128 2 12091221 12091990 | 2 5 8 13 15 18 19 
0.62 GE13734-PA 3656 12094217 12095810 1 2.12095049.12095200.2.12089189.12089310 2 12095049 12095200 2 12089189 12089310 | 3 
0.15 GE13741-PA 3663 12167951 12177228 0 2.12177113.12177566.2.12175793.12176316 2 12177113 12177566 2 12175793 12176316 | 9 
0.14 GE13758-PA 3680 6599499 6634986 0 1.6630877.6630953.1.6625920.6626014 1 6630877 6630953 1 6625920 6626014 | 13 
0.67 GE13772-PA 3695 12531696 12532315 0 2.12536341.12536511.2.12531901.12532069 2 12536341 12536511 2 12531901 12532069 | 10 
0.13 GE13812-PA 3732 13040989 13042809 0 2.13048308.13049000.2.13042582.13042981 2 13048308 13049000 2 13042582 13042981 | 9 
0.99 GE13815-PA 3735 13052594 13053437 0 2.13054604.13054893.2.13052601.13052900 2 13054604 13054893 2 13052601 13052900 | 17 
0.14 GE13833-PA 3752 13597373 13599502 1 2.13597416.13597666.2.13593056.13593250 2 13597416 13597666 2 13593056 13593250 | 11 
0.76 GE13847-PA 3766 13852447 13857943 0 2.13858190.13858733.2.13853752.13854376 2 13858190 13858733 2 13853752 13854376 | 3 
0.37 GE13863-PA 3782 14260202 14261146 0 2.14261482.14262157.2.14260797.14262155 2 14261482 14262157 2 14260797 14262155 | 1 
0.99 GE13875-PA 3794 14457680 14461089 1 2.14460783.14461064.2.14457123.14457476 2 14460783 14461064 2 14457123 14457476 | 1 
0.26 GE13916-PA 3835 14915350 14915869 0 2.14921165.14922064.2.14915735.14916707 2 14921165 14922064 2 14915735 14916707 | 3 7 8 9 10 18 19 
1.0 GE13917-PA 3836 14918894 14919309 1 2.14921165.14922064.2.14915735.14916707 2 14921165 14922064 2 14915735 14916707 | 3 7 8 9 10 18 19 
1.0 GE13917-PA 3836 14918894 14919309 1 2.14924917.14925568.2.14916089.14917079 2 14924917 14925568 2 14916089 14917079 | 3 6 8 10 16 19 
0.50 GE13929-PA 3848 15127472 15129614 0 2.15130842.15131155.2.15128544.15128837 2 15130842 15131155 2 15128544 15128837 | 16 
0.01 GE13933-PA 3852 6391790 6417852 0 1.6405598.6405727.1.6405567.6405706 1 6405598 6405727 1 6405567 6405706 | 2 
0.43 GE13943-PA 3862 15243025 15243977 0 2.15248779.15249038.2.15243572.15243812 2 15248779 15249038 2 15243572 15243812 | 6 
1.0 GE13945-PA 3864 15244782 15245534 1 2.15248779.15249038.2.15243572.15243812 2 15248779 15249038 2 15243572 15243812 | 6 
1.0 GE13946-PA 3865 15246317 15246804 1 2.15248779.15249038.2.15243572.15243812 2 15248779 15249038 2 15243572 15243812 | 6 
0.21 GE13954-PA 3873 15424115 15428057 1 2.15424834.15424931.2.15422288.15422460 2 15424834 15424931 2 15422288 15422460 | 19 
0.20 GE13975-PA 3894 15642152 15649068 0 2.15646218.15646652.2.15645265.15645689 2 15646218 15646652 2 15645265 15645689 | 3 
0.05 GE13979-PA 3898 15663814 15692852 0 2.15668830.15670231.2.15668829.15670230 2 15668830 15670231 2 15668829 15670230 | 5 
0.09 GE13989-PA 3907 15764794 15779367 0 2.15780614.15781002.2.15777997.15778292 2 15780614 15781002 2 15777997 15778292 | 15 
0.79 GE14002-PA 3919 15989322 15990282 0 2.15990469.15990929.2.15989525.15989809 2 15990469 15990929 2 15989525 15989809 | 16 
0.74 GE14093-PA 3965 16918677 16924174 1 2.16922319.16922730.2.16915401.16915772 2 16922319 16922730 2 16915401 16915772 | 8 
0.03 GE14047-PA 3973 16438811 16440634 0 2.16443753.16443962.2.16440583.16440982 2 16443753 16443962 2 16440583 16440982 | 4 
1.0 GE14048-PA 3974 16441150 16442688 1 2.16443753.16443962.2.16440583.16440982 2 16443753 16443962 2 16440583 16440982 | 4 
0.41 GE14103-PA 4021 17067421 17070339 1 2.17068136.17068625.2.17064455.17064719 2 17068136 17068625 2 17064455 17064719 | 4 
1.0 GE14157-PA 4072 17739762 17742861 1 2.17742542.17742990.2.17738237.17738642 2 17742542 17742990 2 17738237 17738642 | 1 4 6 9 11 12 15 19 
1.0 GE14157-PA 4072 17739762 17742861 1 2.17744522.17744715.2.17738259.17738374 2 17744522 17744715 2 17738259 17738374 | 2 8 13 
0.03 GE14165-PA 4080 6043658 6050206 0 1.6043556.6043864.1.6038979.6039244 1 6043556 6043864 1 6038979 6039244 | 20 
0.27 GE14191-PA 4103 18126273 18128158 0 2.18130927.18131007.2.18127656.18127764 2 18130927 18131007 2 18127656 18127764 | 16 
1.0 GE14191-PA 4103 18126273 18128158 1 2.18131729.18132084.2.18125382.18125742 2 18131729 18132084 2 18125382 18125742 | 9 12 17 
0.60 GE14192-PA 4104 18129843 18131773 1 2.18130927.18131007.2.18127656.18127764 2 18130927 18131007 2 18127656 18127764 | 16 
1.0 GE14192-PA 4104 18129843 18131773 1 2.18131729.18132084.2.18125382.18125742 2 18131729 18132084 2 18125382 18125742 | 9 12 17 
0.24 GE14192-PA 4104 18129843 18131773 0 2.18134065.18134201.2.18131313.18131385 2 18134065 18134201 2 18131313 18131385 | 6 
0.60 GE14193-PA 4105 18133176 18134885 1 2.18134065.18134201.2.18131313.18131385 2 18134065 18134201 2 18131313 18131385 | 6 
0.32 GE14235-PA 4146 18686373 18688126 0 2.18689128.18689712.2.18687558.18687763 2 18689128 18689712 2 18687558 18687763 | 2 6 10 20 
0.66 GE14236-PA 4147 18688501 18690349 1 2.18689128.18689712.2.18687558.18687763 2 18689128 18689712 2 18687558 18687763 | 2 6 10 20 
1.0 GE14242-PA 4153 5948012 5949041 1 1.5948687.5949108.1.5945083.5945453 1 5948687 5949108 1 5945083 5945453 | 1 
0.29 GE14285-PA 4195 19237633 19238923 1 2.19237007.19238004.2.19236665.19238003 2 19237007 19238004 2 19236665 19238003 | 8 9 
0.39 GE14304-PA 4214 19409635 19421437 0 2.19423516.19423595.2.19416793.19416856 2 19423516 19423595 2 19416793 19416856 | 6 
0.53 GE14305-PA 4215 19421863 19425122 1 2.19423516.19423595.2.19416793.19416856 2 19423516 19423595 2 19416793 19416856 | 6 
0.01 GE14310-PA 4220 19496393 19517532 0 2.19517576.19517679.2.19517339.19517650 2 19517576 19517679 2 19517339 19517650 | 3 
1.0 GE14313-PA 4223 19547682 19548801 1 2.19550923.19551254.2.19547242.19547718 2 19550923 19551254 2 19547242 19547718 | 18 
0.41 GE14314-PA 4224 19550924 19551723 1 2.19550923.19551254.2.19547242.19547718 2 19550923 19551254 2 19547242 19547718 | 18 
0.54 GE14337-PA 4247 19767756 19769186 0 2.19769934.19770224.2.19768417.19768763 2 19769934 19770224 2 19768417 19768763 | 20 
0.71 GE14412-PA 4322 20371946 20377650 0 2.20377107.20377369.2.20373298.20373594 2 20377107 20377369 2 20373298 20373594 | 13 
0.25 GE14413-PA 4323 20382352 20385767 0 2.20384329.20385080.2.20384228.20384814 2 20384329 20385080 2 20384228 20384814 | 8 11 12 16 
0.23 GE14423-PA 4331 20447060 20456352 0 2.20453515.20455680.2.20453514.20455678 2 20453515 20455680 2 20453514 20455678 | 7 
1.0 GE14428-PA 4336 5718123 5721208 1 1.5721092.5721296.1.5717253.5717668 1 5721092 5721296 1 5717253 5717668 | 2 
0.77 GE14442-PA 4350 20628093 20628845 0 2.20629843.20630184.2.20628266.20628573 2 20629843 20630184 2 20628266 20628573 | 13 
0.01 GE14447-PA 4355 20663073 20682512 0 2.20677942.20678137.2.20677934.20678126 2 20677942 20678137 2 20677934 20678126 | 9 
0.12 GE14484-PA 4388 1318665 1322874 0 5.1318849.1319175.5.1314161.1314493 5 1318849 1319175 5 1314161 1314493 | 13 
0.07 GE14484-PA 4388 1318665 1322874 0 5.1319998.1320168.5.1319886.1320020 5 1319998 1320168 5 1319886 1320020 | 19 
0.18 GE14485-PA 4390 1296015 1301860 1 5.1303866.1304379.5.1300833.1301120 5 1303866 1304379 5 1300833 1301120 | 2 
0.13 GE14497-PA 4402 1001433 1014586 0 5.1012763.1012861.5.1011180.1011353 5 1012763 1012861 5 1011180 1011353 | 5 
0.05 GE14499-PA 4404 955253 980744 0 5.959566.960808.5.959564.960768 5 959566 960808 5 959564 960768 | 2 
0.09 GE14500-PA 4405 943561 952274 0 5.951143.951454.5.950672.950974 5 951143 951454 5 950672 950974 | 13 
0.01 GE14503-PA 4408 887012 911365 0 5.894190.894287.5.893963.894056 5 894190 894287 5 893963 894056 | 13 
0.13 GE14511-PA 4416 624189 633173 0 5.631602.632724.5.631600.632723 5 631602 632724 5 631600 632723 | 8 
0.06 GE14519-PA 4424 347066 359254 0 5.357710.357831.5.357041.357139 5 357710 357831 5 357041 357139 | 8 
0.06 GE14521-PA 4426 273666 318618 0 5.290577.290870.5.288298.288507 5 290577 290870 5 288298 288507 | 16 
0.03 GE14531-PA 4437 34611 42091 1 5.41862.42853.5.41861.42851 5 41862 42853 5 41861 42851 | 5 
0.23 GE14536-PA 4442 127095 134818 0 5.132093.133864.5.132092.133862 5 132093 133864 5 132092 133862 | 3 
1.0 GE14538-PA 4444 181897 182211 1 5.182945.183366.5.181016.181381 5 182945 183366 5 181016 181381 | 11 
1.0 GE14539-PA 4445 182268 183224 1 5.182945.183366.5.181016.181381 5 182945 183366 5 181016 181381 | 11 
0.10 GE14539-PA 4445 182268 183224 0 5.183161.183292.5.183130.183222 5 183161 183292 5 183130 183222 | 16 
0.02 GE14542-PA 4448 245953 259711 0 5.249718.249984.5.249668.249809 5 249718 249984 5 249668 249809 | 2 
0.02 GE14549-PA 4455 517587 525100 0 5.522166.522267.5.522135.522254 5 522166 522267 5 522135 522254 | 18 
0.13 GE14560-PA 4466 810259 858827 1 5.816565.816641.5.808540.808616 5 816565 816641 5 808540 808616 | 4 
0.03 GE14568-PA 4473 1238971 1252578 0 5.1242330.1242680.5.1242295.1242646 5 1242330 1242680 5 1242295 1242646 | 15 
0.03 GE14569-PA 4474 1272352 1282210 0 5.1284326.1284402.5.1281917.1281993 5 1284326 1284402 5 1281917 1281993 | 3 
0.37 GE14570-PA 4475 1306754 1318451 0 5.1318849.1319175.5.1314161.1314493 5 1318849 1319175 5 1314161 1314493 | 13 
0.02 GE14573-PA 4478 1341994 1371209 0 5.1353587.1353841.5.1353127.1353399 5 1353587 1353841 5 1353127 1353399 | 14 
0.02 GE14573-PA 4478 1341994 1371209 0 5.1362559.1362864.5.1362313.1362643 5 1362559 1362864 5 1362313 1362643 | 15 
1.0 GE14581-PA 4485 5313081 5314195 1 1.5314755.5315121.1.5311772.5312109 1 5314755 5315121 1 5311772 5312109 | 19 
0.01 GE14590-PA 4494 5202765 5226753 0 1.5214710.5214834.1.5214673.5214806 1 5214710 5214834 1 5214673 5214806 | 2 
0.61 GE14641-PA 4544 5055801 5056412 1 1.5058538.5058911.1.5056039.5056333 1 5058538 5058911 1 5056039 5056333 | 5 
0.12 GE14684-PA 4585 4743489 4802863 0 1.4771381.4771771.1.4764717.4764989 1 4771381 4771771 1 4764717 4764989 | 1 
0.18 GE14704-PA 4605 4595637 4595963 1 1.4602959.4603145.1.4595905.4596279 1 4602959 4603145 1 4595905 4596279 | 1 
0.03 GE14706-PA 4607 4515719 4592162 0 1.4562000.4563943.1.4561989.4562319 1 4562000 4563943 1 4561989 4562319 | 1 3 4 5 6 7 8 9 10 12 13 15 16 17 18 19 20 
0.21 GE14708-PA 4609 4503995 4511141 0 1.4508378.4509111.1.4507624.4508452 1 4508378 4509111 1 4507624 4508452 | 8 
0.00 GE14776-PA 4676 3925564 3980203 0 1.3979822.3980016.1.3979781.3979970 1 3979822 3980016 1 3979781 3979970 | 3 
0.02 GE14879-PA 4778 3391098 3407607 0 1.3396864.3397046.1.3396721.3396956 1 3396864 3397046 1 3396721 3396956 | 7 16 20 
0.07 GE14901-PA 4800 3320004 3338094 0 1.3335437.3335993.1.3334779.3335315 1 3335437 3335993 1 3334779 3335315 | 3 
0.79 GE15086-PA 4981 2556010 2557838 1 1.2557720.2557925.1.2556400.2556652 1 2557720 2557925 1 2556400 2556652 | 1 
0.01 GE15105-PA 5000 2407365 2408587 0 1.2407097.2407381.1.2405167.2405283 1 2407097 2407381 1 2405167 2405283 | 2 7 14 
0.96 GE15105-PA 5000 2407365 2408587 0 1.2407980.2408538.1.2406236.2407159 1 2407980 2408538 1 2406236 2407159 | 6 
0.43 GE15108-PA 5003 2403545 2406385 1 1.2407097.2407381.1.2405167.2405283 1 2407097 2407381 1 2405167 2405283 | 2 7 14 
0.05 GE15108-PA 5003 2403545 2406385 1 1.2407980.2408538.1.2406236.2407159 1 2407980 2408538 1 2406236 2407159 | 6 
1.0 GE15156-PA 5048 2232437 2233171 1 1.2233843.2234096.1.2229899.2230379 1 2233843 2234096 1 2229899 2230379 | 1 2 11 12 13 15 
1.0 GE15159-PA 5050 2231368 2232102 1 1.2233843.2234096.1.2229899.2230379 1 2233843 2234096 1 2229899 2230379 | 1 2 11 12 13 15 
1.0 GE15163-PA 5053 2230027 2230806 1 1.2233843.2234096.1.2229899.2230379 1 2233843 2234096 1 2229899 2230379 | 1 2 11 12 13 15 
0.41 GE15249-PA 5138 2017995 2021310 0 1.2019043.2019346.1.2014960.2015365 1 2019043 2019346 1 2014960 2015365 | 12 
0.14 GE15265-PA 5154 21405488 21448179 0 3.21431586.21432450.3.21426382.21427192 3 21431586 21432450 3 21426382 21427192 | 2 9 10 11 16 19 
0.28 GE15267-PA 5156 21378615 21381624 0 3.21379098.21379466.3.21371399.21371684 3 21379098 21379466 3 21371399 21371684 | 12 
0.02 GE15296-PA 5184 20472945 20481801 0 3.20479728.20479839.3.20479658.20479824 3 20479728 20479839 3 20479658 20479824 | 2 
0.10 GE15317-PA 5206 20170175 20172341 0 3.20170638.20170855.3.20170631.20170836 3 20170638 20170855 3 20170631 20170836 | 1 3 
0.08 GE15323-PA 5212 1856570 1867000 0 1.1861175.1861254.1.1860380.1860476 1 1861175 1861254 1 1860380 1860476 | 1 
0.83 GE15323-PA 5212 1856570 1867000 0 1.1866124.1866626.1.1858014.1858308 1 1866124 1866626 1 1858014 1858308 | 12 19 
0.61 GE15323-PA 5212 1856570 1867000 0 1.1866728.1866829.1.1860422.1860533 1 1866728 1866829 1 1860422 1860533 | 15 
0.57 GE15325-PA 5214 20044889 20045671 0 3.20044850.20045334.3.20043093.20043802 3 20044850 20045334 3 20043093 20043802 | 5 
0.67 GE15326-PA 5215 20042835 20043614 1 3.20044850.20045334.3.20043093.20043802 3 20044850 20045334 3 20043093 20043802 | 5 
0.13 GE15355-PA 5243 19466205 19466816 0 3.19466203.19466283.3.19466157.19466256 3 19466203 19466283 3 19466157 19466256 | 11 
0.44 GE15364-PA 5252 19334929 19337010 1 3.19337683.19338151.3.19336095.19336399 3 19337683 19338151 3 19336095 19336399 | 13 
0.01 GE15387-PA 5274 18957943 19040577 0 3.19025505.19025591.3.19025105.19025420 3 19025505 19025591 3 19025105 19025420 | 19 
0.00 GE15387-PA 5274 18957943 19040577 0 3.19027977.19028125.3.19027974.19028108 3 19027977 19028125 3 19027974 19028108 | 3 4 5 11 13 18 19 
0.01 GE15393-PA 5280 18880317 18919454 0 3.18886113.18886382.3.18886095.18886343 3 18886113 18886382 3 18886095 18886343 | 16 
0.02 GE15393-PA 5280 18880317 18919454 0 3.18890428.18891154.3.18890425.18891134 3 18890428 18891154 3 18890425 18891134 | 6 
0.09 GE15405-PA 5292 18744274 18754166 0 3.18747615.18748457.3.18747590.18748455 3 18747615 18748457 3 18747590 18748455 | 5 18 
0.02 GE15415-PA 5302 18632885 18655358 0 3.18633931.18634217.3.18633734.18633984 3 18633931 18634217 3 18633734 18633984 | 10 17 
0.10 GE15418-PA 5305 18555676 18565964 1 3.18567783.18568426.3.18564946.18565252 3 18567783 18568426 3 18564946 18565252 | 8 
0.29 GE15451-PA 5337 17814397 17841221 0 3.17835853.17836156.3.17828327.17828746 3 17835853 17836156 3 17828327 17828746 | 2 
0.03 GE15647-PA 5527 15213434 15219959 0 3.15215323.15215427.3.15215212.15215342 3 15215323 15215427 3 15215212 15215342 | 2 3 
0.91 GE15677-PA 5557 1318031 1318747 0 1.1318194.1318686.1.1317634.1318277 1 1318194 1318686 1 1317634 1318277 | 3 
0.05 GE15681-PA 5561 14751142 14755512 0 3.14752375.14752554.3.14752341.14752443 3 14752375 14752554 3 14752341 14752443 | 3 
0.01 GE15691-PA 5571 14491209 14542409 0 3.14509835.14510110.3.14509795.14509910 3 14509835 14510110 3 14509795 14509910 | 3 
0.08 GE15699-PA 5579 1162524 1163959 0 1.1162333.1162631.1.1162125.1162434 1 1162333 1162631 1 1162125 1162434 | 15 
0.01 GE15727-PA 5607 13749925 13821575 0 3.13814794.13814870.3.13813888.13813964 3 13814794 13814870 3 13813888 13813964 | 3 
0.00 GE15771-PA 5650 13181697 13237785 0 3.13236076.13236190.3.13236068.13236122 3 13236076 13236190 3 13236068 13236122 | 7 12 
0.00 GE15774-PA 5653 13148895 13166185 0 3.13148448.13148951.3.13146906.13147221 3 13148448 13148951 3 13146906 13147221 | 6 
0.30 GE15775-PA 5654 13145608 13147471 1 3.13148448.13148951.3.13146906.13147221 3 13148448 13148951 3 13146906 13147221 | 6 
0.05 GE15780-PA 5659 12992287 13002114 0 3.12994640.12995090.3.12994638.12995079 3 12994640 12995090 3 12994638 12995079 | 1 4 6 7 8 10 11 12 14 15 17 18 19 20 
0.04 GE15938-PA 5815 10782997 10799062 0 3.10796999.10797687.3.10796998.10797656 3 10796999 10797687 3 10796998 10797656 | 1 7 8 9 
0.03 GE15942-PA 5819 768700 773087 0 1.771375.771475.1.771354.771458 1 771375 771475 1 771354 771458 | 2 
0.03 GE15947-PA 5824 10694021 10696194 0 3.10693812.10694086.3.10693772.10694046 3 10693812 10694086 3 10693772 10694046 | 3 13 
0.08 GE15963-PA 5840 631543 690085 0 1.671752.672218.1.667694.668225 1 671752 672218 1 667694 668225 | 3 
0.02 GE15966-PA 5843 10477393 10529707 0 3.10486355.10487155.3.10486354.10486887 3 10486355 10487155 3 10486354 10486887 | 8 
0.05 GE15982-PA 5859 10305141 10313760 0 3.10308719.10308981.3.10308544.10308862 3 10308719 10308981 3 10308544 10308862 | 20 
0.09 GE15994-PA 5870 10112954 10115091 0 3.10112842.10113143.3.10111434.10111749 3 10112842 10113143 3 10111434 10111749 | 15 
0.31 GE16039-PA 5914 9659479 9661665 0 3.9659843.9660152.3.9653841.9654118 3 9659843 9660152 3 9653841 9654118 | 14 
1.0 GE16041-PA 5916 9658141 9658901 1 3.9659843.9660152.3.9653841.9654118 3 9659843 9660152 3 9653841 9654118 | 14 
0.02 GE16060-PA 5935 9324240 9335546 0 3.9331512.9331588.3.9331391.9331467 3 9331512 9331588 3 9331391 9331467 | 5 
0.10 GE16076-PA 5950 9106736 9149356 0 3.9110804.9111006.3.9104106.9104554 3 9110804 9111006 3 9104106 9104554 | 2 
0.83 GE16092-PA 5964 8961189 8963060 0 3.8962255.8962738.3.8959461.8959526 3 8962255 8962738 3 8959461 8959526 | 7 
0.15 GE16093-PA 5965 8957870 8959738 1 3.8962255.8962738.3.8959461.8959526 3 8962255 8962738 3 8959461 8959526 | 7 
0.19 GE16104-PA 5976 8882778 8894575 0 3.8884568.8884990.3.8880918.8881444 3 8884568 8884990 3 8880918 8881444 | 9 
0.24 GE16104-PA 5976 8882778 8894575 0 3.8887573.8887709.3.8884830.8885110 3 8887573 8887709 3 8884830 8885110 | 8 
0.01 GE16108-PA 5980 8814766 8868106 0 3.8820990.8821159.3.8820786.8820976 3 8820990 8821159 3 8820786 8820976 | 1 5 8 
0.06 GE16109-PA 5981 8733034 8775453 0 3.8756681.8757094.3.8754728.8755031 3 8756681 8757094 3 8754728 8755031 | 4 
0.00 GE16109-PA 5981 8733034 8775453 0 3.8767116.8767219.3.8767079.8767206 3 8767116 8767219 3 8767079 8767206 | 11 
0.10 GE16141-PA 6013 7934082 7939192 0 3.7934132.7934615.3.7932016.7932420 3 7934132 7934615 3 7932016 7932420 | 10 
0.03 GE16142-PA 6014 7925151 7932260 1 3.7934132.7934615.3.7932016.7932420 3 7934132 7934615 3 7932016 7932420 | 10 
1.0 GE16172-PA 6043 7331465 7332918 1 3.7333493.7333911.3.7331292.7331756 3 7333493 7333911 3 7331292 7331756 | 7 
0.04 GE16176-PA 6047 7293135 7297371 0 3.7296440.7296573.3.7296396.7296558 3 7296440 7296573 3 7296396 7296558 | 12 
0.40 GE16233-PA 6103 6339053 6350100 1 3.6349686.6350148.3.6345642.6346194 3 6349686 6350148 3 6345642 6346194 | 3 
0.09 GE16282-PA 6152 5642264 5654841 0 3.5652443.5652635.3.5651523.5651836 3 5652443 5652635 3 5651523 5651836 | 13 
0.03 GE16298-PA 6167 5147497 5245486 0 3.5171492.5171821.3.5168928.5169474 3 5171492 5171821 3 5168928 5169474 | 8 
0.44 GE16372-PA 6240 147331 148006 0 1.147139.147628.1.146434.147000 1 147139 147628 1 146434 147000 | 9 
0.97 GE16447-PA 6312 2627497 2628981 0 3.2628671.2628942.3.2623733.2624010 3 2628671 2628942 3 2623733 2624010 | 14 
0.05 GE16457-PA 6321 2518247 2518747 0 3.2517860.2518269.3.2517227.2517673 3 2517860 2518269 3 2517227 2517673 | 4 6 13 15 20 
0.05 GE16457-PA 6321 2518247 2518747 0 3.2518080.2518273.3.2516374.2516624 3 2518080 2518273 3 2516374 2516624 | 2 
0.01 GE16460-PA 6324 106046 108695 1 1.108675.108970.1.108667.108959 1 108675 108970 1 108667 108959 | 19 
0.13 GE16475-PA 6339 2139383 2153264 0 3.2140692.2142534.3.2140691.2142532 3 2140692 2142534 3 2140691 2142532 | 8 
0.71 GE16478-PA 6342 2097258 2099465 0 3.2098206.2098815.3.2094815.2095311 3 2098206 2098815 3 2094815 2095311 | 8 
0.40 GE16479-PA 6343 2093679 2095570 1 3.2098206.2098815.3.2094815.2095311 3 2098206 2098815 3 2094815 2095311 | 8 
0.04 GE16487-PA 6351 1971432 1977102 0 3.1972857.1973049.3.1972849.1972962 3 1972857 1973049 3 1972849 1972962 | 3 5 16 
0.05 GE16505-PA 6368 20963 47705 0 1.35332.35760.1.34508.35511 1 35332 35760 1 34508 35511 | 5 
0.21 GE16527-PA 6388 8644 14684 0 1.9384.9937.1.6211.6536 1 9384 9937 1 6211 6536 | 2 
0.27 GE16580-PA 6440 349543 350965 0 3.349453.349922.3.349074.349510 3 349453 349922 3 349074 349510 | 3 
0.00 GE16583-PA 6443 310856 313196 0 3.310790.310866.3.303209.303285 3 310790 310866 3 303209 303285 | 3 
0.96 GE16584-PA 6444 303049 307505 1 3.310790.310866.3.303209.303285 3 310790 310866 3 303209 303285 | 3 
0.02 GE16590-PA 6450 146812 157680 1 3.157832.158134.3.157495.157939 3 157832 158134 3 157495 157939 | 10 
0.03 GE16609-PA 6468 196162 196767 0 3.196838.197147.3.196749.197080 3 196838 197147 3 196749 197080 | 10 
1.0 GE16614-PA 6472 307859 310388 1 3.310790.310866.3.303209.303285 3 310790 310866 3 303209 303285 | 3 
0.01 GE16619-PA 6478 329960 349345 0 3.349453.349922.3.349074.349510 3 349453 349922 3 349074 349510 | 3 
0.02 GE16620-PA 6479 375484 389050 0 3.377943.378134.3.377861.378120 3 377943 378134 3 377861 378120 | 4 
0.38 GE16626-PA 6484 145619 146929 0 1.147139.147628.1.146434.147000 1 147139 147628 1 146434 147000 | 9 
0.04 GE16637-PA 6495 152261 191808 0 1.171112.171836.1.170361.171710 1 171112 171836 1 170361 171710 | 20 
0.43 GE16652-PA 6511 803935 804252 0 3.804667.805354.3.804116.804495 3 804667 805354 3 804116 804495 | 1 2 10 
1.0 GE16653-PA 6512 804995 805330 1 3.804667.805354.3.804116.804495 3 804667 805354 3 804116 804495 | 1 2 10 
1.0 GE16653-PA 6512 804995 805330 1 3.805505.805608.3.804465.804766 3 805505 805608 3 804465 804766 | 8 
0.10 GE16764-PA 6617 2535990 2539278 0 3.2540770.2540881.3.2538959.2539580 3 2540770 2540881 3 2538959 2539580 | 1 6 9 
0.81 GE16765-PA 6619 2539434 2541217 1 3.2540770.2540881.3.2538959.2539580 3 2540770 2540881 3 2538959 2539580 | 1 6 9 
0.32 GE16771-PA 6625 2616681 2627084 0 3.2628671.2628942.3.2623733.2624010 3 2628671 2628942 3 2623733 2624010 | 14 
0.01 GE16810-PA 6663 3015239 3047233 0 3.3032492.3032665.3.3032371.3032637 3 3032492 3032665 3 3032371 3032637 | 1 
0.26 GE16893-PA 6744 5014020 5021298 0 3.5021708.5021799.3.5019390.5019506 3 5021708 5021799 3 5019390 5019506 | 20 
1.0 GE16953-PA 6804 6114667 6115537 1 3.6115308.6115616.3.6114019.6114277 3 6115308 6115616 3 6114019 6114277 | 13 
1.0 GE16976-PA 6825 6293988 6301987 1 3.6304282.6304424.3.6291586.6291662 3 6304282 6304424 3 6291586 6291662 | 3 
0.13 GE16989-PA 6838 6397454 6406870 0 3.6408287.6408640.3.6405651.6405949 3 6408287 6408640 3 6405651 6405949 | 4 
0.02 GE17025-PA 6874 6826628 6845137 0 3.6845281.6845813.3.6844781.6845282 3 6845281 6845813 3 6844781 6845282 | 9 
0.12 GE17066-PA 6915 7527407 7532822 0 3.7532035.7532616.3.7531990.7532318 3 7532035 7532616 3 7531990 7532318 | 3 5 6 9 10 14 18 20 
0.05 GE17083-PA 6932 7713250 7718045 0 3.7715985.7716145.3.7715915.7716134 3 7715985 7716145 3 7715915 7716134 | 12 18 
0.61 GE17116-PA 6964 8317817 8319709 0 3.8318159.8319291.3.8318145.8319276 3 8318159 8319291 3 8318145 8319276 | 1 2 3 5 7 8 9 10 11 15 16 20 
0.64 GE17140-PA 6987 8516207 8516953 0 3.8517617.8517915.3.8516478.8516867 3 8517617 8517915 3 8516478 8516867 | 1 
1.0 GE17142-PA 6989 8629113 8629857 1 3.8645072.8645156.3.8626278.8626390 3 8645072 8645156 3 8626278 8626390 | 12 
0.04 GE17157-PA 7004 8949039 9036107 0 3.8962255.8962738.3.8959461.8959526 3 8962255 8962738 3 8959461 8959526 | 7 
0.04 GE17158-PA 7005 9065788 9100254 0 3.9092348.9093590.3.9092346.9093559 3 9092348 9093590 3 9092346 9093559 | 4 9 12 
0.13 GE17158-PA 7005 9065788 9100254 0 3.9093057.9093202.3.9088715.9088823 3 9093057 9093202 3 9088715 9088823 | 8 11 
0.46 GE17162-PA 7009 9153604 9155189 1 3.9154041.9154332.3.9152733.9153044 3 9154041 9154332 3 9152733 9153044 | 7 
0.55 GE17176-PA 7023 9414011 9416823 1 3.9415000.9415570.3.9412662.9413201 3 9415000 9415570 3 9412662 9413201 | 6 
1.0 GE17195-PA 7041 9656470 9657465 1 3.9659843.9660152.3.9653841.9654118 3 9659843 9660152 3 9653841 9654118 | 14 
0.00 GE17209-PA 7054 9813453 9830320 0 3.9830833.9831132.3.9830266.9830546 3 9830833 9831132 3 9830266 9830546 | 14 
0.02 GE17209-PA 7054 9813453 9830320 0 3.9831266.9831752.3.9829925.9830333 3 9831266 9831752 3 9829925 9830333 | 10 
0.42 GE17211-PA 7056 9831317 9832354 1 3.9831266.9831752.3.9829925.9830333 3 9831266 9831752 3 9829925 9830333 | 10 
0.14 GE17248-PA 7093 10108172 10111960 0 3.10112842.10113143.3.10111434.10111749 3 10112842 10113143 3 10111434 10111749 | 15 
0.33 GE17290-PA 7133 10693567 10693872 0 3.10693812.10694086.3.10693772.10694046 3 10693812 10694086 3 10693772 10694046 | 3 13 
0.25 GE17325-PA 7168 11164195 11166741 0 3.11165567.11165785.3.11165151.11165723 3 11165567 11165785 3 11165151 11165723 | 7 10 
0.04 GE17429-PA 7270 1157940 1162313 0 1.1162333.1162631.1.1162125.1162434 1 1162333 1162631 1 1162125 1162434 | 15 
0.00 GE17432-PA 7272 12607410 12656236 0 3.12616202.12616299.3.12616185.12616296 3 12616202 12616299 3 12616185 12616296 | 6 8 17 
0.50 GE17457-PA 7296 12985407 12987109 0 3.12989850.12990262.3.12986257.12986679 3 12989850 12990262 3 12986257 12986679 | 3 
1.0 GE17463-PA 7302 13147813 13148513 1 3.13148448.13148951.3.13146906.13147221 3 13148448 13148951 3 13146906 13147221 | 6 
0.05 GE17480-PA 7319 13288569 13294728 0 3.13290578.13290857.3.13290547.13290650 3 13290578 13290857 3 13290547 13290650 | 16 
0.34 GE17507-PA 7346 13544432 13549555 0 3.13545131.13546858.3.13545130.13546857 3 13545131 13546858 3 13545130 13546857 | 9 
0.01 GE17569-PA 7405 14713920 14733754 0 3.14729201.14729420.3.14729126.14729408 3 14729201 14729420 3 14729126 14729408 | 4 7 10 18 20 
0.16 GE17610-PA 7446 15170252 15175029 1 3.15169832.15171000.3.15169824.15170999 3 15169832 15171000 3 15169824 15170999 | 19 
0.00 GE17662-PA 7497 15859075 15907988 0 3.15899260.15899373.3.15899218.15899307 3 15899260 15899373 3 15899218 15899307 | 9 
0.02 GE17667-PA 7502 15937548 15942576 0 3.15939320.15939400.3.15939296.15939374 3 15939320 15939400 3 15939296 15939374 | 18 
0.21 GE17746-PA 7575 17291416 17296863 0 3.17293359.17294520.3.17293356.17294422 3 17293359 17294520 3 17293356 17294422 | 4 
0.30 GE17754-PA 7583 17354859 17357332 0 3.17356253.17356997.3.17356252.17356995 3 17356253 17356997 3 17356252 17356995 | 5 
0.31 GE17775-PA 7604 17668809 17672167 0 3.17669161.17670186.3.17669144.17670182 3 17669161 17670186 3 17669144 17670182 | 8 
0.59 GE17789-PA 7617 17806137 17806521 0 3.17806625.17807117.3.17806295.17806740 3 17806625 17807117 3 17806295 17806740 | 19 
1.0 GE17790-PA 7618 17806597 17807058 1 3.17806625.17807117.3.17806295.17806740 3 17806625 17807117 3 17806295 17806740 | 19 
0.14 GE17813-PA 7639 18351562 18353479 0 3.18352201.18352385.3.18352108.18352339 3 18352201 18352385 3 18352108 18352339 | 2 3 4 6 7 9 13 15 16 17 18 19 
1.0 GE17829-PA 7654 18566798 18568275 1 3.18567783.18568426.3.18564946.18565252 3 18567783 18568426 3 18564946 18565252 | 8 
0.03 GE17841-PA 7665 18809395 18822595 0 3.18810211.18810616.3.18810158.18810588 3 18810211 18810616 3 18810158 18810588 | 1 3 5 9 10 11 13 
0.07 GE17843-PA 7667 18854866 18874268 0 3.18860384.18860685.3.18859327.18859628 3 18860384 18860685 3 18859327 18859628 | 13 
1.0 GE17861-PA 7682 19313388 19314397 1 3.19315556.19315826.3.19312815.19313108 3 19315556 19315826 3 19312815 19313108 | 14 
0.35 GE17862-PA 7685 19314819 19317687 1 3.19315556.19315826.3.19312815.19313108 3 19315556 19315826 3 19312815 19313108 | 14 
0.02 GE17889-PA 7712 2002910 2015258 0 1.2019043.2019346.1.2014960.2015365 1 2019043 2019346 1 2014960 2015365 | 12 
0.02 GE17906-PA 7729 20168381 20179102 0 3.20170638.20170855.3.20170631.20170836 3 20170638 20170855 3 20170631 20170836 | 1 3 
0.42 GE17911-PA 7734 2031232 2033212 0 1.2036509.2036899.1.2032386.2032780 1 2036509 2036899 1 2032386 2032780 | 12 
0.01 GE17941-PA 7762 21332339 21353045 0 3.21336423.21336576.3.21336341.21336566 3 21336423 21336576 3 21336341 21336566 | 5 
1.0 GE17944-PA 7765 21371595 21374710 1 3.21379098.21379466.3.21371399.21371684 3 21379098 21379466 3 21371399 21371684 | 12 
0.00 GE17947-PA 7768 21466374 21627932 0 3.21516568.21516699.3.21516552.21516684 3 21516568 21516699 3 21516552 21516684 | 15 18 
0.00 GE17947-PA 7768 21466374 21627932 0 3.21578899.21579133.3.21578857.21578977 3 21578899 21579133 3 21578857 21578977 | 6 13 
0.05 GE17951-PA 7772 21648284 21692633 0 3.21669504.21670031.3.21667761.21668211 3 21669504 21670031 3 21667761 21668211 | 10 
1.0 GE18097-PA 7874 6638584 6638691 1 2.6642076.6642624.2.6637538.6637825 2 6642076 6642624 2 6637538 6637825 | 12 
0.19 GE18099-PA 7876 4496447 4497778 0 2.4496080.4496695.2.4493045.4493762 2 4496080 4496695 2 4493045 4493762 | 9 
0.04 GE18173-PA 7934 2666468 2712804 0 1.2669072.2669297.1.2667406.2667667 1 2669072 2669297 1 2667406 2667667 | 15 
0.18 GE18174-PA 7935 2731068 2734622 1 1.2731351.2731718.1.2726172.2726441 1 2731351 2731718 1 2726172 2726441 | 9 
0.03 GE18254-PA 8014 3746817 3753658 0 1.3748554.3748779.1.3748543.3748764 1 3748554 3748779 1 3748543 3748764 | 8 15 18 19 
0.41 GE18269-PA 8029 4025760 4027177 1 1.4025772.4026346.1.4024479.4024794 1 4025772 4026346 1 4024479 4024794 | 15 
1.0 GE18271-PA 8031 4141633 4142711 1 1.4142560.4143127.1.4137997.4138387 1 4142560 4143127 1 4137997 4138387 | 10 
0.04 GE18272-PA 8032 4143032 4145466 1 1.4142560.4143127.1.4137997.4138387 1 4142560 4143127 1 4137997 4138387 | 10 
0.02 GE18278-PA 8038 4325898 4352186 0 1.4351736.4352527.1.4351735.4352525 1 4351736 4352527 1 4351735 4352525 | 8 
1.0 GE18305-PA 8065 4770775 4771302 1 1.4771381.4771771.1.4764717.4764989 1 4771381 4771771 1 4764717 4764989 | 1 
0.29 GE18327-PA 8085 5025438 5030076 0 1.5026262.5027602.1.5026261.5027601 1 5026262 5027602 1 5026261 5027601 | 8 
1.0 GE18330-PA 8088 5056725 5057114 1 1.5058538.5058911.1.5056039.5056333 1 5058538 5058911 1 5056039 5056333 | 5 
0.17 GE18374-PA 8131 5715766 5717565 0 1.5721092.5721296.1.5717253.5717668 1 5721092 5721296 1 5717253 5717668 | 2 
1.0 GE18386-PA 8143 5945687 5947890 1 1.5948687.5949108.1.5945083.5945453 1 5948687 5949108 1 5945083 5945453 | 1 
1.0 GE18398-PA 8155 6040049 6043384 1 1.6043556.6043864.1.6038979.6039244 1 6043556 6043864 1 6038979 6039244 | 20 
0.01 GE18427-PA 8184 6303766 6328975 0 1.6335042.6335333.1.6328720.6329087 1 6335042 6335333 1 6328720 6329087 | 4 
0.41 GE18428-PA 8185 6329494 6343774 1 1.6335042.6335333.1.6328720.6329087 1 6335042 6335333 1 6328720 6329087 | 4 
1.0 GE18452-PA 8208 6553804 6555209 1 1.6556629.6556843.1.6552459.6552584 1 6556629 6556843 1 6552459 6552584 | 2 
0.14 GE18453-PA 8209 6556621 6558194 1 1.6556629.6556843.1.6552459.6552584 1 6556629 6556843 1 6552459 6552584 | 2 
0.82 GE18468-PA 8222 6925328 6926675 1 1.6925831.6926435.1.6924773.6925269 1 6925831 6926435 1 6924773 6925269 | 9 
0.00 GE18473-PA 8227 6977897 7029756 0 1.6985884.6986047.1.6985875.6986038 1 6985884 6986047 1 6985875 6986038 | 1 18 
0.07 GE18473-PA 8227 6977897 7029756 0 1.6992545.6992932.1.6989219.6989519 1 6992545 6992932 1 6989219 6989519 | 18 
0.57 GE18474-PA 8228 7042903 7046387 0 1.7045412.7045555.1.7043554.7043654 1 7045412 7045555 1 7043554 7043654 | 7 
0.82 GE18474-PA 8228 7042903 7046387 0 1.7046917.7048586.1.7043543.7046543 1 7046917 7048586 1 7043543 7046543 | 3 5 7 9 10 
0.86 GE18475-PA 8229 7047040 7048833 1 1.7046917.7048586.1.7043543.7046543 1 7046917 7048586 1 7043543 7046543 | 3 5 7 9 10 
0.13 GE18476-PA 8230 7049425 7053623 0 1.7050847.7051059.1.7050512.7051021 1 7050847 7051059 1 7050512 7051021 | 15 18 
0.05 GE18476-PA 8230 7049425 7053623 0 1.7051881.7052051.1.7051842.7052042 1 7051881 7052051 1 7051842 7052042 | 1 2 5 6 7 8 9 10 11 14 17 18 19 20 
0.98 GE18487-PA 8241 7166762 7170099 0 1.7171552.7171789.1.7166837.7167015 1 7171552 7171789 1 7166837 7167015 | 2 
0.04 GE18524-PA 8277 7762545 7769544 0 1.7766216.7766317.1.7766072.7766204 1 7766216 7766317 1 7766072 7766204 | 12 
0.01 GE18577-PA 8328 8572840 8589287 0 1.8575672.8575858.1.8575627.8575842 1 8575672 8575858 1 8575627 8575842 | 1 
0.13 GE18648-PA 8398 9806882 9808083 0 1.9808424.9808680.1.9807924.9808177 1 9808424 9808680 1 9807924 9808177 | 15 
0.07 GE18649-PA 8399 9808657 9808986 1 1.9808424.9808680.1.9807924.9808177 1 9808424 9808680 1 9807924 9808177 | 15 
0.05 GE18651-PA 8401 9818332 9821476 1 1.9818249.9818484.1.9816090.9816391 1 9818249 9818484 1 9816090 9816391 | 13 
0.16 GE18653-PA 8403 9827268 9833349 1 1.9827909.9828235.1.9824910.9825257 1 9827909 9828235 1 9824910 9825257 | 15 
0.03 GE18669-PA 8419 9966651 9967553 0 1.9967603.9967853.1.9967527.9967838 1 9967603 9967853 1 9967527 9967838 | 4 12 15 19 
0.20 GE18712-PA 8462 10555563 10556670 1 1.10555312.10555787.1.10552474.10552935 1 10555312 10555787 1 10552474 10552935 | 3 
0.10 GE18810-PA 8557 11616327 11618909 0 1.11620666.11620744.1.11618652.11618950 1 11620666 11620744 1 11618652 11618950 | 6 
0.90 GE18810-PA 8557 11616327 11618909 0 1.11622762.11622870.1.11616597.11616717 1 11622762 11622870 1 11616597 11616717 | 2 
0.92 GE18810-PA 8557 11616327 11618909 0 1.11627079.11627893.1.11616544.11616850 1 11627079 11627893 1 11616544 11616850 | 2 3 6 8 9 13 18 19 
0.89 GE18810-PA 8557 11616327 11618909 0 1.11633498.11633710.1.11616623.11616838 1 11633498 11633710 1 11616623 11616838 | 4 
0.05 GE18811-PA 8558 11622715 11625875 1 1.11622762.11622870.1.11616597.11616717 1 11622762 11622870 1 11616597 11616717 | 2 
1.0 GE18811-PA 8558 11622715 11625875 1 1.11627079.11627893.1.11616544.11616850 1 11627079 11627893 1 11616544 11616850 | 2 3 6 8 9 13 18 19 
0.59 GE18811-PA 8558 11622715 11625875 0 1.11627795.11627896.1.11623999.11624370 1 11627795 11627896 1 11623999 11624370 | 5 
1.0 GE18811-PA 8558 11622715 11625875 1 1.11633498.11633710.1.11616623.11616838 1 11633498 11633710 1 11616623 11616838 | 4 
1.0 GE18811-PA 8558 11622715 11625875 1 1.11634394.11635209.1.11619990.11620511 1 11634394 11635209 1 11619990 11620511 | 6 
0.37 GE18811-PA 8558 11622715 11625875 0 1.11634457.11635716.1.11624699.11626040 1 11634457 11635716 1 11624699 11626040 | 3 15 
0.17 GE18812-PA 8559 11627448 11630072 1 1.11627079.11627893.1.11616544.11616850 1 11627079 11627893 1 11616544 11616850 | 2 3 6 8 9 13 18 19 
0.17 GE18812-PA 8559 11627448 11630072 1 1.11627795.11627896.1.11623999.11624370 1 11627795 11627896 1 11623999 11624370 | 5 
1.0 GE18812-PA 8559 11627448 11630072 1 1.11633498.11633710.1.11616623.11616838 1 11633498 11633710 1 11616623 11616838 | 4 
1.0 GE18812-PA 8559 11627448 11630072 1 1.11634394.11635209.1.11619990.11620511 1 11634394 11635209 1 11619990 11620511 | 6 
1.0 GE18812-PA 8559 11627448 11630072 1 1.11634457.11635716.1.11624699.11626040 1 11634457 11635716 1 11624699 11626040 | 3 15 
0.47 GE18812-PA 8559 11627448 11630072 0 1.11634571.11634750.1.11628837.11628947 1 11634571 11634750 1 11628837 11628947 | 5 
1.0 GE18813-PA 8560 11630722 11632665 1 1.11633498.11633710.1.11616623.11616838 1 11633498 11633710 1 11616623 11616838 | 4 
1.0 GE18813-PA 8560 11630722 11632665 1 1.11634394.11635209.1.11619990.11620511 1 11634394 11635209 1 11619990 11620511 | 6 
1.0 GE18813-PA 8560 11630722 11632665 1 1.11634457.11635716.1.11624699.11626040 1 11634457 11635716 1 11624699 11626040 | 3 15 
1.0 GE18813-PA 8560 11630722 11632665 1 1.11634571.11634750.1.11628837.11628947 1 11634571 11634750 1 11628837 11628947 | 5 
0.07 GE18814-PA 8561 11633536 11636113 1 1.11633498.11633710.1.11616623.11616838 1 11633498 11633710 1 11616623 11616838 | 4 
0.65 GE18814-PA 8561 11633536 11636113 1 1.11634394.11635209.1.11619990.11620511 1 11634394 11635209 1 11619990 11620511 | 6 
0.85 GE18814-PA 8561 11633536 11636113 1 1.11634457.11635716.1.11624699.11626040 1 11634457 11635716 1 11624699 11626040 | 3 15 
0.47 GE18814-PA 8561 11633536 11636113 1 1.11634571.11634750.1.11628837.11628947 1 11634571 11634750 1 11628837 11628947 | 5 
0.04 GE18829-PA 8576 11861035 11913081 0 1.11872743.11872819.1.11870953.11871029 1 11872743 11872819 1 11870953 11871029 | 8 
0.10 GE18829-PA 8576 11861035 11913081 0 1.11897611.11898061.1.11893109.11893609 1 11897611 11898061 1 11893109 11893609 | 7 
0.00 GE18829-PA 8576 11861035 11913081 0 1.11903941.11904007.1.11903924.11903996 1 11903941 11904007 1 11903924 11903996 | 20 
0.09 GE18834-PA 8581 12013237 12014676 1 1.12013200.12013371.1.12012286.12012594 1 12013200 12013371 1 12012286 12012594 | 15 
0.00 GE18846-PA 8593 12171792 12192042 0 1.12184382.12184462.1.12184365.12184455 1 12184382 12184462 1 12184365 12184455 | 11 
0.08 GE18890-PA 8637 12693080 12696161 0 1.12695127.12695203.1.12694947.12695023 1 12695127 12695203 1 12694947 12695023 | 4 
1.0 GE18918-PA 8665 12980892 12982445 1 1.12982836.12983013.1.12979610.12979690 1 12982836 12983013 1 12979610 12979690 | 7 
0.15 GE18932-PA 8679 13057330 13059185 0 1.13059816.13060325.1.13058912.13059331 1 13059816 13060325 1 13058912 13059331 | 9 
0.10 GE18933-PA 8680 13060166 13061800 1 1.13059816.13060325.1.13058912.13059331 1 13059816 13060325 1 13058912 13059331 | 9 
0.01 GE18984-PA 8731 13541205 13566694 0 1.13550062.13550138.1.13549998.13550112 1 13550062 13550138 1 13549998 13550112 | 10 14 
0.55 GE18995-PA 8741 13658218 13658993 0 1.13660222.13660529.1.13658567.13658853 1 13660222 13660529 1 13658567 13658853 | 11 13 17 19 
0.09 GE19007-PA 8753 13927104 13979211 0 1.13932709.13933226.1.13928694.13928787 1 13932709 13933226 1 13928694 13928787 | 7 12 15 19 20 
0.02 GE19012-PA 8758 13997668 14039539 0 1.14025854.14026620.1.14025853.14026618 1 14025854 14026620 1 14025853 14026618 | 5 
0.55 GE19043-PA 8788 14843873 14844928 0 1.14850023.14850368.1.14844348.14844538 1 14850023 14850368 1 14844348 14844538 | 2 
1.0 GE19044-PA 8790 14846860 14847319 1 1.14850023.14850368.1.14844348.14844538 1 14850023 14850368 1 14844348 14844538 | 2 
1.0 GE19045-PA 8791 14848001 14848261 1 1.14850023.14850368.1.14844348.14844538 1 14850023 14850368 1 14844348 14844538 | 2 
0.75 GE19075-PA 8819 15376672 15379404 0 1.15379716.15379792.1.15377363.15377439 1 15379716 15379792 1 15377363 15377439 | 8 
0.02 GE19116-PA 8860 15789110 15806842 0 1.15790979.15791096.1.15790816.15790935 1 15790979 15791096 1 15790816 15790935 | 4 
0.06 GE19116-PA 8860 15789110 15806842 0 1.15826658.15826734.1.15805791.15805867 1 15826658 15826734 1 15805791 15805867 | 7 
0.43 GE19139-PA 8883 16220132 16221283 0 1.16227302.16227643.1.16220785.16221028 1 16227302 16227643 1 16220785 16221028 | 14 
1.0 GE19140-PA 8884 16222082 16223334 1 1.16227302.16227643.1.16220785.16221028 1 16227302 16227643 1 16220785 16221028 | 14 
1.0 GE19141-PA 8885 16224657 16225939 1 1.16227302.16227643.1.16220785.16221028 1 16227302 16227643 1 16220785 16221028 | 14 
1.0 GE19142-PA 8886 16232920 16233448 1 1.16249054.16249130.1.16226071.16226147 1 16249054 16249130 1 16226071 16226147 | 4 
0.28 GE19172-PA 8916 16627878 16631265 1 1.16627715.16628834.1.16627714.16628831 1 16627715 16628834 1 16627714 16628831 | 8 
0.92 GE19181-PA 8925 16702672 16705402 0 1.16705402.16705735.1.16702879.16703127 1 16705402 16705735 1 16702879 16703127 | 18 
0.63 GE19208-PA 8951 17112059 17113635 0 1.17115747.17115957.1.17112645.17112894 1 17115747 17115957 1 17112645 17112894 | 15 16 
1.0 GE19209-PA 8952 17114026 17115507 1 1.17115747.17115957.1.17112645.17112894 1 17115747 17115957 1 17112645 17112894 | 15 16 
0.70 GE19225-PA 8968 17288507 17288710 1 1.17288572.17288648.1.17288040.17288116 1 17288572 17288648 1 17288040 17288116 | 4 
0.17 GE19240-PA 8983 17473856 17478527 0 1.17483321.17483758.1.17477743.17478248 1 17483321 17483758 1 17477743 17478248 | 2 8 9 
0.50 GE19241-PA 8984 17479012 17480008 0 1.17482461.17482694.1.17479513.17479655 1 17482461 17482694 1 17479513 17479655 | 2 
1.0 GE19241-PA 8984 17479012 17480008 1 1.17483321.17483758.1.17477743.17478248 1 17483321 17483758 1 17477743 17478248 | 2 8 9 
0.18 GE19269-PA 9012 17829494 17831552 1 1.17829659.17829872.1.17827409.17827832 1 17829659 17829872 1 17827409 17827832 | 6 
0.01 GE19343-PA 9086 18659700 18662430 0 1.18662541.18663086.1.18662414.18663084 1 18662541 18663086 1 18662414 18663084 | 4 
0.08 GE19344-PA 9087 18662806 18666326 1 1.18662541.18663086.1.18662414.18663084 1 18662541 18663086 1 18662414 18663084 | 4 
0.02 GE19353-PA 9096 18802807 18821647 0 1.18818051.18818330.1.18818028.18818313 1 18818051 18818330 1 18818028 18818313 | 3 20 
0.13 GE19355-PA 9098 18829796 18837258 0 1.18841101.18841517.1.18836291.18836782 1 18841101 18841517 1 18836291 18836782 | 1 
0.03 GE19363-PA 9105 18963310 18987165 0 1.18964423.18964734.1.18963919.18964087 1 18964423 18964734 1 18963919 18964087 | 14 
0.08 GE19366-PA 9108 19000954 19014675 0 1.19007736.19008777.1.19007735.19008775 1 19007736 19008777 1 19007735 19008775 | 18 
0.07 GE19377-PA 9119 19397480 19434684 0 1.19413331.19413751.1.19411327.19411708 1 19413331 19413751 1 19411327 19411708 | 15 
1.0 GE19381-PA 9123 19461298 19461578 1 1.19462603.19462891.1.19460653.19460948 1 19462603 19462891 1 19460653 19460948 | 2 
1.0 GE19381-PA 9123 19461298 19461578 1 1.19484395.19484541.1.19461256.19461395 1 19484395 19484541 1 19461256 19461395 | 6 
1.0 GE19382-PA 9124 19464863 19468475 1 1.19484395.19484541.1.19461256.19461395 1 19484395 19484541 1 19461256 19461395 | 6 
1.0 GE19383-PA 9125 19482073 19482326 1 1.19484395.19484541.1.19461256.19461395 1 19484395 19484541 1 19461256 19461395 | 6 
0.17 GE19397-PA 9139 19714727 19715570 0 1.19715783.19716275.1.19715424.19715864 1 19715783 19716275 1 19715424 19715864 | 19 
0.06 GE19410-PA 9152 20059885 20064535 1 1.20059876.20060145.1.20057880.20058171 1 20059876 20060145 1 20057880 20058171 | 15 
0.01 GE19415-PA 9157 20189161 20214263 0 1.20204240.20204525.1.20204190.20204489 1 20204240 20204525 1 20204190 20204489 | 19 
0.17 GE19423-PA 9165 20400051 20406750 0 1.20408178.20408626.1.20405582.20405880 1 20408178 20408626 1 20405582 20405880 | 11 
1.0 GE19424-PA 9166 20407661 20408298 1 1.20408178.20408626.1.20405582.20405880 1 20408178 20408626 1 20405582 20405880 | 11 
0.14 GE19428-PA 9170 20516926 20518558 0 1.20524698.20525187.1.20518336.20518814 1 20524698 20525187 1 20518336 20518814 | 19 
0.87 GE19429-PA 9171 20523985 20525361 1 1.20524698.20525187.1.20518336.20518814 1 20524698 20525187 1 20518336 20518814 | 19 
0.10 GE19432-PA 9174 20572466 20583002 0 1.20585380.20585780.1.20581913.20582221 1 20585380 20585780 1 20581913 20582221 | 19 
0.02 GE19437-PA 9179 20667427 20677331 0 1.20669313.20669463.1.20669217.20669359 1 20669313 20669463 1 20669217 20669359 | 16 18 
0.10 GE19441-PA 9183 20861862 20871761 0 1.20867753.20868709.1.20867709.20867864 1 20867753 20868709 1 20867709 20867864 | 2 3 4 5 7 8 9 10 11 12 13 14 15 16 17 18 19 
0.24 GE19441-PA 9183 20861862 20871761 0 1.20875016.20875360.1.20869428.20869711 1 20875016 20875360 1 20869428 20869711 | 12 19 
0.04 GE19446-PA 9188 21050865 21056447 0 1.21051614.21051807.1.21051596.21051792 1 21051614 21051807 1 21051596 21051792 | 2 3 8 9 10 12 
0.48 GE19465-PA 9206 22205079 22205351 1 1.22205097.22205208.1.22202637.22202757 1 22205097 22205208 1 22202637 22202757 | 11 
0.11 GE19469-PA 9210 24046655 24085890 0 0.24064243.24064564.0.24060323.24060648 0 24064243 24064564 0 24060323 24060648 | 5 
0.41 GE19498-PA 9238 23162790 23163137 0 0.23162791.23162933.0.23153724.23153807 0 23162791 23162933 0 23153724 23153807 | 8 
1.0 GE19499-PA 9239 23154836 23155213 1 0.23162791.23162933.0.23153724.23153807 0 23162791 23162933 0 23153724 23153807 | 8 
0.03 GE19606-PA 9343 21021913 21027547 0 0.21026972.21027056.0.21026892.21027049 0 21026972 21027056 0 21026892 21027049 | 5 
0.13 GE19607-PA 9344 21011514 21015846 0 0.21014137.21014444.0.21013871.21014442 0 21014137 21014444 0 21013871 21014442 | 9 
0.60 GE19619-PA 9357 20860167 20862334 0 0.20861382.20861465.0.20848448.20848572 0 20861382 20861465 0 20848448 20848572 | 9 
0.92 GE19620-PA 9358 20846781 20848855 1 0.20859901.20859977.0.20846937.20847013 0 20859901 20859977 0 20846937 20847013 | 4 
0.20 GE19620-PA 9358 20846781 20848855 1 0.20861382.20861465.0.20848448.20848572 0 20861382 20861465 0 20848448 20848572 | 9 
1.0 GE19682-PA 9413 20112648 20117044 1 0.20121517.20121616.0.20111729.20111816 0 20121517 20121616 0 20111729 20111816 | 1 
0.30 GE19737-PA 9467 19259915 19305046 0 0.19288214.19288918.0.19275592.19276555 0 19288214 19288918 0 19275592 19276555 | 9 
0.16 GE19920-PA 9648 16534158 16548996 0 0.16536305.16536465.0.16520655.16520771 0 16536305 16536465 0 16520655 16520771 | 11 18 
0.01 GE19933-PA 9660 16179964 16190801 0 0.16180253.16180314.0.16180236.16180311 0 16180253 16180314 0 16180236 16180311 | 7 
0.33 GE19933-PA 9660 16179964 16190801 0 0.16188897.16189127.0.16185603.16185842 0 16188897 16189127 0 16185603 16185842 | 4 
0.14 GE19944-PA 9671 15946720 15948063 0 0.15946815.15946907.0.15944832.15944915 0 15946815 15946907 0 15944832 15944915 | 17 
1.0 GE19944-PA 9671 15946720 15948063 1 0.15947112.15948170.0.15944998.15946168 0 15947112 15948170 0 15944998 15946168 | 8 9 
1.0 GE19946-PA 9673 21993646 21994125 1 1.22000815.22000988.1.21985242.21985431 1 22000815 22000988 1 21985242 21985431 | 16 18 
0.71 GE19947-PA 9674 15944435 15945802 1 0.15946815.15946907.0.15944832.15944915 0 15946815 15946907 0 15944832 15944915 | 17 
0.59 GE19947-PA 9674 15944435 15945802 1 0.15947112.15948170.0.15944998.15946168 0 15947112 15948170 0 15944998 15946168 | 8 9 
1.0 GE19967-PA 9693 21961554 21962045 1 1.21969806.21970142.1.21956133.21956474 1 21969806 21970142 1 21956133 21956474 | 7 8 10 
1.0 GE19995-PA 9721 15026083 15026322 1 0.15025692.15026407.0.15023729.15024383 0 15025692 15026407 0 15023729 15024383 | 1 3 5 11 19 
0.31 GE19996-PA 9722 15023564 15023803 1 0.15025692.15026407.0.15023729.15024383 0 15025692 15026407 0 15023729 15024383 | 1 3 5 11 19 
0.07 GE20009-PA 9735 21945413 21945631 0 1.21945284.21945428.1.21938658.21938763 1 21945284 21945428 1 21938658 21938763 | 13 19 
0.02 GE20015-PA 9741 14664705 14680852 0 0.14666255.14666591.0.14666251.14666590 0 14666255 14666591 0 14666251 14666590 | 9 
0.91 GE20019-PA 9745 14602829 14604576 1 0.14604642.14605035.0.14602982.14603092 0 14604642 14605035 0 14602982 14603092 | 9 
1.0 GE20076-PA 9801 13165200 13166216 1 0.13183408.13183484.0.13159657.13159733 0 13183408 13183484 0 13159657 13159733 | 5 
1.0 GE20077-PA 9802 13163013 13163355 1 0.13183408.13183484.0.13159657.13159733 0 13183408 13183484 0 13159657 13159733 | 5 
1.0 GE20090-PA 9815 21812745 21812966 1 1.21813652.21814176.1.21809552.21810075 1 21813652 21814176 1 21809552 21810075 | 5 7 
0.03 GE20094-PA 9819 12893560 12900285 0 0.12894474.12894671.0.12894471.12894670 0 12894474 12894671 0 12894471 12894670 | 8 11 
0.13 GE20111-PA 9834 21779876 21799597 0 1.21782088.21782352.1.21767680.21767809 1 21782088 21782352 1 21767680 21767809 | 9 
0.99 GE20117-PA 9840 12545471 12546610 0 0.12546397.12546601.0.12544750.12544838 0 12546397 12546601 0 12544750 12544838 | 1 
1.0 GE20140-PA 9861 12233184 12234296 1 0.12238342.12238883.0.12231658.12232071 0 12238342 12238883 0 12231658 12232071 | 8 
1.0 GE20142-PA 9863 21756437 21756726 1 1.21758691.21758851.1.21750798.21750911 1 21758691 21758851 1 21750798 21750911 | 15 
0.27 GE20148-PA 9869 12174931 12177706 0 0.12175409.12175684.0.12173462.12173763 0 12175409 12175684 0 12173462 12173763 | 11 
0.22 GE20162-PA 9883 11974729 11976777 1 0.11979022.11979310.0.11976337.11976578 0 11979022 11979310 0 11976337 11976578 | 12 
0.29 GE20182-PA 9905 11790246 11794047 0 0.11791821.11792896.0.11791812.11792887 0 11791821 11792896 0 11791812 11792887 | 2 8 9 12 15 19 
1.0 GE20213-PA 9935 11535371 11535637 1 0.11537002.11537096.0.11535053.11535271 0 11537002 11537096 0 11535053 11535271 | 10 
0.62 GE20247-PA 9968 11084631 11086058 0 0.11084055.11085513.0.11082344.11083723 0 11084055 11085513 0 11082344 11083723 | 2 3 6 8 9 10 17 19 
0.97 GE20248-PA 9969 11082308 11083744 1 0.11084055.11085513.0.11082344.11083723 0 11084055 11085513 0 11082344 11083723 | 2 3 6 8 9 10 17 19 
1.0 GE20262-PA 9983 10685495 10686365 1 0.10687312.10687551.0.10684741.10685068 0 10687312 10687551 0 10684741 10685068 | 7 
1.0 GE20263-PA 9984 10684813 10685121 1 0.10687312.10687551.0.10684741.10685068 0 10687312 10687551 0 10684741 10685068 | 7 
0.01 GE20281-PA 10002 10124774 10135469 0 0.10128466.10128544.0.10128453.10128536 0 10128466 10128544 0 10128453 10128536 | 12 
0.26 GE20387-PA 10106 8373140 8393138 0 0.8389521.8389869.0.8384657.8384921 0 8389521 8389869 0 8384657 8384921 | 1 
0.05 GE20390-PA 10109 8362541 8364465 0 0.8363232.8363318.0.8363217.8363300 0 8363232 8363318 0 8363217 8363300 | 20 
0.05 GE20396-PA 10115 8256433 8287442 0 0.8280389.8281789.0.8280380.8281712 0 8280389 8281789 0 8280380 8281712 | 2 3 4 5 6 7 8 9 10 12 15 16 17 18 19 20 
0.31 GE20396-PA 10115 8256433 8287442 0 0.8280416.8281797.0.8272090.8272314 0 8280416 8281797 0 8272090 8272314 | 6 9 20 
0.63 GE20441-PA 10160 7734558 7737691 0 0.7736006.7736528.0.7731981.7732480 0 7736006 7736528 0 7731981 7732480 | 3 
1.0 GE20442-PA 10161 7733597 7734196 1 0.7736006.7736528.0.7731981.7732480 0 7736006 7736528 0 7731981 7732480 | 3 
1.0 GE20447-PA 10166 7668528 7668985 1 0.7669882.7670924.0.7665669.7666379 0 7669882 7670924 0 7665669 7666379 | 3 4 6 8 
0.13 GE20449-PA 10168 7641024 7643539 1 0.7646697.7647178.0.7643207.7643833 0 7646697 7647178 0 7643207 7643833 | 6 
0.07 GE20467-PA 10185 7335317 7341394 0 0.7337104.7337528.0.7337103.7337501 0 7337104 7337528 0 7337103 7337501 | 2 
0.68 GE20508-PA 10224 21040315 21042414 0 1.21041240.21041747.1.21039816.21040201 1 21041240 21041747 1 21039816 21040201 | 12 
1.0 GE20538-PA 10254 20967962 20970065 1 1.20971393.20971772.1.20966831.20967013 1 20971393 20971772 1 20966831 20967013 | 4 
0.04 GE20568-PA 10284 5717087 5834336 0 0.5766791.5767079.0.5762423.5762685 0 5766791 5767079 0 5762423 5762685 | 13 
0.29 GE20610-PA 10323 5057807 5060253 0 0.5058508.5058707.0.5058005.5058114 0 5058508 5058707 0 5058005 5058114 | 1 
0.59 GE20642-PA 10354 4747181 4749367 1 0.4750462.4750627.0.4748069.4748299 0 4750462 4750627 0 4748069 4748299 | 11 
0.06 GE20659-PA 10371 20604911 20640155 0 1.20627265.20627567.1.20625603.20625917 1 20627265 20627567 1 20625603 20625917 | 17 
0.03 GE20659-PA 10371 20604911 20640155 0 1.20634042.20634367.1.20633316.20633663 1 20634042 20634367 1 20633316 20633663 | 17 
0.03 GE20665-PA 10377 4498227 4498943 1 0.4499116.4499419.0.4498924.4499218 0 4499116 4499419 0 4498924 4499218 | 4 
0.13 GE20670-PA 10382 20594295 20596472 0 1.20594052.20594586.1.20592453.20592963 1 20594052 20594586 1 20592453 20592963 | 9 
1.0 GE20703-PA 10415 20519341 20520396 1 1.20524698.20525187.1.20518336.20518814 1 20524698 20525187 1 20518336 20518814 | 19 
0.28 GE20736-PA 10448 20409753 20410301 0 1.20409705.20409908.1.20409479.20409635 1 20409705 20409908 1 20409479 20409635 | 14 
0.10 GE20767-PA 10479 3199446 3200112 0 0.3198746.3199513.0.3186662.3189274 0 3198746 3199513 0 3186662 3189274 | 2 
1.0 GE20768-PA 10480 3194016 3195809 1 0.3194395.3196869.0.3185710.3187214 0 3194395 3196869 0 3185710 3187214 | 8 10 
1.0 GE20768-PA 10480 3194016 3195809 1 0.3198746.3199513.0.3186662.3189274 0 3198746 3199513 0 3186662 3189274 | 2 
0.50 GE20770-PA 10482 3191887 3193969 0 0.3192717.3192935.0.3186737.3187731 0 3192717 3192935 0 3186737 3187731 | 10 
1.0 GE20770-PA 10482 3191887 3193969 1 0.3194395.3196869.0.3185710.3187214 0 3194395 3196869 0 3185710 3187214 | 8 10 
1.0 GE20770-PA 10482 3191887 3193969 1 0.3198746.3199513.0.3186662.3189274 0 3198746 3199513 0 3186662 3189274 | 2 
1.0 GE20771-PA 10483 3190570 3190914 1 0.3192717.3192935.0.3186737.3187731 0 3192717 3192935 0 3186737 3187731 | 10 
1.0 GE20771-PA 10483 3190570 3190914 1 0.3194395.3196869.0.3185710.3187214 0 3194395 3196869 0 3185710 3187214 | 8 10 
1.0 GE20771-PA 10483 3190570 3190914 1 0.3198746.3199513.0.3186662.3189274 0 3198746 3199513 0 3186662 3189274 | 2 
1.0 GE20772-PA 10484 3189840 3190553 1 0.3192717.3192935.0.3186737.3187731 0 3192717 3192935 0 3186737 3187731 | 10 
1.0 GE20772-PA 10484 3189840 3190553 1 0.3194395.3196869.0.3185710.3187214 0 3194395 3196869 0 3185710 3187214 | 8 10 
1.0 GE20772-PA 10484 3189840 3190553 1 0.3198746.3199513.0.3186662.3189274 0 3198746 3199513 0 3186662 3189274 | 2 
1.0 GE20773-PA 10485 3188419 3188860 1 0.3188321.3189471.0.3177872.3178191 0 3188321 3189471 0 3177872 3178191 | 8 
1.0 GE20773-PA 10485 3188419 3188860 1 0.3192717.3192935.0.3186737.3187731 0 3192717 3192935 0 3186737 3187731 | 10 
1.0 GE20773-PA 10485 3188419 3188860 1 0.3194395.3196869.0.3185710.3187214 0 3194395 3196869 0 3185710 3187214 | 8 10 
1.0 GE20773-PA 10485 3188419 3188860 1 0.3198746.3199513.0.3186662.3189274 0 3198746 3199513 0 3186662 3189274 | 2 
1.0 GE20774-PA 10486 3186843 3187465 1 0.3188321.3189471.0.3177872.3178191 0 3188321 3189471 0 3177872 3178191 | 8 
1.0 GE20774-PA 10486 3186843 3187465 1 0.3192717.3192935.0.3186737.3187731 0 3192717 3192935 0 3186737 3187731 | 10 
1.0 GE20774-PA 10486 3186843 3187465 1 0.3194395.3196869.0.3185710.3187214 0 3194395 3196869 0 3185710 3187214 | 8 10 
1.0 GE20774-PA 10486 3186843 3187465 1 0.3198746.3199513.0.3186662.3189274 0 3198746 3199513 0 3186662 3189274 | 2 
1.0 GE20775-PA 10487 3184801 3185339 1 0.3188321.3189471.0.3177872.3178191 0 3188321 3189471 0 3177872 3178191 | 8 
0.02 GE20847-PA 10559 20243940 20272317 0 1.20258219.20258833.1.20258194.20258747 1 20258219 20258833 1 20258194 20258747 | 2 3 7 9 10 14 15 19 
1.0 GE20849-PA 10561 2397208 2400591 1 0.2398931.2400994.0.2397145.2398958 0 2398931 2400994 0 2397145 2398958 | 8 9 19 
0.03 GE20858-PA 10570 20237270 20241192 0 1.20237073.20237404.1.20236582.20237402 1 20237073 20237404 1 20236582 20237402 | 2 
0.49 GE20881-PA 10592 2126285 2127360 0 0.2126483.2126807.0.2125966.2126323 0 2126483 2126807 0 2125966 2126323 | 6 
0.42 GE20882-PA 10593 2124918 2125933 0 0.2125041.2125343.0.2122203.2122827 0 2125041 2125343 0 2122203 2122827 | 4 
1.0 GE20883-PA 10594 2122894 2124029 1 0.2125041.2125343.0.2122203.2122827 0 2125041 2125343 0 2122203 2122827 | 4 
0.09 GE20958-PA 10667 1434450 1445823 0 0.1434913.1435491.0.1434187.1434625 0 1434913 1435491 0 1434187 1434625 | 8 
1.0 GE20977-PA 10686 1176834 1177256 1 0.1178933.1179048.0.1172484.1172563 0 1178933 1179048 0 1172484 1172563 | 9 
0.00 GE21018-PA 10726 411217 487332 0 0.424890.425127.0.424826.425086 0 424890 425127 0 424826 425086 | 10 
0.06 GE21022-PA 10729 347540 356914 0 0.347742.348093.0.343902.344350 0 347742 348093 0 343902 344350 | 19 
1.0 GE21024-PA 10731 345821 346318 1 0.347742.348093.0.343902.344350 0 347742 348093 0 343902 344350 | 19 
0.12 GE21031-PA 10738 285592 293405 0 0.286220.286511.0.282949.283178 0 286220 286511 0 282949 283178 | 17 
0.45 GE21046-PA 10751 154712 155860 0 0.153717.155228.0.153714.155227 0 153717 155228 0 153714 155227 | 8 
0.27 GE21047-PA 10752 152980 153990 1 0.153717.155228.0.153714.155227 0 153717 155228 0 153714 155227 | 8 
0.35 GE21054-PA 10759 117858 120326 1 0.118311.118715.0.115270.115685 0 118311 118715 0 115270 115685 | 19 
0.39 GE21059-PA 10764 158866 160512 1 0.159094.159503.0.156476.156766 0 159094 159503 0 156476 156766 | 7 
0.02 GE21080-PA 10785 276914 283069 0 0.286220.286511.0.282949.283178 0 286220 286511 0 282949 283178 | 17 
0.37 GE21085-PA 10790 341629 345225 0 0.347742.348093.0.343902.344350 0 347742 348093 0 343902 344350 | 19 
0.39 GE21123-PA 10827 1172224 1172646 0 0.1178933.1179048.0.1172484.1172563 0 1178933 1179048 0 1172484 1172563 | 9 
1.0 GE21124-PA 10828 1175485 1175907 1 0.1178933.1179048.0.1172484.1172563 0 1178933 1179048 0 1172484 1172563 | 9 
0.06 GE21125-PA 10829 1179024 1179446 1 0.1178933.1179048.0.1172484.1172563 0 1178933 1179048 0 1172484 1172563 | 9 
1.0 GE21202-PA 10906 1895481 1897034 1 0.1896731.1897322.0.1895238.1895876 0 1896731 1897322 0 1895238 1895876 | 9 
0.32 GE21209-PA 10913 2192974 2198242 0 0.2199263.2199567.0.2196531.2196968 0 2199263 2199567 0 2196531 2196968 | 12 
1.0 GE21210-PA 10914 19411776 19413489 1 1.19413331.19413751.1.19411327.19411708 1 19413331 19413751 1 19411327 19411708 | 15 
0.40 GE21211-PA 10915 2199359 2199885 1 0.2199263.2199567.0.2196531.2196968 0 2199263 2199567 0 2196531 2196968 | 12 
0.01 GE21219-PA 10923 2261253 2308163 0 0.2273339.2273811.0.2273148.2273480 0 2273339 2273811 0 2273148 2273480 | 12 
0.51 GE21285-PA 10989 3172196 3183731 0 0.3188321.3189471.0.3177872.3178191 0 3188321 3189471 0 3177872 3178191 | 8 
0.93 GE21286-PA 10990 3196317 3196908 1 0.3194395.3196869.0.3185710.3187214 0 3194395 3196869 0 3185710 3187214 | 8 10 
1.0 GE21286-PA 10990 3196317 3196908 1 0.3198746.3199513.0.3186662.3189274 0 3198746 3199513 0 3186662 3189274 | 2 
1.0 GE21287-PA 10991 3197190 3198066 1 0.3198746.3199513.0.3186662.3189274 0 3198746 3199513 0 3186662 3189274 | 2 
0.16 GE21316-PA 11020 3597429 3598920 0 0.3598778.3598934.0.3598689.3598931 0 3598778 3598934 0 3598689 3598931 | 20 
0.54 GE21334-PA 11038 3724709 3729630 1 0.3727065.3727362.0.3723736.3723973 0 3727065 3727362 0 3723736 3723973 | 13 
0.06 GE21336-PA 11040 3730734 3732945 0 0.3731331.3731427.0.3731290.3731375 0 3731331 3731427 0 3731290 3731375 | 18 
1.0 GE21451-PA 11154 5040044 5041780 1 0.5043054.5043130.0.5038513.5038589 0 5043054 5043130 0 5038513 5038589 | 8 
0.52 GE21452-PA 11155 5042634 5043585 1 0.5043054.5043130.0.5038513.5038589 0 5043054 5043130 0 5038513 5038589 | 8 
0.02 GE21470-PA 11173 5446455 5480698 0 0.5466420.5466496.0.5465772.5465848 0 5466420 5466496 0 5465772 5465848 | 4 
0.01 GE21496-PA 11198 6141952 6147898 0 0.6147832.6147975.0.6147818.6147951 0 6147832 6147975 0 6147818 6147951 | 18 
0.55 GE21528-PA 11230 6615555 6616453 0 0.6616564.6616840.0.6615959.6616272 0 6616564 6616840 0 6615959 6616272 | 11 
0.00 GE21589-PA 11289 7647170 7649067 1 0.7646697.7647178.0.7643207.7643833 0 7646697 7647178 0 7643207 7643833 | 6 
0.16 GE21597-PA 11297 7729019 7732556 0 0.7736006.7736528.0.7731981.7732480 0 7736006 7736528 0 7731981 7732480 | 3 
0.05 GE21634-PA 11334 8191895 8238354 0 0.8232433.8232840.0.8230721.8231208 0 8232433 8232840 0 8230721 8231208 | 10 
0.01 GE21634-PA 11334 8191895 8238354 0 0.8234835.8235082.0.8234774.8235051 0 8234835 8235082 0 8234774 8235051 | 11 
0.05 GE21641-PA 11341 8461008 8484294 0 0.8463118.8463194.0.8462099.8462175 0 8463118 8463194 0 8462099 8462175 | 3 
0.18 GE21644-PA 11344 18839332 18851820 0 1.18841101.18841517.1.18836291.18836782 1 18841101 18841517 1 18836291 18836782 | 1 
0.23 GE21737-PA 11435 10194842 10195821 0 0.10196499.10196811.0.10195594.10195723 0 10196499 10196811 0 10195594 10195723 | 2 
0.48 GE21817-PA 11513 11534897 11535195 0 0.11537002.11537096.0.11535053.11535271 0 11537002 11537096 0 11535053 11535271 | 10 
0.04 GE21818-PA 11514 11537085 11537374 1 0.11537002.11537096.0.11535053.11535271 0 11537002 11537096 0 11535053 11535271 | 10 
1.0 GE21825-PA 11521 11613345 11613635 1 0.11613639.11613733.0.11612604.11612902 0 11613639 11613733 0 11612604 11612902 | 2 17 
0.23 GE21852-PA 11547 18556173 18568583 0 1.18563003.18563283.1.18560458.18560838 1 18563003 18563283 1 18560458 18560838 | 4 
0.88 GE21885-PA 11580 12173271 12174806 0 0.12175409.12175684.0.12173462.12173763 0 12175409 12175684 0 12173462 12173763 | 11 
0.86 GE21893-PA 11588 12231421 12233108 0 0.12238342.12238883.0.12231658.12232071 0 12238342 12238883 0 12231658 12232071 | 8 
1.0 GE21953-PA 11647 13174902 13175270 1 0.13183408.13183484.0.13159657.13159733 0 13183408 13183484 0 13159657 13159733 | 5 
1.0 GE21959-PA 11652 13385495 13385714 1 0.13385514.13386348.0.13381981.13383073 0 13385514 13386348 0 13381981 13383073 | 3 6 
0.56 GE21959-PA 11652 13385495 13385714 0 0.13386464.13386716.0.13385592.13385743 0 13386464 13386716 0 13385592 13385743 | 11 
0.01 GE21980-PA 11673 13754621 13780927 0 0.13768140.13768370.0.13768117.13768340 0 13768140 13768370 0 13768117 13768340 | 8 
0.04 GE21981-PA 11674 13817979 13902527 0 0.13831628.13831961.0.13828382.13828514 0 13831628 13831961 0 13828382 13828514 | 2 
0.00 GE21981-PA 11674 13817979 13902527 0 0.13831897.13831961.0.13831683.13831791 0 13831897 13831961 0 13831683 13831791 | 2 
0.00 GE21981-PA 11674 13817979 13902527 0 0.13883287.13883514.0.13883257.13883502 0 13883287 13883514 0 13883257 13883502 | 12 
0.01 GE21983-PA 11676 13921881 13935775 0 0.13922295.13922391.0.13922287.13922382 0 13922295 13922391 0 13922287 13922382 | 3 18 
0.04 GE21984-PA 11677 18364725 18369785 1 1.18369609.18370669.1.18369608.18370668 1 18369609 18370669 1 18369608 18370668 | 5 
0.04 GE22012-PA 11708 14361989 14450954 0 0.14385106.14385604.0.14381664.14382189 0 14385106 14385604 0 14381664 14382189 | 7 
0.00 GE22012-PA 11708 14361989 14450954 0 0.14446229.14446305.0.14446153.14446229 0 14446229 14446305 0 14446153 14446229 | 4 
0.47 GE22103-PA 11795 16172335 16172910 1 0.16172300.16172603.0.16172247.16172564 0 16172300 16172603 0 16172247 16172564 | 16 20 
1.0 GE22139-PA 11831 16521339 16522192 1 0.16536305.16536465.0.16520655.16520771 0 16536305 16536465 0 16520655 16520771 | 11 18 
1.0 GE22140-PA 11832 16526012 16526865 1 0.16533007.16533097.0.16522430.16522569 0 16533007 16533097 0 16522430 16522569 | 7 
1.0 GE22140-PA 11832 16526012 16526865 1 0.16536305.16536465.0.16520655.16520771 0 16536305 16536465 0 16520655 16520771 | 11 18 
1.0 GE22141-PA 11833 16532022 16532875 1 0.16533007.16533097.0.16522430.16522569 0 16533007 16533097 0 16522430 16522569 | 7 
1.0 GE22141-PA 11833 16532022 16532875 1 0.16536305.16536465.0.16520655.16520771 0 16536305 16536465 0 16520655 16520771 | 11 18 
0.65 GE22156-PA 11847 16688693 16690898 0 0.16689296.16690706.0.16689283.16690673 0 16689296 16690706 0 16689283 16690673 | 3 4 7 8 9 10 16 17 
0.22 GE22335-PA 12022 17930074 17930760 0 1.17930634.17930710.1.17930558.17930634 1 17930634 17930710 1 17930558 17930634 | 7 
0.22 GE22352-PA 12039 19256488 19316236 0 0.19288214.19288918.0.19275592.19276555 0 19288214 19288918 0 19275592 19276555 | 9 
0.29 GE22398-PA 12084 20110446 20112245 0 0.20121517.20121616.0.20111729.20111816 0 20121517 20121616 0 20111729 20111816 | 1 
0.51 GE22399-PA 12085 20120691 20122493 1 0.20121517.20121616.0.20111729.20111816 0 20121517 20121616 0 20111729 20111816 | 1 
0.17 GE22408-PA 12094 20173743 20175143 0 0.20175155.20175531.0.20174901.20175173 0 20175155 20175531 0 20174901 20175173 | 5 
1.0 GE22412-PA 12098 17828021 17829134 1 1.17829659.17829872.1.17827409.17827832 1 17829659 17829872 1 17827409 17827832 | 6 
1.0 GE22473-PA 12157 20849322 20851711 1 0.20859901.20859977.0.20846937.20847013 0 20859901 20859977 0 20846937 20847013 | 4 
1.0 GE22473-PA 12157 20849322 20851711 1 0.20861382.20861465.0.20848448.20848572 0 20861382 20861465 0 20848448 20848572 | 9 
1.0 GE22474-PA 12158 20857915 20859286 1 0.20859901.20859977.0.20846937.20847013 0 20859901 20859977 0 20846937 20847013 | 4 
1.0 GE22474-PA 12158 20857915 20859286 1 0.20861382.20861465.0.20848448.20848572 0 20861382 20861465 0 20848448 20848572 | 9 
0.00 GE22505-PA 12188 21116300 21252742 0 0.21193107.21193239.0.21193093.21193186 0 21193107 21193239 0 21193093 21193186 | 10 
0.78 GE22611-PA 12291 22676782 22680528 0 0.22680655.22681118.0.22677598.22678043 0 22680655 22681118 0 22677598 22678043 | 10 
1.0 GE22629-PA 12309 23155236 23158045 1 0.23162791.23162933.0.23153724.23153807 0 23162791 23162933 0 23153724 23153807 | 8 
0.84 GE22694-PA 12373 17490038 17492391 0 1.17491625.17492013.1.17489217.17489741 1 17491625 17492013 1 17489217 17489741 | 16 19 
0.13 GE22696-PA 12375 17480296 17485504 0 1.17480437.17480964.1.17480309.17480764 1 17480437 17480964 1 17480309 17480764 | 8 
0.46 GE22696-PA 12375 17480296 17485504 0 1.17482461.17482694.1.17479513.17479655 1 17482461 17482694 1 17479513 17479655 | 2 
0.66 GE22696-PA 12375 17480296 17485504 0 1.17483321.17483758.1.17477743.17478248 1 17483321 17483758 1 17477743 17478248 | 2 8 9 
0.22 GE23072-PA 12738 16912190 16912465 0 1.16911943.16912251.1.16910104.16910327 1 16911943 16912251 1 16910104 16910327 | 4 
1.0 GE23080-PA 12746 16911093 16911563 1 1.16911943.16912251.1.16910104.16910327 1 16911943 16912251 1 16910104 16910327 | 4 
0.02 GE23288-PA 12951 28811279 28822140 0 4.28816284.28816453.4.28816274.28816434 4 28816284 28816453 4 28816274 28816434 | 19 
0.02 GE23288-PA 12951 28811279 28822140 0 4.28819008.28819186.4.28818989.28819172 4 28819008 28819186 4 28818989 28819172 | 1 
0.00 GE23291-PA 12954 28614194 28717474 0 4.28700167.28700262.4.28700165.28700247 4 28700167 28700262 4 28700165 28700247 | 3 
0.71 GE23313-PA 12976 28356349 28357563 0 4.28356948.28357215.4.28355223.28355582 4 28356948 28357215 4 28355223 28355582 | 20 
0.05 GE23315-PA 12978 28217193 28220039 0 4.28218663.28218784.4.28218630.28218710 4 28218663 28218784 4 28218630 28218710 | 20 
0.05 GE23337-PA 13000 27865257 27867730 0 4.27865117.27865392.4.27861882.27862187 4 27865117 27865392 4 27861882 27862187 | 11 
1.0 GE23395-PA 13057 27011482 27012573 1 4.27011172.27012610.4.27011171.27012609 4 27011172 27012610 4 27011171 27012609 | 1 2 3 4 5 8 10 11 13 15 
0.18 GE23400-PA 13061 26965640 26967662 0 4.26965417.26966010.4.26964585.26965033 4 26965417 26966010 4 26964585 26965033 | 4 
0.11 GE23400-PA 13061 26965640 26967662 0 4.26966565.26966768.4.26966541.26966767 4 26966565 26966768 4 26966541 26966767 | 3 5 
0.66 GE23415-PA 13076 26879579 26882234 0 4.26881084.26881333.4.26875286.26875545 4 26881084 26881333 4 26875286 26875545 | 18 
0.14 GE23434-PA 13095 26694304 26710185 0 4.26706246.26706480.4.26704238.26704348 4 26706246 26706480 4 26704238 26704348 | 1 
0.27 GE23444-PA 13105 26613312 26617614 1 4.26617967.26618338.4.26616440.26616728 4 26617967 26618338 4 26616440 26616728 | 17 
0.03 GE23504-PA 13165 26012625 26016577 1 4.26016574.26016872.4.26016459.26016791 4 26016574 26016872 4 26016459 26016791 | 9 10 
0.83 GE23519-PA 13180 16474959 16475851 1 1.16476660.16476986.1.16475111.16475740 1 16476660 16476986 1 16475111 16475740 | 8 
0.85 GE23589-PA 13247 25377904 25379310 0 4.25378283.25379092.4.25372683.25373621 4 25378283 25379092 4 25372683 25373621 | 9 11 15 17 19 
1.0 GE23590-PA 13248 25376065 25377454 1 4.25378283.25379092.4.25372683.25373621 4 25378283 25379092 4 25372683 25373621 | 9 11 15 17 19 
1.0 GE23591-PA 13249 25374075 25375467 1 4.25378283.25379092.4.25372683.25373621 4 25378283 25379092 4 25372683 25373621 | 9 11 15 17 19 
0.64 GE23592-PA 13250 25372204 25373517 1 4.25378283.25379092.4.25372683.25373621 4 25378283 25379092 4 25372683 25373621 | 9 11 15 17 19 
0.01 GE23609-PA 13267 25052430 25136421 0 4.25053087.25053378.4.25040871.25041050 4 25053087 25053378 4 25040871 25041050 | 14 
0.00 GE23609-PA 13267 25052430 25136421 0 4.25095544.25095752.4.25095542.25095750 4 25095544 25095752 4 25095542 25095750 | 10 
0.04 GE23609-PA 13267 25052430 25136421 0 4.25118331.25118672.4.25115577.25115901 4 25118331 25118672 4 25115577 25115901 | 10 
0.09 GE23651-PA 13309 16300349 16338006 0 1.16335870.16336287.1.16333002.16333479 1 16335870 16336287 1 16333002 16333479 | 8 
0.03 GE23676-PA 13334 24079863 24131012 0 4.24093381.24093844.4.24092133.24092456 4 24093381 24093844 4 24092133 24092456 | 3 
0.02 GE23706-PA 13364 16236262 16253124 0 1.16245852.16246087.1.16245835.16246059 1 16245852 16246087 1 16245835 16246059 | 15 
0.76 GE23706-PA 13364 16236262 16253124 0 1.16249054.16249130.1.16226071.16226147 1 16249054 16249130 1 16226071 16226147 | 4 
0.10 GE23707-PA 13365 23656353 23659685 0 4.23658041.23658366.4.23658033.23658358 4 23658041 23658366 4 23658033 23658358 | 8 
0.45 GE23710-PA 13368 23606695 23607757 1 4.23607276.23608177.4.23607275.23608145 4 23607276 23608177 4 23607275 23608145 | 8 
1.0 GE23710-PA 13368 23606695 23607757 1 4.23609428.23609748.4.23605621.23605927 4 23609428 23609748 4 23605621 23605927 | 20 
1.0 GE23717-PA 13374 16233757 16234554 1 1.16249054.16249130.1.16226071.16226147 1 16249054 16249130 1 16226071 16226147 | 4 
1.0 GE23719-PA 13376 23540302 23543252 1 4.23542963.23543350.4.23537201.23537616 4 23542963 23543350 4 23537201 23537616 | 19 
0.11 GE23720-PA 13377 23512479 23517035 0 4.23512367.23512995.4.23509009.23509318 4 23512367 23512995 4 23509009 23509318 | 10 
1.0 GE23721-PA 13378 23509056 23510822 1 4.23512367.23512995.4.23509009.23509318 4 23512367 23512995 4 23509009 23509318 | 10 
1.0 GE23728-PA 13385 16232168 16232672 1 1.16249054.16249130.1.16226071.16226147 1 16249054 16249130 1 16226071 16226147 | 4 
1.0 GE23739-PA 13396 16228976 16229434 1 1.16249054.16249130.1.16226071.16226147 1 16249054 16249130 1 16226071 16226147 | 4 
1.0 GE23750-PA 13406 16226091 16227635 1 1.16227302.16227643.1.16220785.16221028 1 16227302 16227643 1 16220785 16221028 | 14 
1.0 GE23750-PA 13406 16226091 16227635 1 1.16249054.16249130.1.16226071.16226147 1 16249054 16249130 1 16226071 16226147 | 4 
1.0 GE23766-PA 13419 22760564 22764385 1 4.22770211.22770287.4.22760322.22760398 4 22770211 22770287 4 22760322 22760398 | 8 
0.26 GE23773-PA 13426 22719941 22722926 1 4.22726605.22726932.4.22722137.22722538 4 22726605 22726932 4 22722137 22722538 | 12 
0.81 GE23781-PA 13433 22386151 22387155 0 4.22386772.22386968.4.22385664.22386026 4 22386772 22386968 4 22385664 22386026 | 5 10 
0.04 GE23782-PA 13434 22384905 22385693 1 4.22386772.22386968.4.22385664.22386026 4 22386772 22386968 4 22385664 22386026 | 5 10 
0.00 GE23790-PA 13442 22115106 22184751 0 4.22125875.22125979.4.22125862.22125956 4 22125875 22125979 4 22125862 22125956 | 2 
0.16 GE23791-PA 13443 22064705 22067584 0 4.22065928.22066346.4.22065875.22066187 4 22065928 22066346 4 22065875 22066187 | 1 2 3 4 9 10 11 12 15 16 17 20 
0.02 GE23804-PA 13456 21809355 21833473 0 4.21820221.21820737.4.21820220.21820703 4 21820221 21820737 4 21820220 21820703 | 3 
0.26 GE23849-PA 13499 16091327 16093804 0 1.16091644.16091980.1.16088829.16089342 1 16091644 16091980 1 16088829 16089342 | 4 
0.47 GE23860-PA 13510 16087532 16089961 1 1.16091644.16091980.1.16088829.16089342 1 16091644 16091980 1 16088829 16089342 | 4 
0.02 GE23884-PA 13534 20849797 20860642 0 4.20855448.20855653.4.20855438.20855645 4 20855448 20855653 4 20855438 20855645 | 1 18 
0.01 GE23918-PA 13565 20551133 20559157 1 4.20560093.20560656.4.20559041.20559643 4 20560093 20560656 4 20559041 20559643 | 8 9 
0.13 GE23928-PA 13575 20486965 20489790 0 4.20485905.20487331.4.20485903.20487329 4 20485905 20487331 4 20485903 20487329 | 8 
0.46 GE24017-PA 13615 19363783 19366529 1 4.19369549.19369831.4.19365268.19365600 4 19369549 19369831 4 19365268 19365600 | 18 
0.27 GE24003-PA 13656 16021226 16024734 0 1.16021790.16022179.1.16018789.16019110 1 16021790 16022179 1 16018789 16019110 | 19 
0.68 GE24028-PA 13674 19205161 19206484 0 4.19205749.19206065.4.19200337.19200965 4 19205749 19206065 4 19200337 19200965 | 6 
1.0 GE24029-PA 13675 19203178 19204304 1 4.19205749.19206065.4.19200337.19200965 4 19205749 19206065 4 19200337 19200965 | 6 
1.0 GE24030-PA 13676 19201436 19202870 1 4.19205749.19206065.4.19200337.19200965 4 19205749 19206065 4 19200337 19200965 | 6 
0.29 GE24038-PA 13684 19113974 19120241 0 4.19115348.19115822.4.19112388.19112675 4 19115348 19115822 4 19112388 19112675 | 18 
0.12 GE24040-PA 13686 19096783 19097909 0 4.19097268.19097352.4.19097221.19097305 4 19097268 19097352 4 19097221 19097305 | 16 
0.58 GE24062-PA 13708 18692628 18694669 0 4.18693526.18693815.4.18690618.18690900 4 18693526 18693815 4 18690618 18690900 | 20 
0.16 GE24091-PA 13736 18386240 18388324 0 4.18385722.18386578.4.18383837.18384520 4 18385722 18386578 4 18383837 18384520 | 6 7 
0.00 GE24114-PA 13759 15892806 15950170 0 1.15922837.15922941.1.15922828.15922940 1 15922837 15922941 1 15922828 15922940 | 12 
0.84 GE24121-PA 13766 17789250 17790266 0 4.17789791.17790099.4.17786235.17786615 4 17789791 17790099 4 17786235 17786615 | 17 
1.0 GE24147-PA 13790 15823675 15825091 1 1.15826658.15826734.1.15805791.15805867 1 15826658 15826734 1 15805791 15805867 | 7 
1.0 GE24158-PA 13801 15817931 15819575 1 1.15826658.15826734.1.15805791.15805867 1 15826658 15826734 1 15805791 15805867 | 7 
0.00 GE24187-PA 13829 16963695 16967859 0 4.16963226.16963700.4.16958481.16958957 4 16963226 16963700 4 16958481 16958957 | 3 
0.19 GE24207-PA 13848 16702471 16711942 1 4.16711998.16712312.4.16710156.16710664 4 16711998 16712312 4 16710156 16710664 | 1 
0.29 GE24208-PA 13849 16676686 16679917 1 4.16680022.16680305.4.16678984.16679324 4 16680022 16680305 4 16678984 16679324 | 5 
0.88 GE24221-PA 13862 16473264 16477051 1 4.16477266.16477685.4.16473726.16474159 4 16477266 16477685 4 16473726 16474159 | 10 
0.27 GE24271-PA 13911 15465133 15467179 0 4.15466499.15466790.4.15466238.15466769 4 15466499 15466790 4 15466238 15466769 | 16 
0.36 GE24329-PA 13967 14877309 14878178 0 4.14877295.14877623.4.14877285.14877621 4 14877295 14877623 4 14877285 14877621 | 3 
0.04 GE24349-PA 13986 14701969 14703254 1 4.14705298.14705506.4.14703209.14703441 4 14705298 14705506 4 14703209 14703441 | 11 
0.89 GE24418-PA 14054 13844235 13845085 0 4.13844495.13844988.4.13841865.13842321 4 13844495 13844988 4 13841865 13842321 | 4 
1.0 GE24419-PA 14055 13843433 13844102 1 4.13844495.13844988.4.13841865.13842321 4 13844495 13844988 4 13841865 13842321 | 4 
1.0 GE24455-PA 14090 13422725 13423654 1 4.13425895.13426161.4.13421611.13421903 4 13425895 13426161 4 13421611 13421903 | 16 
0.04 GE24460-PA 14095 13356479 13374510 0 4.13370157.13370439.4.13369753.13370248 4 13370157 13370439 4 13369753 13370248 | 3 
0.94 GE24475-PA 14110 13111215 13112963 0 4.13112429.13112850.4.13110215.13110541 4 13112429 13112850 4 13110215 13110541 | 10 
1.0 GE24516-PA 14150 12581942 12583083 1 4.12584215.12584840.4.12581548.12582110 4 12584215 12584840 4 12581548 12582110 | 1 3 7 9 16 
0.06 GE24523-PA 14157 12548615 12551064 0 4.12548566.12548762.4.12546325.12546505 4 12548566 12548762 4 12546325 12546505 | 16 
0.79 GE24524-PA 14158 12545950 12547773 1 4.12548566.12548762.4.12546325.12546505 4 12548566 12548762 4 12546325 12546505 | 16 
0.04 GE24547-PA 14181 12278203 12295973 0 4.12277329.12278940.4.12277325.12278939 4 12277329 12278940 4 12277325 12278939 | 9 
0.02 GE24561-PA 14195 12121948 12130062 0 4.12127742.12127922.4.12127741.12127919 4 12127742 12127922 4 12127741 12127919 | 6 15 18 
0.57 GE24569-PA 14203 12088959 12094764 1 4.12096356.12096476.4.12091442.12091542 4 12096356 12096476 4 12091442 12091542 | 19 
0.34 GE24588-PA 14221 11915669 11917552 0 4.11915662.11916314.4.11912024.11912706 4 11915662 11916314 4 11912024 11912706 | 7 14 20 
1.0 GE24648-PA 14278 11009363 11011203 1 4.11011591.11012107.4.11008671.11009651 4 11011591 11012107 4 11008671 11009651 | 1 5 
0.33 GE24657-PA 14287 10739058 10739906 0 4.10738608.10739334.4.10734970.10735625 4 10738608 10739334 4 10734970 10735625 | 9 
0.75 GE24658-PA 14288 10731607 10732930 1 4.10734804.10735125.4.10731938.10732259 4 10734804 10735125 4 10731938 10732259 | 12 
0.27 GE24659-PA 14289 10724000 10728672 0 4.10724597.10725721.4.10724437.10725719 4 10724597 10725721 4 10724437 10725719 | 4 
1.0 GE24660-PA 14290 10721048 10722923 1 4.10722894.10722995.4.10717587.10717896 4 10722894 10722995 4 10717587 10717896 | 16 
1.0 GE24661-PA 14291 10718455 10720039 1 4.10722894.10722995.4.10717587.10717896 4 10722894 10722995 4 10717587 10717896 | 16 
0.14 GE24668-PA 14298 10635164 10644140 0 4.10641968.10642273.4.10641039.10641317 4 10641968 10642273 4 10641039 10641317 | 16 
0.03 GE24684-PA 14314 10365435 10470663 0 4.10384053.10384438.4.10381486.10381771 4 10384053 10384438 4 10381486 10381771 | 12 
0.32 GE24701-PA 14331 10015138 10018299 0 4.10015842.10016161.4.10014297.10014694 4 10015842 10016161 4 10014297 10014694 | 4 
0.15 GE24715-PA 14345 9869645 9870560 0 4.9869471.9869779.4.9866536.9866875 4 9869471 9869779 4 9866536 9866875 | 16 18 
1.0 GE24715-PA 14345 9869645 9870560 1 4.9870399.9870645.4.9868781.9869008 4 9870399 9870645 4 9868781 9869008 | 14 
1.0 GE24723-PA 14352 9690360 9691216 1 4.9691030.9691402.4.9686900.9687341 4 9691030 9691402 4 9686900 9687341 | 1 16 18 19 20 
1.0 GE24724-PA 14353 9688954 9689817 1 4.9691030.9691402.4.9686900.9687341 4 9691030 9691402 4 9686900 9687341 | 1 16 18 19 20 
1.0 GE24728-PA 14357 9656011 9656393 1 4.9658435.9658865.4.9654460.9654815 4 9658435 9658865 4 9654460 9654815 | 2 
0.02 GE24765-PA 14393 15023781 15061641 0 1.15037914.15038705.1.15037862.15037997 1 15037914 15038705 1 15037862 15037997 | 11 18 
0.10 GE24770-PA 14398 9390810 9392844 1 4.9392653.9392863.4.9392640.9392858 4 9392653 9392863 4 9392640 9392858 | 2 7 12 15 
0.17 GE24850-PA 14478 8269300 8274156 0 4.8269815.8270103.4.8267252.8267606 4 8269815 8270103 4 8267252 8267606 | 15 
1.0 GE24853-PA 14481 14845308 14845688 1 1.14850023.14850368.1.14844348.14844538 1 14850023 14850368 1 14844348 14844538 | 2 
0.01 GE24866-PA 14494 8162898 8164906 0 4.8162405.8162914.4.8159079.8159407 4 8162405 8162914 4 8159079 8159407 | 1 
1.0 GE24867-PA 14495 8161158 8161727 1 4.8162405.8162914.4.8159079.8159407 4 8162405 8162914 4 8159079 8159407 | 1 
0.00 GE24875-PA 14502 14714698 14794498 0 1.14740577.14740701.1.14740562.14740680 1 14740577 14740701 1 14740562 14740680 | 20 
0.58 GE24933-PA 14559 6962491 6964094 1 4.6963804.6964178.4.6963158.6963456 4 6963804 6964178 4 6963158 6963456 | 12 
1.0 GE24947-PA 14573 6605756 6607671 1 4.6609110.6609205.4.6602992.6603105 4 6609110 6609205 4 6602992 6603105 | 3 
0.26 GE24961-PA 14587 6428456 6431014 0 4.6428565.6429128.4.6426573.6426964 4 6428565 6429128 4 6426573 6426964 | 1 
1.0 GE25010-PA 14632 5768291 5769949 1 4.5770094.5770445.4.5767484.5767816 4 5770094 5770445 4 5767484 5767816 | 20 
0.14 GE25035-PA 14656 5445028 5446203 0 4.5444883.5445189.4.5444807.5445138 4 5444883 5445189 4 5444807 5445138 | 3 
0.27 GE25079-PA 14696 4984754 5002560 0 4.4996125.4996896.4.4992134.4992798 4 4996125 4996896 4 4992134 4992798 | 3 4 
1.0 GE25081-PA 14698 4907927 4909795 1 4.4911082.4911269.4.4907898.4908102 4 4911082 4911269 4 4907898 4908102 | 14 
0.22 GE25089-PA 14706 4638488 4659602 1 4.4663972.4664367.4.4654986.4655187 4 4663972 4664367 4 4654986 4655187 | 1 2 3 5 6 7 8 9 10 12 13 15 17 19 
0.19 GE25099-PA 14719 4526260 4528369 0 4.4526349.4526653.4.4525974.4526278 4 4526349 4526653 4 4525974 4526278 | 20 
0.22 GE25113-PA 14733 4382117 4427666 0 4.4408161.4408273.4.4398247.4398347 4 4408161 4408273 4 4398247 4398347 | 9 
0.06 GE25154-PA 14771 3550360 3597420 0 4.3578457.3578766.4.3575739.3575914 4 3578457 3578766 4 3575739 3575914 | 4 6 7 9 
0.17 GE25175-PA 14792 3216651 3227190 0 4.3217926.3218455.4.3215904.3216465 4 3217926 3218455 4 3215904 3216465 | 6 
0.62 GE25183-PA 14800 3153328 3155658 1 4.3156322.3156822.4.3154223.3154793 4 3156322 3156822 4 3154223 3154793 | 8 
0.16 GE25203-PA 14820 14065005 14068243 0 1.14065155.14065508.1.14060197.14060566 1 14065155 14065508 1 14060197 14060566 | 8 
0.28 GE25203-PA 14820 14065005 14068243 0 1.14065812.14065910.1.14060529.14060610 1 14065812 14065910 1 14060529 14060610 | 9 
0.79 GE25214-PA 14831 14059983 14061022 1 1.14065155.14065508.1.14060197.14060566 1 14065155 14065508 1 14060197 14060566 | 8 
0.47 GE25214-PA 14831 14059983 14061022 1 1.14065812.14065910.1.14060529.14060610 1 14065812 14065910 1 14060529 14060610 | 9 
0.19 GE25225-PA 14842 14056840 14057508 0 1.14056443.14056966.1.14056332.14056965 1 14056443 14056966 1 14056332 14056965 | 1 2 6 8 15 20 
0.15 GE25286-PA 14903 1615242 1616815 0 4.1615927.1616153.4.1615917.1616134 4 1615927 1616153 4 1615917 1616134 | 6 
0.01 GE25302-PA 14919 1425158 1445838 1 4.1450295.1450376.4.1445612.1445712 4 1450295 1450376 4 1445612 1445712 | 15 
1.0 GE25321-PA 14937 1105134 1105940 1 4.1112657.1112733.4.1102765.1102841 4 1112657 1112733 4 1102765 1102841 | 3 
0.33 GE25343-PA 14960 13932642 13934403 0 1.13932709.13933226.1.13928694.13928787 1 13932709 13933226 1 13928694 13928787 | 7 12 15 19 20 
1.0 GE25353-PA 14970 13930075 13932039 1 1.13932709.13933226.1.13928694.13928787 1 13932709 13933226 1 13928694 13928787 | 7 12 15 19 20 
0.67 GE25361-PA 14976 13928108 13929860 1 1.13932709.13933226.1.13928694.13928787 1 13932709 13933226 1 13928694 13928787 | 7 12 15 19 20 
1.0 GE25386-PA 14999 12614 13473 1 4.22081.22174.4.1430.1517 4 22081 22174 4 1430 1517 | 1 3 
0.02 GE25390-PA 15003 238380 259501 0 4.241198.241320.4.240954.241067 4 241198 241320 4 240954 241067 | 1 4 14 
0.10 GE25391-PA 15004 262321 267050 0 4.266587.268681.4.266586.268680 4 266587 268681 4 266586 268680 | 8 
0.17 GE25391-PA 15004 262321 267050 0 4.267264.267449.4.266227.266313 4 267264 267449 4 266227 266313 | 1 4 14 
0.34 GE25391-PA 15004 262321 267050 0 4.269843.269975.4.265441.265542 4 269843 269975 4 265441 265542 | 9 
0.75 GE25401-PA 15014 444816 446657 1 4.445759.446198.4.444738.445244 4 445759 446198 4 444738 445244 | 1 
0.42 GE25403-PA 15016 468390 483286 1 4.474512.474667.4.456693.456952 4 474512 474667 4 456693 456952 | 2 11 20 
1.0 GE25432-PA 15045 790616 796598 1 4.800150.800274.4.790267.790430 4 800150 800274 4 790267 790430 | 12 
0.01 GE25447-PA 15059 1148891 1245438 0 4.1160064.1161265.4.1160062.1161264 4 1160064 1161265 4 1160062 1161264 | 7 
0.02 GE25447-PA 15059 1148891 1245438 0 4.1186918.1188829.4.1186917.1188828 4 1186918 1188829 4 1186917 1188828 | 8 
0.14 GE25461-PA 15073 13659139 13668981 0 1.13660222.13660529.1.13658567.13658853 1 13660222 13660529 1 13658567 13658853 | 11 13 17 19 
1.0 GE25513-PA 15125 2584352 2585005 1 4.2584731.2585314.4.2583385.2584715 4 2584731 2585314 4 2583385 2584715 | 4 
0.32 GE25554-PA 15164 3156103 3158375 1 4.3156322.3156822.4.3154223.3154793 4 3156322 3156822 4 3154223 3154793 | 8 
1.0 GE25558-PA 15169 3216083 3216375 1 4.3217926.3218455.4.3215904.3216465 4 3217926 3218455 4 3215904 3216465 | 6 
0.90 GE25583-PA 15193 3641722 3643590 0 4.3644476.3644927.4.3641910.3642432 4 3644476 3644927 4 3641910 3642432 | 6 
0.34 GE25584-PA 15194 3644284 3646153 1 4.3644476.3644927.4.3641910.3642432 4 3644476 3644927 4 3641910 3642432 | 6 
0.18 GE25610-PA 15220 4180379 4182297 0 4.4188959.4189342.4.4181957.4182554 4 4188959 4189342 4 4181957 4182554 | 3 
1.0 GE25611-PA 15221 4183656 4185913 1 4.4188959.4189342.4.4181957.4182554 4 4188959 4189342 4 4181957 4182554 | 3 
1.0 GE25612-PA 15222 4186924 4188971 1 4.4188959.4189342.4.4181957.4182554 4 4188959 4189342 4 4181957 4182554 | 3 
0.26 GE25646-PA 15256 4645902 4658194 0 4.4663972.4664367.4.4654986.4655187 4 4663972 4664367 4 4654986 4655187 | 1 2 3 5 6 7 8 9 10 12 13 15 17 19 
0.06 GE25687-PA 15295 5443882 5444863 0 4.5444883.5445189.4.5444807.5445138 4 5444883 5445189 4 5444807 5445138 | 3 
0.17 GE25700-PA 15308 5610361 5640550 0 4.5619152.5620106.4.5615032.5615784 4 5619152 5620106 4 5615032 5615784 | 1 2 3 4 5 6 8 9 10 12 15 18 19 
1.0 GE25701-PA 15309 13310854 13311263 1 1.13311760.13311857.1.13310476.13310761 1 13311760 13311857 1 13310476 13310761 | 8 
0.31 GE25707-PA 15315 5722595 5728421 0 4.5726251.5726351.4.5724571.5724702 4 5726251 5726351 4 5724571 5724702 | 1 2 8 9 12 20 
0.09 GE25714-PA 15322 5763545 5795704 0 4.5770094.5770445.4.5767484.5767816 4 5770094 5770445 4 5767484 5767816 | 20 
1.0 GE25748-PA 15355 6411100 6414951 1 4.6415270.6415561.4.6410021.6410165 4 6415270 6415561 4 6410021 6410165 | 3 9 
0.13 GE25749-PA 15356 6416880 6428033 0 4.6428565.6429128.4.6426573.6426964 4 6428565 6429128 4 6426573 6426964 | 1 
0.24 GE25783-PA 15390 6961982 6966228 0 4.6963804.6964178.4.6963158.6963456 4 6963804 6964178 4 6963158 6963456 | 12 
0.01 GE25828-PA 15433 7829628 7832458 0 4.7833000.7833298.4.7832431.7832798 4 7833000 7833298 4 7832431 7832798 | 11 
0.02 GE25839-PA 15444 7911751 7928656 0 4.7917558.7917859.4.7917544.7917813 4 7917558 7917859 4 7917544 7917813 | 7 10 
0.01 GE25839-PA 15444 7911751 7928656 0 4.7924384.7924526.4.7924375.7924508 4 7924384 7924526 4 7924375 7924508 | 8 18 
0.03 GE25839-PA 15444 7911751 7928656 0 4.7927915.7928259.4.7927779.7928145 4 7927915 7928259 4 7927779 7928145 | 9 14 19 
0.05 GE25839-PA 15444 7911751 7928656 0 4.7930143.7930632.4.7927779.7928257 4 7930143 7930632 4 7927779 7928257 | 9 14 19 
0.22 GE25858-PA 15463 8156600 8159776 0 4.8162405.8162914.4.8159079.8159407 4 8162405 8162914 4 8159079 8159407 | 1 
0.65 GE25878-PA 15483 8266851 8267984 0 4.8269815.8270103.4.8267252.8267606 4 8269815 8270103 4 8267252 8267606 | 15 
1.0 GE25886-PA 15491 8486365 8488421 1 4.8489024.8489486.4.8486213.8486578 4 8489024 8489486 4 8486213 8486578 | 8 
1.0 GE25985-PA 15590 9640867 9641486 1 4.9641380.9641521.4.9640421.9640664 4 9641380 9641521 4 9640421 9640664 | 1 
0.31 GE25989-PA 15594 9653568 9654869 0 4.9658435.9658865.4.9654460.9654815 4 9658435 9658865 4 9654460 9654815 | 2 
0.70 GE25990-PA 15595 9658150 9659165 1 4.9658435.9658865.4.9654460.9654815 4 9658435 9658865 4 9654460 9654815 | 2 
1.0 GE25995-PA 15600 9687002 9687824 1 4.9691030.9691402.4.9686900.9687341 4 9691030 9691402 4 9686900 9687341 | 1 16 18 19 20 
0.60 GE26058-PA 15663 10717253 10718080 0 4.10722894.10722995.4.10717587.10717896 4 10722894 10722995 4 10717587 10717896 | 16 
0.92 GE26060-PA 15665 10733809 10735233 1 4.10734804.10735125.4.10731938.10732259 4 10734804 10735125 4 10731938 10732259 | 12 
0.19 GE26060-PA 15665 10733809 10735233 0 4.10738608.10739334.4.10734970.10735625 4 10738608 10739334 4 10734970 10735625 | 9 
1.0 GE26061-PA 15666 10737024 10738754 1 4.10738608.10739334.4.10734970.10735625 4 10738608 10739334 4 10734970 10735625 | 9 
0.02 GE26071-PA 15676 11012075 11013921 1 4.11011591.11012107.4.11008671.11009651 4 11011591 11012107 4 11008671 11009651 | 1 5 
0.05 GE26117-PA 15722 11562686 11563840 0 4.11567381.11567495.4.11563789.11563900 4 11567381 11567495 4 11563789 11563900 | 3 
0.64 GE26119-PA 15724 11566757 11567911 1 4.11567381.11567495.4.11563789.11563900 4 11567381 11567495 4 11563789 11563900 | 3 
0.08 GE26132-PA 15735 11909547 11912243 0 4.11915662.11916314.4.11912024.11912706 4 11915662 11916314 4 11912024 11912706 | 7 14 20 
1.0 GE26133-PA 15736 11912859 11913767 1 4.11915662.11916314.4.11912024.11912706 4 11915662 11916314 4 11912024 11912706 | 7 14 20 
1.0 GE26134-PA 15737 11914283 11915353 1 4.11915662.11916314.4.11912024.11912706 4 11915662 11916314 4 11912024 11912706 | 7 14 20 
0.24 GE26141-PA 15743 12978549 12979945 1 1.12982836.12983013.1.12979610.12979690 1 12982836 12983013 1 12979610 12979690 | 7 
0.02 GE26148-PA 15751 12073406 12084129 0 4.12074434.12074596.4.12074421.12074584 4 12074434 12074596 4 12074421 12074584 | 7 
1.0 GE26154-PA 15757 12138924 12141057 1 4.12141423.12141587.4.12133854.12134029 4 12141423 12141587 4 12133854 12134029 | 20 
1.0 GE26165-PA 15768 12372060 12372923 1 4.12373242.12373700.4.12370308.12370450 4 12373242 12373700 4 12370308 12370450 | 3 
0.26 GE26194-PA 15797 12580810 12581808 0 4.12584215.12584840.4.12581548.12582110 4 12584215 12584840 4 12581548 12582110 | 1 3 7 9 16 
0.99 GE26195-PA 15798 12583583 12584856 1 4.12584215.12584840.4.12581548.12582110 4 12584215 12584840 4 12581548 12582110 | 1 3 7 9 16 
0.25 GE26259-PA 15813 13425293 13428744 1 4.13425895.13426161.4.13421611.13421903 4 13425895 13426161 4 13421611 13421903 | 16 
0.45 GE26211-PA 15815 12759273 12763526 0 4.12764128.12764289.4.12761603.12761737 4 12764128 12764289 4 12761603 12761737 | 9 
0.45 GE26211-PA 15815 12759273 12763526 0 4.12765671.12766053.4.12761596.12762192 4 12765671 12766053 4 12761596 12762192 | 9 
0.11 GE26230-PA 15834 13105849 13110737 0 4.13112429.13112850.4.13110215.13110541 4 13112429 13112850 4 13110215 13110541 | 10 
0.01 GE26249-PA 15853 13216527 13284511 0 4.13241357.13242118.4.13241336.13242116 4 13241357 13242118 4 13241336 13242116 | 8 
0.60 GE26258-PA 15862 13421186 13422251 0 4.13425895.13426161.4.13421611.13421903 4 13425895 13426161 4 13421611 13421903 | 16 
0.67 GE26291-PA 15893 13841191 13843263 0 4.13844495.13844988.4.13841865.13842321 4 13844495 13844988 4 13841865 13842321 | 4 
0.13 GE26314-PA 15915 14152430 14152833 1 4.14152143.14152483.4.14152097.14152400 4 14152143 14152483 4 14152097 14152400 | 13 
0.49 GE26358-PA 15957 14777503 14778909 0 4.14778230.14779539.4.14778214.14779536 4 14778230 14779539 4 14778214 14779536 | 4 
0.05 GE26359-PA 15958 14779114 14787323 1 4.14778230.14779539.4.14778214.14779536 4 14778230 14779539 4 14778214 14779536 | 4 
0.30 GE26367-PA 15966 15058450 15063020 0 4.15060228.15060651.4.15059284.15059657 4 15060228 15060651 4 15059284 15059657 | 6 
0.07 GE26390-PA 15988 15278660 15281151 0 4.15280986.15281206.4.15280984.15281204 4 15280986 15281206 4 15280984 15281204 | 13 
0.02 GE26406-PA 16004 12810803 12822518 0 1.12817842.12817926.1.12817709.12817920 1 12817842 12817926 1 12817709 12817920 | 15 
0.17 GE26433-PA 16031 15910368 15941751 0 4.15938066.15938378.4.15933136.15933567 4 15938066 15938378 4 15933136 15933567 | 1 
0.03 GE16449-PA 16073 112128 119787 0 1.115534.115741.1.115508.115737 1 115534 115741 1 115508 115737 | 9 
0.00 GE20053-PA 16080 13627503 13752426 0 0.13654672.13654780.0.13654638.13654779 0 13654672 13654780 0 13654638 13654779 | 12 
