# Supplementary material for: Tandem Duplications and the Limits of Natural Selection in Drosophila yakuba and Drosophila simulans
Source: PLoS One. 2015 Jul 15;10(7):e0132184. doi: 10.1371/journal.pone.0132184 (PMC4503668; doi:10.1371/journal.pone.0132184)
Supplement: S2 File — Text A: chromosome names vs number identifiers for D. simulans. Text B: DAVID gene ontology results for D. simulans. Text C: list of duplicated genes by chromosome for D. simulans. Text D: DAVID gene ontology results for D. yakuba. Text E: list of duplicated genes by chromosome for D. yakuba. Text F: chromosome names vs number identifiers for D. yakuba. Text G: list of fly stocks. Text H: Readme file. Text I: List of duplications for D. simulans. Text J: List of duplications for D. yakuba. (ZIP) [file pone.0132184.s002.zip › Supp 2/TextG.txt]

D. yakuba
line00_reference
line01_CY20A
line02_CY28
line03_CY01A
line04_CY02B5
line05_CY04B
line06_CY08A
line07_CY13A
line08_CY17C
line09_CY21B3
line10_CY22B
line11_NY66-2
line12_NY81
line13_NY48
line14_NY56
line15_NY62
line16_NY65
line17_NY73
line18_NY42
line19_NY85
line20_NY141

D. simulans
line00_reference
line01_MD221
line02_MD06
line03_MD63
line04_NS40
line05_MD251
line06_MD105
line07_MD199
line08_NS05
line09_NS137
line10_NS39
line11_MD73
line12_MD106
line13_NS67
line14_NS50
line15_NS113
line16_NS78
line17_MD15
line18_NS33
line19_NS79
line20_MD233
