# Supplementary material for: Tandem Duplications and the Limits of Natural Selection in Drosophila yakuba and Drosophila simulans
Source: PLoS One. 2015 Jul 15;10(7):e0132184. doi: 10.1371/journal.pone.0132184 (PMC4503668; doi:10.1371/journal.pone.0132184)
Supplement: S2 File — Text A: chromosome names vs number identifiers for D. simulans. Text B: DAVID gene ontology results for D. simulans. Text C: list of duplicated genes by chromosome for D. simulans. Text D: DAVID gene ontology results for D. yakuba. Text E: list of duplicated genes by chromosome for D. yakuba. Text F: chromosome names vs number identifiers for D. yakuba. Text G: list of fly stocks. Text H: Readme file. Text I: List of duplications for D. simulans. Text J: List of duplications for D. yakuba. (ZIP) [file pone.0132184.s002.zip › Supp 2/TextH.txt]

Strain names and numbers are found in TextG.txt
CY=Cameroon D.yakuba
NY= Nairobi D.yakuba

MD=Madagascar D.simulans
NS=Nairobi D.simulans

Chromosome names and numbers are found in 
TextA.txt
TextF.txt

Genes captured by duplications are found in
TextC.txt
TextE.txt

Gene Ontology results are in 
TextB.txt
TextD.txt

File names are according to PLoS formatting requirements. 
