# Supplementary material for: Tandem Duplications and the Limits of Natural Selection in Drosophila yakuba and Drosophila simulans
Source: PLoS One. 2015 Jul 15;10(7):e0132184. doi: 10.1371/journal.pone.0132184 (PMC4503668; doi:10.1371/journal.pone.0132184)
Supplement: S2 File — Text A: chromosome names vs number identifiers for D. simulans. Text B: DAVID gene ontology results for D. simulans. Text C: list of duplicated genes by chromosome for D. simulans. Text D: DAVID gene ontology results for D. yakuba. Text E: list of duplicated genes by chromosome for D. yakuba. Text F: chromosome names vs number identifiers for D. yakuba. Text G: list of fly stocks. Text H: Readme file. Text I: List of duplications for D. simulans. Text J: List of duplications for D. yakuba. (ZIP) [file pone.0132184.s002.zip › Supp 2/TextI.txt]

chrom start1 stop1 start2 stop2 strains
0 99932 100220 101809 102100 1
0 10288678 10289047 10288755 10289094 6
0 10317892 10318016 10320152 10320303 17
0 10416133 10416331 10416152 10416343 1
0 10845064 10845326 10845077 10845347 2
0 11214505 11214789 11218897 11219161 2
0 11213928 11214231 11218932 11219262 18,19
0 11522417 11522691 11526051 11526363 10
0 12108547 12108703 12111749 12111850 12
0 124186 124324 124200 124329 2
0 12513121 12513333 12513146 12513363 7
0 12702638 12702949 12702699 12702970 18
0 12832723 12832980 12834831 12835101 17
0 13076379 13076775 13078265 13078565 6
0 13462873 13463170 13466367 13466701 4
0 13546280 13546601 13551937 13552279 2,3,5,13,14,18,19
0 13735231 13735338 13738214 13738425 4,7
0 13758108 13758209 13758123 13758272 17
0 13837426 13837595 13839075 13839284 9
0 13851682 13851793 13851688 13851817 5
0 13940471 13940747 13945677 13945968 11
0 14561290 14561379 14561291 14561391 15
0 1458239 1458329 1460114 1460323 2
0 1459358 1459704 1461352 1461505 10
0 14666003 14666287 14670734 14671041 17
0 146004 147168 147141 148072 11
0 15177593 15177886 15179197 15179600 3
0 15400145 15400419 15402146 15402471 2
0 15442908 15443434 15460346 15460870 1,3,4,5,6,7,8,9,10,11,12,13,14,15,16,17,18,19
0 15513445 15513657 15513461 15513662 6,12,15
0 15535240 15535571 15537835 15538184 5,20
0 15534738 15535042 15538040 15538328 1,2,3,4,6,7,8,9,10,11,14,15,17,19
0 15568661 15569034 15570497 15570808 3
0 15737 15923 15750 15933 15
0 15898648 15898898 15898674 15899191 3
0 16122092 16122197 16122146 16122222 1,2
0 16354240 16354481 16357517 16357771 18
0 16554250 16554416 16554269 16554436 16
0 16590235 16590499 16590238 16590543 4
0 16809507 16809652 16809545 16809755 6,13
0 17014618 17014726 17014668 17014805 4
0 17017702 17017912 17018297 17018574 8,15,19
0 17174195 17174483 17175484 17175796 17
0 17188475 17188809 17188488 17188832 4,15
0 1720519 1720721 1720528 1720740 9,10,15
0 17308903 17309183 17315033 17315358 18
0 17923852 17924064 17925869 17926092 19
0 18080640 18080955 18081169 18081499 10
0 18141949 18142187 18142819 18143128 9
0 18165195 18165519 18165438 18165620 5
0 18501381 18501526 18501401 18501532 4
0 18555351 18555606 18555385 18555620 2
0 18761540 18761743 18764981 18765245 20
0 1920649 1920805 1920653 1920807 14
0 19235056 19235334 19235090 19235412 5
0 19304888 19304984 19304889 19304993 9
0 19450296 19450603 19450825 19451112 1
0 19581657 19581810 19583068 19583240 18
0 19709774 19710039 19711084 19711301 4
0 19874440 19874775 19877471 19877808 11
0 19988201 19988289 19988205 19988292 20
0 2003062 2003326 2007319 2007553 10
0 20082811 20082894 20098526 20098661 8
0 20280595 20280701 20280617 20280723 20
0 20279429 20279714 20280718 20280987 11
0 20314482 20314587 20314496 20314590 10
0 20385412 20385524 20385416 20385525 20
0 20451619 20452011 20454589 20454944 6
0 20609830 20610122 20610092 20610371 13
0 20636991 20637303 20637479 20637756 13
0 20644468 20644809 20650633 20650994 5
0 20703966 20704303 20706565 20706910 11
0 20781198 20781499 20787236 20787555 1
0 20839968 20840323 20842412 20842758 2,5,7,8,9,10,15,16,18,19
0 2090721 2090908 2091400 2091521 16
0 20923845 20924162 20932919 20933272 11
0 21035448 21035637 21035450 21035646 1,2
0 21077506 21077754 21077873 21078166 18
0 21095685 21095972 21096047 21096305 1
0 21196664 21196763 21196681 21196778 8,9
0 21269949 21270257 21271425 21271728 16
0 21336241 21336585 21352977 21353276 2
0 21475593 21475933 21478652 21479001 3,6
0 21478801 21479124 21483270 21483569 16,18
0 21513268 21513456 21513271 21513474 15,18
0 21512604 21512710 21515875 21515965 3,10
0 21894578 21894875 21894610 21894891 19
0 21991476 21991738 21993896 21994149 1,8,17
0 21998307 21998572 21999610 21999889 13
0 2196932 2197261 2201368 2201699 2
0 22135540 22135859 22137202 22137508 12
0 22201030 22201221 22203133 22203288 7
0 22881359 22881616 22883859 22884258 3,4,5,6,7,8,9,10,12,13,14,15,16,17,18,19,20
0 22884871 22885139 22884998 22885146 15
0 22939914 22940229 22941513 22941802 12
0 22923653 22923974 22948039 22948372 10
0 23155883 23156107 23155896 23156122 2
0 2413072 2413417 2414256 2414571 7
0 2463036 2463313 2472258 2472529 12
0 2545228 2545525 2545769 2546077 10
0 2720884 2721132 2721484 2721641 13
0 2874676 2874987 2878120 2878467 8
0 2923518 2923628 2923538 2923633 2,4,7,8
0 2931797 2932019 2943926 2944012 1,4,7,8,10,14
0 302769 303050 303004 303287 17
0 3049187 3049466 3049739 3050029 8
0 3155069 3155348 3155681 3156020 8
0 3663421 3663523 3667808 3667903 1
0 3827252 3827503 3831035 3831295 11
0 4292675 4293090 4294762 4295059 9
0 4378526 4378676 4381898 4382397 13
0 4381704 4382590 4381989 4382626 1,4,6,7,8,9,15,17,18,19,20
0 4471387 4471702 4471980 4472287 15
0 4782498 4782803 4784527 4784838 14
0 4865420 4865683 4868300 4868549 13
0 4979501 4979647 4983186 4983272 6
0 4979973 4980055 4987660 4987801 12
0 4979544 4980060 4987957 4988055 2,3,20
0 5012451 5012759 5013224 5013560 10
0 5047780 5047880 5047864 5048082 9
0 5047995 5048097 5047998 5048128 15,18
0 5071444 5071613 5073691 5073826 6,8,10,14,15,18,19
0 5069930 5070041 5075310 5075704 3
0 5176248 5176330 5176279 5176440 3
0 538333 538704 540742 541086 7
0 5443337 5443507 5443440 5443626 9
0 5498665 5499005 5503905 5504227 7
0 5563794 5564136 5566546 5566837 7
0 562049 562260 562055 562465 2,6,7,14
0 5838490 5838776 5841771 5842009 17
0 5948483 5948564 5948523 5948631 9
0 6152814 6153124 6166129 6166401 13
0 6175285 6175620 6178020 6178345 4
0 6202024 6202206 6202033 6202230 8
0 636253 636562 639232 639519 18
0 6483354 6483645 6485321 6485615 4
0 6520260 6520540 6520362 6520638 6
0 6585998 6586245 6587313 6587655 4
0 6710420 6710511 6710439 6710553 3
0 6714828 6715103 6722632 6722948 11
0 6741556 6741747 6742052 6742190 14
0 736512 736748 739373 739495 18
0 7734609 7734850 7734623 7734857 7
0 7975974 7976302 7976079 7976334 10,17
0 8081144 8081260 8081167 8081267 1,6,8,13
0 9468950 9469309 9473170 9474185 3,9,11,13,16,17,18,19
0 9472957 9473199 9473460 9473589 1,3,4,5,6,7,9,11,18,20
0 9469705 9469763 9475693 9475751 1
0 9501359 9501667 9501677 9501936 2
0 9597660 9598354 9598046 9598368 3,5,7,19
0 9596920 9597057 9598262 9598370 3,5,19
0 9596936 9598175 9599989 9600760 3,6,8,9,10,16,19,20
0 9600030 9600142 9600047 9600668 4,7,13
0 9858502 9858661 9867233 9867394 19
1 1002712 1003047 1003156 1003474 2
1 10098916 10099169 10098929 10099177 6
1 10181413 10181705 10185653 10185984 5
1 10189854 10190113 10194447 10194723 17
1 10287508 10287813 10288566 10288872 4
1 1035442 1035783 1035720 1036053 5
1 10380975 10381101 10381830 10382039 3,12
1 10549764 10550072 10556346 10556652 8,13,17,18
1 10542146 10542363 10561915 10562279 9,16
1 10683216 10683388 10684868 10685129 4
1 10685645 10685902 10686619 10686764 13
1 10738655 10738842 10740445 10740692 17
1 10753192 10753622 10758620 10758970 9
1 11124615 11125010 11127492 11127885 6
1 9601 9678 11134 11255 1
1 11121478 11121657 11143141 11143456 6,7,14
1 11143496 11143921 11148986 11149224 1,2,6,7,8,13,15,16,18,19
1 11148342 11148672 11150140 11150406 1
1 11337864 11338029 11339423 11339645 1,14
1 11464170 11464508 11466347 11466660 2
1 11463409 11463707 11466942 11467239 11
1 11469403 11469605 11474961 11475068 19
1 11501482 11501696 11504995 11505197 19
1 1162717 1162999 1163731 1164054 2
1 11785574 11785753 11785604 11785772 10
1 11785821 11786100 11785956 11786108 3,6,15
1 11786197 11786378 11786348 11786586 20
1 11787381 11788496 11787761 11788523 11,17,20
1 12050794 12050945 12054728 12054825 4
1 12061801 12062175 12063845 12064123 10
1 12401092 12401294 12401101 12401305 20
1 12595185 12595476 12601218 12601476 1,3,4,5,6,7,8,11,12,13,14,16,17,18,19,20
1 12595218 12595302 12602481 12602574 6
1 124150 124415 126291 126473 13,15,19
1 12659027 12659248 12659128 12659328 1,9,19
1 12674558 12674853 12679635 12679865 14
1 12930604 12930922 12933254 12933646 6
1 13334296 13334583 13334746 13335070 4
1 133320 133577 134061 134331 4
1 1354433 1354765 1354859 1355182 5
1 13711544 13711634 13711659 13711822 9,15,19
1 13784416 13784694 13784539 13784837 13
1 13961999 13962215 13962012 13962217 12
1 14025110 14025282 14025133 14025301 3
1 14027170 14027521 14028878 14029245 6
1 1413508 1413802 1413512 1413821 10,18
1 14202551 14202880 14204139 14204481 3
1 1440446 1440754 1443995 1444274 16
1 1445296 1445547 1446341 1446603 15
1 1446764 1447298 1446783 1447300 3,11
1 14844959 14845260 14847312 14847634 10
1 14955030 14955357 14960636 14960953 8,15
1 15023475 15023759 15023630 15023935 13
1 15368904 15369127 15373139 15373361 8
1 15398793 15398901 15400482 15400538 7
1 15398698 15398873 15400695 15400990 2,10,12
1 15453638 15453937 15453722 15454040 8,13
1 15581285 15581354 15581307 15581365 3
1 15650734 15650879 15651811 15652016 2
1 15954489 15954724 15954681 15954834 4
1 16123309 16123685 16123874 16124439 6
1 16249190 16249378 16249218 16249403 3
1 16476538 16476854 16476638 16476891 17
1 16564239 16564581 16564352 16564661 3
1 16713520 16713799 16714875 16715086 6
1 1677506 1677811 1680891 1681188 4
1 1694991 1695219 1697521 1697813 18
1 1692768 1693040 1700030 1700316 17
1 1705399 1705618 1709764 1709978 13
1 1705699 1705837 1710617 1710752 2,4
1 17715388 17715579 17717876 17718070 15
1 17772459 17772819 17772490 17772823 1,3,4,5,8,13,15,18,19,20
1 17809901 17810261 17810054 17810373 7
1 1782843 1783169 1783225 1783435 1,2,3,4,5,6,7,8,9,10,11,12,13,14,15,16,17,18,19,20
1 1784539 1784655 1785067 1785235 6
1 1784166 1784393 1785079 1785211 5
1 17955209 17955542 17958006 17958344 9
1 18133788 18133981 18142879 18143092 2
1 18202565 18202981 18202711 18203096 1,3,10,12
1 18487850 18488144 18488999 18489194 1
1 18532488 18532706 18532552 18532710 13,14
1 1849682 1849979 1857843 1858187 1,2,3,4,5,6,7,8,9,10,11,12,13,14,15,16,17,18,19,20
1 1900528 1900799 1903385 1903671 17
1 19077084 19077807 19081050 19081528 1,6,12,17
1 19076701 19076920 19081256 19081495 2
1 19077354 19077739 19081773 19082143 3,5
1 19080675 19080965 19082499 19082749 9,15,16
1 19076756 19077027 19082552 19082879 4,14,18
1 19220441 19220624 19220948 19221209 1,2,3,4,5,8,9,10,11,12,13,14,15,16,18,19,20
1 1922903 1923072 1927508 1927849 3,5,6,7,8,9,11,15,17,18,19
1 19326383 19326514 19326500 19326839 6,7,20
1 19639550 19639768 19639573 19639871 9,20
1 1960830 1961054 1964519 1964806 12
1 19708565 19708759 19709704 19709830 13
1 19941561 19941877 19942867 19943179 16
1 21061391 21061829 21061528 21061883 2,8,10,11,17,20
1 21190100 21190425 21190200 21190508 8
1 21455377 21455731 21455443 21455768 4,9,14
1 21492194 21492481 21492217 21492497 7
1 21493599 21493961 21493785 21494089 4,15,20
1 21499106 21499440 21499118 21499458 4,20
1 21506471 21506839 21506741 21507107 6
1 21517361 21517662 21517655 21517959 10
1 21550333 21550690 21550395 21550741 8,13,15
1 21569635 21569989 21569815 21570161 3
1 21585345 21585669 21585967 21586289 8
1 2201593 2201731 2201596 2201742 20
1 2209045 2209314 2209123 2209353 20
1 2321401 2321679 2324600 2324893 11
1 2409936 2410109 2410412 2410564 20
1 2442017 2442221 2447738 2447885 13
1 2448224 2448357 2451788 2451922 4,19
1 2520754 2521092 2520772 2521121 3
1 2636609 2636847 2636624 2636869 1
1 2635814 2635902 2636991 2637179 12
1 2636618 2636736 2637486 2637569 15
1 2635946 2636230 2638359 2638631 1
1 2639272 2639473 2639465 2639633 17
1 2641471 2641702 2641497 2641730 17
1 2854190 2854374 2854225 2854391 1,3
1 2856123 2856483 2856416 2856729 5
1 2880591 2880900 2882753 2883066 1
1 2883776 2884061 2891369 2891654 1
1 2894650 2894863 2897796 2897907 12
1 2975234 2975436 2975258 2975448 11
1 3046809 3047160 3047688 3048020 8
1 3054946 3055232 3055173 3055444 9
1 308866 309159 309164 309450 7
1 318046 318352 318269 318556 9
1 3197597 3197861 3197694 3198001 17
1 3201507 3201804 3202970 3203323 9
1 322089 322420 324087 324436 19
1 324166 324323 324176 324346 9,10
1 332623 332762 332688 332842 12
1 331091 331297 333678 333925 6,8,12,18
1 3348839 3349112 3348895 3349118 9
1 3372832 3373020 3375740 3375925 14
1 337762 338009 338106 338399 13
1 3638141 3638426 3641159 3641475 14
1 368797 368990 369027 369174 1,2,3,4,5,6,7,8,9,10,11,12,13,14,15,16,17,18,19,20
1 3702039 3702409 3702112 3702507 19
1 3702477 3702571 3702972 3703179 17
1 3760501 3760627 3760890 3761009 8
1 3938989 3939176 3939292 3939377 13
1 3959364 3959485 3959826 3959920 10
1 3961574 3961771 3964943 3965243 14
1 4066741 4067045 4067296 4067645 5
1 4349004 4349251 4352777 4353029 3
1 4389253 4389523 4394942 4395275 19
1 4459504 4459709 4466370 4466546 18
1 4527304 4527595 4531473 4531779 1
1 4558741 4559065 4559982 4560302 6
1 4589801 4590090 4594530 4594731 12
1 4662208 4662366 4662212 4662379 3
1 4750883 4751069 4750900 4751124 1
1 4888578 4888671 4890679 4890769 4
1 4902964 4903197 4905859 4905997 1
1 5094419 5094532 5094426 5094560 11
1 550580 550725 551737 551963 3,4,5,6,7,8,12,16,17,20
1 5905028 5905394 5905685 5905966 10
1 4235 4565 5931 6203 14
1 6067620 6068175 6067693 6068251 2
1 615254 615403 616378 616662 10
1 6499497 6499696 6500057 6500271 16
1 6616132 6616446 6616527 6617045 6
1 6705454 6706430 6705726 6706432 1,2,3,4,5,6,7,8,9,10,11,13,14,15,16,18,19,20
1 6769473 6769648 6769490 6770112 1,2,3,4,5,6,7,8,9,10,11,12,13,14,15,16,17,18,19,20
1 6917528 6917702 6917809 6918029 19
1 7012629 7012839 7014460 7014801 5
1 7040476 7040728 7040931 7041080 5
1 7074984 7075061 7079984 7080175 20
1 7075395 7075579 7080630 7080710 1
1 7075686 7075776 7080782 7080875 16
1 7093957 7094224 7097510 7097851 8
1 7569832 7570074 7573659 7573891 19
1 7641106 7641396 7644883 7645213 8
1 762428 762729 765861 766170 8
1 7855361 7855552 7857998 7858337 2,4,6,8,10,11,17,18
1 7856642 7856786 7859328 7859420 4,8
1 7960689 7960825 7961725 7961858 7
1 7969257 7969605 7973180 7973443 7
1 8093678 8093856 8095016 8095330 4
1 8095242 8095337 8095264 8095346 4
1 8460012 8460192 8465881 8466089 17
1 8476536 8476740 8483653 8483841 7
1 8513713 8513790 8514855 8514973 7
1 8659201 8659305 8659212 8659312 12
1 8768377 8768521 8768588 8768739 19
1 8776750 8777055 8781667 8781970 8,15
1 8954337 8954681 8955283 8955617 15
1 8953622 8953740 8957141 8957288 20
1 8961795 8962095 8965988 8966253 14
1 9014411 9014779 9017879 9018369 1,3,5,6,7,8,9,10,11,13,14,15,20
1 9218438 9218846 9221848 9222236 9
1 9303667 9303766 9303671 9303772 6
1 9394383 9394678 9398253 9398562 8
1 9686889 9687054 9687378 9687651 8,16
1 973092 973355 975533 975857 2,5,13
1 9905023 9905208 9905309 9905456 1
1 9930951 9931080 9933769 9934001 5
2 95 229 101 232 2,4,6,11,12,13,14,17,19,20
2 10252542 10252847 10252595 10252947 1,8,9,10,11,16,20
2 10562274 10562361 10562340 10562447 13,15,19
2 10629164 10629304 10632360 10632459 19
2 10688734 10688904 10690730 10690821 2
2 10866452 10866565 10870381 10870586 10,13,15
2 11056224 11056307 11057363 11057462 19
2 11057196 11057390 11057378 11057582 19
2 11285760 11285845 11289245 11289419 1,6,11,16
2 11320335 11320976 11320340 11320983 1,3,6,8,19
2 1138079 1138268 1140842 1141222 1,2,3,4,5,6,7,8,9,10,11,12,13,14,15,16,17,18,19,20
2 1141414 1141784 1142445 1142790 1,2,3,4,5,6,7,8,10,11,13,14,18,20
2 11464499 11464742 11464676 11464925 4
2 1141135 1141232 1151061 1151422 3,5,6,7,10,11,13,15,20
2 1138061 1138268 1151182 1151515 1,2,3,4,5,6,7,8,9,10,11,12,13,14,15,16,17,18,19,20
2 11517079 11517359 11517109 11517380 3,13,15
2 1149363 1149444 1152686 1152870 18
2 12231958 12232161 12236981 12237270 20
2 12347398 12347687 12350170 12350496 18
2 1240509 1241116 1240510 1241215 5
2 1254356 1254634 1257771 1258046 19
2 12639603 12639878 12639814 12640109 8
2 12896715 12897076 12897109 12897521 5
2 13036172 13036493 13038924 13039194 16
2 1306434 1306620 1306445 1306636 7
2 13121734 13122054 13121783 13122104 6
2 13216890 13217193 13220835 13221169 18
2 1323413 1323858 1323480 1323908 5,8,10,12,14
2 14065733 14065922 14068868 14069074 14
2 14224026 14224144 14224053 14224150 2
2 14345214 14345294 14347346 14347587 7,11,15,16,18
2 14427393 14427820 14428682 14429033 7
2 14579140 14579364 14580956 14581107 1,4,8,10,11,12,13,18
2 1462282 1462391 1464578 1464803 9,14
2 15039380 15039675 15042383 15042663 16
2 15099319 15099764 15099598 15099798 2,3,8,11,14,15,17,19,20
2 15182509 15182913 15182568 15182982 8,10,13,16,18,19,20
2 15233678 15233949 15235283 15235491 16
2 15553787 15553851 15553798 15553873 9,19
2 1600278 1600594 1603667 1603947 12
2 1605391 1605596 1605811 1606035 14
2 16065199 16065326 16065228 16065340 12
2 16135444 16135723 16138003 16138289 18
2 16202997 16203229 16204330 16204452 16
2 16289912 16290225 16291712 16291819 6
2 16404521 16404822 16409349 16409647 8
2 16436383 16436623 16436393 16436679 6
2 16506734 16507020 16508337 16508631 16
2 16602502 16602853 16606108 16606480 5,7,8,9,10,11,12,13,14,17
2 16974345 16975560 16974403 16975592 1,2,3,4,5,6,7,8,9,10,11,12,13,14,15,16,17,18,19,20
2 17014650 17014769 17014662 17014910 12
2 17285282 17285505 17285284 17285516 16
2 17431011 17431199 17436166 17436293 2,5,8,15,16
2 17817919 17818149 17817927 17818176 14
2 17880708 17881083 17880766 17881100 4,10,15,18,19
2 18112635 18112739 18112963 18113125 13
2 18194877 18195433 18194885 18195435 14,18,19
2 18352969 18353467 18355939 18356304 3
2 18455773 18455895 18455778 18455926 4
2 18457057 18457160 18460872 18461109 10,13,14
2 18470691 18470910 18473422 18473639 14
2 18632249 18632482 18636022 18636273 20
2 19082035 19082332 19083337 19083579 2
2 19094621 19094843 19094636 19094865 19
2 19094978 19095173 19094987 19095177 18
2 19115280 19115489 19118491 19118713 4,15
2 19119791 19119928 19130581 19130729 1,3,5,8,11,13,14,15,17
2 19123093 19123423 19132736 19132871 1,4,5,6,8,9,11,17,19
2 19155746 19156092 19155840 19156168 9
2 19234240 19234351 19234260 19234359 12
2 1966462 1966642 1966520 1966657 1,4,7,8,10,18,19
2 19699307 19699506 19699834 19700004 11
2 19713366 19713532 19713380 19713539 5
2 1977360 1977676 1977722 1978056 18
2 19802761 19803049 19803224 19803507 16
2 19902159 19902465 19902220 19902504 15,16
2 19895648 19895900 19903770 19904005 8,18
2 19896087 19896480 19903895 19904340 7,16,19
2 19981261 19981317 19982574 19982760 9
2 20054932 20055787 20058492 20059291 2,3,4,5,6,7,8,9,11,14,15,16,18,19
2 20114765 20115104 20115024 20115343 15
2 199394 199867 202336 202674 6
2 20297479 20297702 20297485 20297708 1,20
2 20478339 20478674 20478361 20478690 6
2 20641856 20642253 20643157 20643249 6,9,13
2 20765599 20765863 20765611 20765877 6
2 20904548 20904850 20906089 20906405 11
2 20997893 20997980 20997909 20998009 2
2 21016876 21017178 21018836 21019135 5
2 21039028 21039262 21039046 21039282 8
2 2125002 2125262 2125195 2125513 4
2 21534537 21535090 21534595 21535166 14
2 21549837 21550158 21551217 21551556 8
2 21580118 21580419 21583381 21583683 1,4,5,12,14,16,17
2 21584255 21584498 21584405 21584502 1,2,13
2 21609812 21610144 21613603 21613881 8
2 22215418 22215755 22218201 22218538 10,13,18
2 22256604 22256701 22260723 22260826 15
2 22284852 22284965 22284943 22285084 11
2 22380914 22381141 22385566 22385828 16
2 22524093 22524206 22524150 22524246 8
2 22524036 22524318 22528167 22528358 10
2 22542683 22542822 22547300 22547497 3
2 22548108 22548370 22549415 22549636 19
2 22548237 22548620 22550029 22550326 14
2 22908850 22908968 22910211 22910316 14
2 23063670 23063897 23063773 23063911 2,9,10,13,14,15
2 23062337 23062628 23066230 23066490 14
2 23083756 23084140 23083926 23084301 9,15
2 23117265 23117435 23117382 23117516 8
2 23132385 23132798 23145222 23145527 1,2,3,4,5,6,7,9,10,11,12,13,14,15,16,17,18,20
2 23167335 23167548 23172539 23172698 2
2 23194435 23194498 23208112 23208240 1
2 23345231 23345572 23350670 23350998 15,16
2 23409972 23410512 23409973 23410565 4
2 2340323 2340442 2344070 2344194 13
2 23499705 23499981 23499897 23500091 1,2,3,4,5,7,8,9,10,11,12,13,14,15,16,17,18,19,20
2 23517621 23517680 23520850 23521003 5
2 23525381 23525633 23525395 23525642 4,8,20
2 23658641 23658879 23658673 23658884 2,5,20
2 23863786 23864148 23865734 23866105 10
2 24061651 24061842 24065409 24065627 8
2 24167639 24167778 24179828 24179966 2,5,8,15,16,19
2 24168161 24168430 24180281 24180492 10,20
2 24245125 24245416 24247700 24247976 13
2 24251475 24251609 24251496 24251623 2
2 255257 255432 255266 255447 10
2 282618 282860 283192 283467 14
2 3020851 3021085 3024061 3024302 16
2 3210832 3210908 3212558 3212650 5
2 3910469 3910832 3915551 3915856 3
2 3916219 3916461 3916753 3917056 4
2 3910549 3910866 3920079 3920390 8,10,16
2 4055820 4055943 4055843 4055970 10
2 4182425 4182712 4185119 4185415 4
2 4194179 4194388 4194214 4194475 4
2 4226525 4226957 4228247 4229062 3,4,9,11,20
2 4252489 4252798 4253196 4253490 19
2 4642629 4642910 4644708 4644979 2
2 549434 549733 552351 552632 18
2 6032981 6033097 6035312 6035588 1,3,5,6,17
2 6051986 6052264 6053343 6053665 18
2 6098227 6098313 6104386 6104564 5
2 6188669 6189002 6190499 6190812 10
2 6295662 6295948 6295670 6295955 19
2 653591 653886 654379 654688 7
2 6929201 6929450 6932613 6932814 2
2 7123167 7123495 7124919 7125232 11
2 727043 727311 727090 727352 4
2 7297924 7298043 7299037 7299216 1
2 7388511 7388733 7390650 7390905 20
2 7684594 7684776 7684922 7685149 11
2 7800191 7800387 7810264 7810449 8
2 7868703 7868863 7868711 7868889 10
2 791134 791388 791135 791403 7
2 79251 79583 79507 79816 19
2 8006114 8006255 8025547 8025609 4
2 8093102 8093320 8093228 8093431 20
2 8101650 8101854 8101902 8102022 15,19
2 80515 80613 82037 82139 9
2 8418765 8419029 8421729 8421994 20
2 8498341 8498514 8512457 8513130 8
2 8508493 8508625 8513111 8513193 1
2 8500236 8500515 8513315 8513895 8
2 8507883 8508187 8513599 8514355 13
2 8506572 8507213 8513785 8514363 8
2 8502674 8503589 8515452 8516515 8,10
2 8506169 8506941 8515565 8515880 16
2 8502361 8502927 8517117 8517417 8
2 8506219 8506430 8517931 8518113 1
2 8505092 8506139 8518013 8519020 2,8,11
2 8508456 8508876 8518155 8518355 8
2 8497461 8498059 8518667 8519120 8
2 8500624 8500772 8518772 8519186 1
2 8506253 8506919 8518777 8519133 13
2 8502448 8503253 8518887 8519388 8
2 8504341 8504719 8519049 8519586 8
2 8500848 8501422 8519459 8520189 11
2 8500705 8501011 8520297 8520531 2
2 8506776 8507738 8520302 8520938 1
2 8504443 8505167 8520627 8520944 8
2 8500872 8501546 8521181 8521640 10
2 8505627 8506574 8521285 8522177 8,13
2 8500015 8500622 8521316 8521943 2
2 8497398 8498626 8521399 8521697 8
2 8500416 8500977 8522363 8522666 8
2 8504448 8504908 8522665 8523089 10
2 8508231 8508724 8523294 8523810 4
2 8505317 8506307 8523601 8524857 1,8
2 8502756 8503632 8524267 8526072 13
2 8502118 8502457 8524938 8525442 1
2 8508383 8508564 8525769 8526265 2
2 8501627 8501861 8526404 8526534 8
2 9128241 9128404 9130291 9130392 18
2 9201044 9201668 9201134 9201725 4
2 9291091 9291222 9292520 9292617 17
2 9292535 9292621 9295770 9295839 1
2 9981472 9981890 9984651 9984848 3
3 10321096 10321351 10325510 10325786 14
3 1063258 1063522 1064286 1064567 2
3 10718598 10718706 10718631 10718758 7
3 11621736 11621958 11621840 11622092 1
3 12033803 12033985 12033854 12034137 1,7
3 1216223 1216486 1216318 1216543 5
3 1227172 1227265 1227445 1227595 2
3 12434378 12434606 12438936 12439189 20
3 12696279 12696454 12696296 12696476 8,14
3 12694264 12695132 12697200 12697515 1,2,3,4,5,6,7,8,9,10,11,12,13,14,15,16,17,18,19,20
3 12842698 12842794 12851680 12851812 20
3 12876230 12876465 12879927 12880163 20
3 12880752 12881032 12884268 12884563 8
3 12912587 12912935 12913315 12913682 3
3 12927739 12927927 12929399 12929697 3
3 13114090 13114377 13117863 13118193 15
3 13298851 13299533 13300927 13301412 4,6,7,9,11,12,13,14,17
3 13451797 13452164 13454643 13454925 4
3 13524577 13524862 13527191 13527472 12
3 13585813 13586064 13588584 13588868 4
3 1413531 1413683 1416421 1416574 12
3 14178683 14179290 14179155 14179366 4
3 14357621 14357933 14359021 14359352 7
3 14545686 14546000 14546976 14547280 18
3 14628832 14629024 14632026 14632283 6
3 14900212 14900985 14900302 14901009 1,2,3,4,7,13,18,19
3 14962216 14962388 14962234 14962397 14
3 15121183 15121504 15121352 15121661 16
3 15349431 15349731 15349453 15349736 11
3 15386220 15386310 15386226 15386332 5
3 15417389 15417581 15417397 15417593 13
3 15583465 15583698 15583641 15583900 7
3 157219 157539 157230 157568 8,9,13
3 16588657 16588969 16588775 16589187 9
3 16651182 16651480 16651484 16651763 14
3 16873392 16873576 16884038 16884309 13
3 16891031 16891812 16893182 16893884 6
3 16910229 16910330 16910234 16910334 10
3 17048544 17048678 17048941 17049108 16
3 17061683 17062024 17064887 17065041 15
3 17208204 17208464 17210242 17210589 8
3 1736129 1736260 1736143 1736278 20
3 17479404 17479515 17481739 17481879 15
3 18022994 18023262 18024021 18024288 16
3 18838468 18838711 18838504 18838729 16
3 18901587 18902263 18905655 18906029 1,2,3,4,5,6,7,8,10,11,14,15,18
3 18902495 18902828 18906318 18906695 13,17
3 18960678 18961167 18965771 18966455 4,10,13
3 18961360 18962320 18966521 18967215 3,9
3 18965005 18965072 18969364 18969470 8
3 19071626 19071939 19074881 19075153 3
3 19086749 19087066 19087057 19087348 4
3 19406535 19406769 19408419 19408712 1
3 19524820 19525097 19530212 19530494 11
3 19554914 19555197 19560103 19560392 19
3 1972240 1972500 1972389 1972734 5,6
3 19882164 19882497 19884994 19885309 2,5,20
3 19912399 19912697 19912701 19913528 13,18
3 20167250 20167709 20168285 20168765 1,3,4,5,6,7,8,9,10,13,15,16,17,19,20
3 2037028 2037238 2037039 2037246 5
3 20624799 20625040 20627311 20627528 20
3 20675614 20675864 20675700 20675914 15
3 20734605 20734890 20734854 20734960 17
3 20804400 20804711 20805016 20805302 2
3 20871791 20872099 20881850 20882148 19
3 21020433 21020796 21020804 21021122 5
3 2102352 2102621 2110307 2110557 13
3 21334760 21334908 21339971 21340128 1
3 214357 214613 214375 214676 16,18
3 21554995 21555139 21555323 21555549 1
3 21677509 21677799 21677531 21677811 7
3 21759352 21759808 21761198 21761457 6
3 21783295 21783544 21783299 21783552 1
3 2191093 2191228 2191141 2191344 5
3 21980294 21980597 21980400 21980727 9
3 22272521 22272685 22273530 22273682 6
3 22289040 22289366 22289096 22289730 5,20
3 22341162 22341458 22342699 22342992 14
3 22372989 22373446 22373145 22373496 2,3,4,5,6,10,13,14,15,18,20
3 22699517 22699738 22699577 22699744 18
3 22885586 22885827 22887920 22888188 3
3 23022045 23022246 23022078 23022320 1
3 23086052 23086381 23089843 23090193 16
3 23296951 23297083 23296974 23297087 16
3 23441504 23441760 23441515 23441770 11
3 2354982 2355171 2354990 2355176 5
3 23875547 23875847 23875679 23876014 6
3 24065532 24065822 24069893 24070128 14
3 24068344 24068431 24070967 24071135 7
3 2428695 2428895 2428704 2428902 16
3 24420668 24420759 24424206 24424368 13,14,16,17,20
3 24421752 24421940 24425313 24425455 19
3 24456651 24456946 24457255 24457579 8
3 24561018 24561328 24561106 24561406 10
3 24959293 24959611 24959397 24959671 3
3 24978457 24978723 24981722 24981910 10
3 25097545 25097694 25098482 25098548 5
3 2541287 2541503 2541907 2542469 2,3,5,6,8,11,15,18,20
3 25571560 25571853 25571562 25571906 7
3 25944501 25944737 25944756 25945012 9,19
3 25994271 25994576 25994307 25994578 2
3 26030268 26030598 26032765 26033095 11
3 26166273 26166606 26166512 26166854 7
3 26524200 26524326 26524221 26524341 6
3 26712217 26712472 26712848 26713025 17
3 26933751 26934064 26933763 26934087 3
3 26946621 26946882 26946625 26946900 1
3 27089088 27089335 27089123 27089363 3
3 27143809 27144067 27143834 27144074 6
3 2840198 2840355 2843220 2843318 3
3 2904802 2905126 2909095 2909376 16
3 3057247 3057544 3057332 3057633 9
3 29972 30083 30899 31065 17
3 3232879 3233197 3233088 3233306 6
3 3282512 3282767 3282538 3282804 2
3 3387694 3387812 3387705 3387842 12
3 3494707 3494888 3494761 3495026 3,4,6
3 3501272 3501589 3506239 3506551 1
3 3673306 3673607 3673419 3673659 3
3 367397 367543 370419 370665 10
3 3720813 3721539 3720931 3721593 4
3 3729035 3729288 3729195 3729519 12,16
3 375118 376083 375429 376084 3,8,12,18
3 3891692 3891887 3892388 3892493 12
3 4170818 4170918 4173940 4174057 3
3 4171040 4171306 4174881 4175015 8,10,13
3 4171869 4172166 4175682 4175972 9,17
3 4176851 4176998 4177421 4177578 10
3 4177558 4177834 4177609 4177843 15
3 4178108 4178658 4179739 4180207 3,11,15,17,18,19
3 4178152 4178789 4180586 4180933 2,9
3 4176880 4177119 4180821 4180933 10
3 4178152 4178245 4181840 4182028 10,13,16
3 4206039 4206277 4206306 4206566 16
3 4333708 4333852 4333720 4333882 3
3 4366499 4366815 4371408 4371721 7
3 4415291 4415575 4415560 4415858 16
3 4462120 4462444 4469631 4469843 15
3 4498462 4498538 4498656 4498793 4
3 4611138 4611285 4612995 4613096 12
3 478967 479050 479043 479142 4
3 486754 486967 493726 493871 16
3 4963413 4963598 4965231 4965324 17
3 46174 46441 49727 50043 15
3 4980329 4980666 4983090 4983411 4
3 4985945 4986090 4986584 4986713 15
3 5071599 5071899 5071635 5071920 12
3 5240825 5240985 5242540 5242688 12
3 5299171 5299481 5301838 5302166 16
3 5308789 5309039 5312232 5312525 3
3 5436655 5436906 5438302 5438512 20
3 5516747 5516853 5520136 5520292 18
3 5594122 5594388 5597061 5597362 9
3 5711315 5711862 5711318 5712141 6
3 5822109 5822457 5829416 5829777 8,9,15
3 5822195 5822302 5832750 5832844 9,15
3 6026221 6026569 6026228 6026586 1,2,4,5,6,8,9,10,11,12,13,15,16,17,19,20
3 6113035 6113286 6116461 6116779 18
3 6407130 6407404 6411482 6411791 16
3 6484989 6485248 6485173 6485470 17
3 6542464 6542697 6542724 6543007 14
3 6810163 6810273 6812247 6812432 16
3 6883820 6884011 6883839 6884025 5
3 6964381 6964532 6964686 6964779 13
3 692538 692797 696626 697054 2
3 7063437 7063663 7066801 7067181 9
3 7064378 7064447 7067627 7067709 8
3 7352558 7352962 7352985 7353230 9
3 7581927 7582239 7582098 7582313 19
3 7607503 7607802 7607617 7607939 2
3 8022235 8022395 8022882 8022971 12
3 8224538 8224881 8224549 8224885 1
3 8341150 8341406 8343694 8343950 11
3 8723099 8723279 8723117 8723281 9
3 8959011 8959190 8959353 8959726 18
3 8960287 8960484 8960301 8960495 12
3 9006482 9006585 9006676 9006739 10
3 9645856 9645990 9650148 9650256 15
4 1000966 1001251 1001022 1001288 13
4 152151 152266 152155 152268 2,4,10,14,18
4 161460 162094 161878 162109 8,11,17,19
4 204545 204704 204551 204706 2,4,9,10,13,14,18
4 21891 22460 21918 22475 2,3,4,6,7,8,9,10,12,13,14,15,16,18,19
4 280656 280892 280673 280901 6,12
4 31110 31262 31111 31274 19
4 321792 322095 321980 322272 11
4 370819 371101 370941 371210 10
4 42724 42929 43283 43529 14
4 678836 679161 679420 679881 6
4 696667 696763 696671 696777 1,20
4 70495 70813 70708 71009 16
4 958934 959285 961219 961758 6
6 10028802 10028883 10028917 10029020 19
6 10080323 10080428 10083077 10083216 19
6 10273808 10274017 10273830 10274032 18
6 10282355 10282436 10282433 10282546 1,8
6 10302504 10302606 10303550 10303822 3
6 10304482 10304777 10322892 10323004 5,6,12,14
6 10302508 10302707 10322903 10323255 8
6 10304124 10304230 10322907 10322987 20
6 10341087 10341577 10341115 10341614 3,7,10,13,17,19,20
6 10638304 10638414 10638309 10638447 15
6 10679569 10679952 10679738 10679992 10,11
6 10711505 10712209 10714315 10714527 1,2,3,4,5,6,7,8,9,10,11,12,13,14,15,16,17,18,19,20
6 10735587 10735731 10736215 10736331 19
6 10785840 10786101 10786013 10786303 8
6 10796635 10797174 10796893 10797212 6,10
6 10810038 10810642 10810048 10810658 1,2,3,4,5,6,7,8,9,10,11,12,13,14,16,17,18,19,20
6 10853056 10853199 10857398 10857574 1,3,8,15,17
6 10857729 10857862 10871023 10871185 7
6 1097141 1097496 1099669 1100070 6
6 11033102 11033227 11033176 11033364 8,9
6 11033118 11033243 11036052 11036233 13
6 11188286 11188538 11188306 11188547 8,13
6 11378002 11378534 11378176 11378828 2,5,6,16
6 11453763 11453893 11454144 11454294 8
6 11594384 11594496 11594410 11594524 1,6,9,12,14,19
6 11788881 11789092 11788971 11789111 9
6 11875520 11875683 11875586 11875685 6
6 11996338 11997207 11998361 11999000 6,16
6 12009423 12009768 12009508 12009807 17
6 12014830 12015065 12014970 12015178 1,3,4,15
6 1212721 1213406 1212731 1213411 3,9,10,13,20
6 1212466 1212862 1217353 1217680 1,2,3,4,6,8,9,10,11,13,15,17,19,20
6 1222369 1222681 1223899 1224195 19
6 12242335 12242429 12262764 12262990 5,6
6 12298378 12299118 12299066 12299782 7
6 12353071 12353336 12353095 12353356 10
6 12494654 12494919 12494986 12495263 4,8,11,16
6 12494721 12494822 12495993 12496106 15
6 12496142 12496366 12496545 12496692 1,14,20
6 12572996 12573208 12573056 12573304 5,7,12,14
6 12573399 12573491 12573465 12573526 8
6 12913430 12913668 12915702 12915981 14
6 12986053 12986370 12986307 12986405 6
6 13184437 13184780 13186504 13186801 16
6 13183721 13183996 13187578 13187849 8
6 13191764 13191877 13202723 13202938 17
6 13247674 13248542 13247700 13248544 1,2,6,9,15,17
6 13382133 13382611 13382147 13382779 1,8,11,12,14,15
6 13392575 13392715 13405530 13405602 10,11
6 13486976 13487098 13488095 13488315 14
6 14101823 14102083 14105549 14105829 8
6 14257909 14258102 14257924 14258108 10
6 14260900 14261028 14262847 14263032 5,12,20
6 14260701 14260791 14262886 14263007 2
6 14262245 14262378 14278989 14279130 10,13
6 14332230 14332511 14332596 14332845 12
6 1433476 1433553 1433842 1433918 8
6 14361510 14361829 14361568 14361859 19
6 14430895 14431014 14431002 14431142 12
6 14445882 14445966 14445887 14445993 17
6 14479130 14479437 14481628 14481886 2
6 14528791 14529096 14529790 14530096 1
6 14534707 14534871 14534712 14534875 8,11,12,14,20
6 14534478 14534789 14534978 14535083 3
6 14538881 14538976 14539287 14539394 16
6 14617497 14617584 14635607 14635886 1,2,3,5,6,10,11,16,19,20
6 14652927 14653016 14652946 14653036 9
6 14656864 14657322 14657005 14657480 1,2,5,7,8,10,16
6 14784709 14784942 14784720 14784963 1,2,3,4,6,7,8,9,10,11,12,13,14,15,16,17,18,19,20
6 14885802 14885933 14885813 14885945 6,7,18
6 14996974 14997291 14998696 14999000 19
6 15081246 15081380 15081275 15081600 1,3,5,6,7,8,10,16,18
6 15239250 15239463 15239853 15240066 20
6 15317592 15317845 15320332 15320652 9
6 15351613 15351931 15354550 15354878 16
6 1538847 1539124 1540152 1540463 16
6 154186 154503 154680 154972 14
6 15661056 15661349 15665640 15665950 10
6 15800951 15801284 15801009 15801361 11
6 15945545 15945851 15950409 15950724 19
6 16179625 16179812 16182054 16182246 17
6 1623645 1623986 1624652 1624945 18
6 16378410 16378704 16380880 16381148 15
6 16510617 16510861 16510648 16510954 11
6 17124294 17124549 17125852 17126212 9
6 17395285 17395439 17395297 17395441 1,3,20
6 17500951 17501087 17500970 17501150 11
6 17592557 17593102 17592558 17593129 3,12
6 17619037 17619333 17623681 17623953 19
6 17730681 17730931 17730692 17730941 19
6 17851865 17851989 17851876 17852006 12
6 17864428 17864773 17864479 17865155 9,10,14,15,18
6 17986419 17986669 17986460 17986800 4
6 17984419 17984543 17987038 17987172 6
6 17984697 17984778 17987121 17987197 10
6 18297748 18297838 18297913 18298069 3
6 18341697 18342003 18341941 18342072 2,17
6 18348732 18349070 18350271 18350597 10
6 18363551 18363788 18365565 18365759 20
6 18486719 18486973 18492395 18492601 16
6 18548502 18548729 18548526 18548758 18
6 18569255 18569418 18569869 18569960 8
6 18689862 18690152 18690223 18690373 1,2,3,7,8,9,12,16,17
6 18733181 18733325 18733201 18733341 8,18
6 18823455 18823825 18840262 18840867 8,10,14
6 18823972 18824053 18841256 18841376 8
6 18829448 18829963 18841930 18842201 6,11,19
6 18841872 18842232 18844088 18844426 1,4,5,10,14
6 18873447 18873648 18874871 18875060 15,17,18
6 1892801 1893114 1895909 1896173 15
6 19007101 19007316 19007217 19007409 2
6 19062395 19062510 19062407 19062533 18
6 19101586 19101739 19101607 19101749 3
6 19129933 19130015 19130760 19130870 5
6 19182550 19183342 19183223 19184094 2,6,9,11,13,15,16,17,18,19
6 19182895 19183088 19184633 19184731 7,8
6 1942550 1943176 1942580 1943315 1,2,3,4,5,6,7,8,9,12,13,14,15,16,17,18,19,20
6 19435181 19435483 19435286 19435555 12
6 19487219 19487508 19487458 19487726 13
6 19552342 19552486 19554263 19554392 10
6 19600498 19600586 19606350 19606551 19
6 19622641 19622739 19622644 19622751 5,8,14
6 19680823 19681016 19681489 19681668 19
6 19685006 19685321 19685037 19685414 5,11
6 19691931 19692065 19697780 19698132 6,20
6 19931912 19932222 19933609 19933936 7
6 19977259 19977422 19977273 19977459 11
6 20173558 20173789 20177587 20177752 1,2,3,4,5,6,7,8,9,10,11,12,13,14,15,16,17,18,19,20
6 20188963 20189161 20188975 20189164 11
6 20309809 20310122 20310483 20310794 2
6 20532222 20532348 20532232 20532356 8
6 20595003 20595159 20595110 20595359 10
6 20595263 20595839 20595739 20596077 11,13,14,18
6 20623436 20623594 20626896 20627313 1,6,12,16,17
6 20756496 20756579 20776613 20776783 2
6 20788766 20788911 20789831 20790004 6
6 20788149 20788531 20806163 20806306 1,2,3,4,6,10,11,13,15,16,17,19,20
6 20812802 20812933 20825804 20826172 8,10,14,15,16,18
6 2134064 2134625 2134096 2134647 3,5,6,7
6 2435992 2436380 2436134 2436666 4,10,12,13,14,19
6 2451758 2452017 2455242 2455544 13
6 2888634 2888839 2891708 2891805 13
6 3316323 3316656 3316538 3316757 14
6 3530174 3530481 3533758 3534060 8,13,16,18
6 3531690 3531810 3535637 3535740 18
6 3533496 3533809 3537838 3538041 2
6 3609155 3609255 3609173 3609265 16
6 361271 361634 361574 361770 3,6,11,14,19
6 366013 366308 368151 368459 13
6 3687302 3687614 3687359 3687783 6
6 3720582 3720672 3720594 3720746 18
6 3859088 3859409 3860306 3860485 1,2,3,5,6,7,8,10,11,12,13,14,15,16,17,18,19,20
6 3953557 3954047 3953921 3954555 1,2,3,4,5,6,7,8,9,10,11,12,13,14,15,16,17,18,19,20
6 3971987 3972071 3972005 3972112 19
6 4213588 4213665 4215413 4215528 16
6 4216151 4217017 4217268 4218438 1,2,3,4,5,6,7,8,9,10,11,12,13,14,15,16,17,18,19,20
6 4248269 4248377 4248320 4248511 14
6 4298508 4298627 4298556 4298739 2
6 4353226 4353826 4353702 4353933 8,11,12,13,15,17,20
6 4353206 4354967 4354139 4354968 1,2,4,5,7,8,9,10,11,12,13,14,15,17,18,19,20
6 4377803 4378758 4378151 4378891 2,6,7,8,10,13,14,17
6 41151 41562 44022 44411 6
6 4495216 4495346 4495453 4495643 2,3,4,5,6,7,8,9,10,14,15,16,18,19
6 4524083 4524155 4524109 4524181 2
6 4771940 4772066 4771960 4772078 8
6 4820233 4820916 4820365 4820926 10
6 4866557 4866668 4866573 4866888 2,13,15
6 4866541 4867742 4867336 4868246 1,3,4,5,6,8,9,10,11,12,14,15,16,19,20
6 4983347 4983541 5001360 5001448 20
6 4982783 4982863 5001543 5001627 16
6 5145204 5145848 5145254 5145948 1,3,4,7,18,20
6 5173264 5173547 5173422 5173595 9,13
6 5309749 5310311 5309808 5310312 4,5,7,13,14,16,19
6 5471459 5471581 5475293 5475457 5,10,16,19
6 5474856 5474947 5478060 5478155 10
6 5510477 5510673 5510505 5510704 15,16
6 5509965 5510263 5510582 5510883 4,7,11
6 5554015 5554220 5554046 5554252 5
6 5707456 5707779 5707547 5707843 3
6 5725985 5726115 5729620 5729860 12
6 5826778 5827007 5828242 5828413 20
6 5911203 5911567 5928660 5928792 1,2,3,4,7,9,10,11,14,16,17,18,19
6 5985149 5985252 5985178 5985758 5
6 6164507 6164849 6167718 6168011 3
6 6185593 6185708 6186841 6186934 13
6 63331 63617 63637 63920 17
6 6288 6612 6383 6672 18
6 6396361 6396469 6420661 6420767 5
6 6512915 6513472 6512979 6513548 1,2,4,5,9,14,15,18
6 6596587 6596896 6597289 6597620 9
6 6824982 6825094 6825038 6825154 20
6 4777 5075 6844 7137 18,19
6 6878787 6879016 6878808 6879098 1,3,5,11,13,15,16
6 6966647 6966758 6971498 6971692 6
6 6966912 6967042 6971714 6972048 2,4,5,9,10,13
6 7042984 7043249 7043170 7043292 8,12
6 7149884 7151492 7150391 7152082 2,4,5,6,7,8,9,10,11,12,13,14,15,16,17,19,20
6 7257550 7257641 7257676 7257733 8
6 7318471 7318691 7318478 7318787 11,12,18
6 74033 74268 74038 74271 11
6 7460052 7460149 7470646 7470753 13
6 7460144 7460412 7470950 7471268 15,19
6 7599314 7599679 7599934 7600264 3
6 7849677 7850000 7851478 7851763 1
6 7878404 7878738 7878635 7879134 6
6 7881234 7881595 7881558 7881921 1,5,8,17,18,19,20
6 7881948 7882090 7883261 7883351 7
6 7921199 7921328 7929113 7929354 2,4,5,6,7,8
6 7921981 7922135 7929964 7930084 2
6 7960489 7960568 7960606 7960702 10
6 8039630 8039881 8041350 8041627 14,18
6 8053646 8053954 8053892 8054167 19
6 815864 816557 815940 816572 1,2,3,4,5,6,7,8,9,10,12,13,14,15,16,17,18,19,20
6 8448646 8448763 8448695 8448859 4
6 8476365 8476639 8477496 8477805 6
6 8675128 8675204 8675227 8675308 8
6 8694573 8695009 8696840 8697294 6
6 8700230 8700328 8703747 8703815 8,11
6 8703745 8703812 8703749 8703822 1,10
6 8711653 8711845 8714040 8714153 2
6 8815350 8815466 8838368 8838459 14
6 9312603 9313000 9313311 9313627 3
6 9349600 9349693 9372149 9372227 3
6 9407893 9408278 9410150 9410423 6
6 9438385 9438598 9438474 9438614 7,11
6 9668284 9668689 9668918 9669251 9
6 9695972 9696218 9698311 9698704 6
6 9706272 9706482 9715184 9715280 2,20
6 9799051 9799146 9799075 9799153 6
6 983332 983503 986918 987173 16
6 9927305 9927445 9947827 9947957 5,15,18,19,20
