# Supplementary material for: Tandem Duplications and the Limits of Natural Selection in Drosophila yakuba and Drosophila simulans
Source: PLoS One. 2015 Jul 15;10(7):e0132184. doi: 10.1371/journal.pone.0132184 (PMC4503668; doi:10.1371/journal.pone.0132184)
Supplement: S2 File — Text A: chromosome names vs number identifiers for D. simulans. Text B: DAVID gene ontology results for D. simulans. Text C: list of duplicated genes by chromosome for D. simulans. Text D: DAVID gene ontology results for D. yakuba. Text E: list of duplicated genes by chromosome for D. yakuba. Text F: chromosome names vs number identifiers for D. yakuba. Text G: list of fly stocks. Text H: Readme file. Text I: List of duplications for D. simulans. Text J: List of duplications for D. yakuba. (ZIP) [file pone.0132184.s002.zip › Supp 2/TextJ.txt]

chrom start1 stop1 start2 stop2 strains
0 10039728 10040207 10040213 10040807 3,13
0 10070679 10070767 10070730 10070908 15
0 10128453 10128536 10128466 10128544 12
0 10164056 10164461 10164481 10164577 8
0 10195594 10195723 10196499 10196811 2
0 10204361 10204475 10204378 10204494 8
0 10466476 10466747 10466816 10467071 20
0 10528498 10528980 10529563 10530011 12
0 10560993 10561092 10561289 10561420 1,17
0 10686792 10686876 10687270 10687358 2
0 10684741 10685068 10687312 10687551 7
0 11082344 11083723 11084055 11085513 2,3,6,8,9,10,17,19
0 11188760 11188843 11188792 11188869 2,14
0 11263990 11264174 11264037 11264215 13
0 11454199 11454786 11454200 11454798 6,8,9,20
0 11479580 11479755 11479586 11479758 4
0 11535053 11535271 11537002 11537096 10
0 11535513 11535625 11537417 11537526 2
0 11612604 11612902 11613639 11613733 2,17
0 1172484 1172563 1178933 1179048 9
0 11791812 11792887 11791821 11792896 2,8,9,12,15,19
0 115270 115685 118311 118715 19
0 11841757 11842736 11853977 11854748 1,3,4,5,9,11,12,13,15,16,18,19,20
0 11899658 11899849 11899819 11899924 18
0 11976337 11976578 11979022 11979310 12
0 12006469 12006545 12006773 12006849 4
0 12173462 12173763 12175409 12175684 11
0 12231658 12232071 12238342 12238883 8
0 12403882 12404089 12403919 12404121 14
0 12544338 12544698 12544626 12544932 2,6,8,9
0 12544750 12544838 12546397 12546601 1
0 12596845 12597020 12596968 12597053 8
0 12894471 12894670 12894474 12894671 8,11
0 1311025 1311257 1311707 1312123 5
0 13178989 13179102 13178999 13179134 18
0 13159657 13159733 13183408 13183484 5
0 13234031 13234248 13234057 13234341 6
0 13308150 13308434 13308217 13308500 2
0 13381981 13383073 13385514 13386348 3,6
0 13385592 13385743 13386464 13386716 11
0 13408714 13408860 13409559 13409762 1
0 1341315 1341469 1341369 1341538 11
0 13521555 13521919 13522694 13522843 8,10,13
0 1360250 1360726 1360393 1360761 10,17,19
0 13654638 13654779 13654672 13654780 12
0 13768117 13768340 13768140 13768370 8
0 13803259 13803485 13804541 13804705 17
0 13828382 13828514 13831628 13831961 2
0 13831683 13831791 13831897 13831961 2
0 13883257 13883502 13883287 13883514 12
0 13913653 13913758 13913666 13913789 7,9
0 13922287 13922382 13922295 13922391 3,18
0 14172239 14172315 14172382 14172458 8
0 14253136 14253218 14253428 14253504 17
0 14286294 14286432 14286709 14286834 1
0 143072 143468 143436 144002 1,3
0 1434187 1434625 1434913 1435491 8
0 14381664 14382189 14385106 14385604 7
0 14446153 14446229 14446229 14446305 4
0 14602982 14603092 14604642 14605035 9
0 14608438 14609178 14608440 14609179 5
0 14666251 14666590 14666255 14666591 9
0 14703937 14704176 14706024 14706284 13
0 14765340 14765549 14765430 14765647 16
0 14802290 14802494 14805065 14805322 13
0 15023729 15024383 15025692 15026407 1,3,5,11,19
0 15042152 15042432 15042629 15042820 17
0 15139699 15139837 15140237 15140490 17
0 153714 155227 153717 155228 8
0 15707277 15707353 15731021 15731097 6
0 15792832 15793005 15792844 15793011 5,17
0 15858722 15859027 15858730 15859056 1,2,6
0 156476 156766 159094 159503 7
0 15944832 15944915 15946815 15946907 17
0 15944998 15946168 15947112 15948170 8,9
0 16135484 16135696 16135495 16135712 6
0 16172247 16172564 16172300 16172603 16,20
0 16180236 16180311 16180253 16180314 7
0 16185603 16185842 16188897 16189127 4
0 16194884 16195087 16196815 16197002 7
0 16193301 16193484 16198271 16198470 16,18,20
0 16264723 16264799 16284570 16284646 8
0 1631349 1632269 1631350 1632283 1,3,5,6,7,8,9,10,11,12,13,15,16,17,18,19,20
0 16389408 16389689 16389424 16389696 1,9,10,13,16
0 16414309 16414938 16415619 16416275 2,3,7,8,13,16
0 16450108 16450277 16450183 16450332 3,18
0 16525154 16525349 16529971 16530091 19
0 16522430 16522569 16533007 16533097 7
0 16525247 16525520 16536234 16536468 11,18,20
0 16520655 16520771 16536305 16536465 11,18
0 16689283 16690673 16689296 16690706 3,4,7,8,9,10,16,17
0 16710724 16711031 16711022 16711346 5
0 16750521 16750713 16750523 16750739 10
0 16810248 16810430 16810260 16810462 4
0 17077700 17078692 17077701 17078693 8
0 17498549 17498664 17498556 17498702 18
0 17514545 17515216 17514653 17515219 4
0 17523560 17523775 17523890 17524128 3
0 17547021 17547294 17547609 17547708 13,19
0 18450050 18450158 18452606 18452705 11,13
0 18741929 18742067 18746567 18746697 3,8,17
0 1895238 1895876 1896731 1897322 9
0 18980225 18980346 18991075 18991194 6,15,19
0 19210162 19210249 19210270 19210373 16
0 19273842 19274418 19286663 19287114 3,9
0 19275592 19276555 19288214 19288918 9
0 19277642 19277869 19290292 19290479 3,19
0 20096795 20097164 20096807 20097291 9
0 20111729 20111816 20121517 20121616 1
0 20114778 20114882 20124475 20124632 3
0 20174901 20175173 20175155 20175531 5
0 205771 206121 205839 206227 2
0 20846937 20847013 20859901 20859977 4
0 20848448 20848572 20861382 20861465 9
0 21013871 21014442 21014137 21014444 9
0 21026892 21027049 21026972 21027056 5
0 21097471 21097559 21110741 21110854 19
0 21193093 21193186 21193107 21193239 10
0 2122203 2122827 2125041 2125343 4
0 2125966 2126323 2126483 2126807 6
0 21629444 21629594 21648909 21649018 9
0 21886184 21886284 21893529 21893626 5
0 2198623 2198975 2198633 2199007 4,6,9,10,13,14,19,20
0 2196531 2196968 2199263 2199567 12
0 22160922 22161761 22172251 22173382 1,8,11
0 2242665 2242915 2243011 2243279 17
0 22628964 22629818 22639335 22640045 20
0 22634141 22634321 22643423 22643599 3,9
0 22645120 22645279 22646947 22647046 2
0 22677598 22678043 22680655 22681118 10
0 2273148 2273480 2273339 2273811 12
0 23042679 23043202 23042680 23043432 16
0 23060739 23060815 23073005 23073112 9
0 23153724 23153807 23162791 23162933 8
0 23185319 23185594 23187693 23187852 7
0 23296027 23296167 23298304 23298592 3,5,7,9
0 23446196 23446617 23449384 23449515 10,17,19
0 23599788 23600227 23603786 23604078 1
0 2397145 2398958 2398931 2400994 8,9,19
0 24060323 24060648 24064243 24064564 5
0 24089765 24090159 24093639 24094008 7
0 2540641 2540981 2540657 2541141 6,8,9
0 26147 26522 26199 26547 9
0 2845569 2845834 2845593 2845861 3
0 282949 283178 286220 286511 17
0 2885163 2885370 2885178 2885371 6
0 30811 30943 30840 31109 8
0 3177872 3178191 3188321 3189471 8
0 3186737 3187731 3192717 3192935 10
0 3185710 3187214 3194395 3196869 8,10
0 3186662 3189274 3198746 3199513 2
0 343902 344350 347742 348093 19
0 3598689 3598931 3598778 3598934 20
0 3723736 3723973 3727065 3727362 13
0 3731290 3731375 3731331 3731427 18
0 37747 38437 37748 38439 4
0 3813460 3813747 3813481 3813774 2
0 3975084 3975199 3975096 3975219 16
0 4011112 4011337 4013805 4013997 20
0 4230001 4230145 4232904 4233079 14
0 424826 425086 424890 425127 10
0 4328488 4328721 4328625 4328779 5,10,18
0 4481771 4481828 4481863 4481918 4
0 4498924 4499218 4499116 4499419 4
0 4652609 4652799 4652641 4652847 17
0 4748069 4748299 4750462 4750627 11
0 4779400 4779992 4779459 4780127 5,6,11,14,17,18,20
0 47994 48406 48009 48461 3
0 4843038 4843419 4843910 4844658 9
0 4845429 4845651 4848632 4848763 19
0 4859185 4859261 4859215 4859292 2
0 49057 49337 49089 49366 7
0 503084 503344 503238 503378 19
0 5038513 5038589 5043054 5043130 8
0 5058005 5058114 5058508 5058707 1
0 53912 54118 53945 54140 8
0 5426366 5426619 5426480 5426705 20
0 5465772 5465848 5466420 5466496 4
0 5482619 5483821 5482719 5483828 3,15,19
0 56883 57412 57092 57460 1,3,14,19
0 5762423 5762685 5766791 5767079 13
0 5835289 5835949 5835290 5836028 4
0 5878672 5878831 5878685 5878851 1,5,12
0 5966773 5967273 5970670 5971170 6
0 6043512 6043725 6043559 6043814 3,12
0 6136529 6136741 6136613 6136847 5,13
0 6147818 6147951 6147832 6147975 18
0 6408068 6408159 6408307 6408423 15
0 6615959 6616272 6616564 6616840 11
0 6617562 6617638 6618680 6618756 8
0 6853202 6854570 6856030 6857398 1,2,3,4,5,6,7,8,9,10,12,13,15,16,17,18,19
0 6858686 6858762 6858804 6858880 4
0 6884747 6885127 6887109 6887564 9
0 7060153 7060287 7060163 7060310 2,13
0 7337103 7337501 7337104 7337528 2
0 7400265 7400418 7400285 7400434 19
0 757843 758117 757892 758209 3
0 7643207 7643833 7646697 7647178 6
0 7665669 7666379 7669882 7670924 3,4,6,8
0 7731981 7732480 7736006 7736528 3
0 7937194 7937313 7937210 7937319 8,18,19
0 8020913 8020999 8021009 8021121 2
0 8087162 8087300 8088520 8088650 19
0 8230721 8231208 8232433 8232840 10
0 8234774 8235051 8234835 8235082 11
0 8269178 8269582 8269658 8271229 1,3,5,7,10,11,12,14,16,18,19
0 8280380 8281712 8280389 8281789 2,3,4,5,6,7,8,9,10,12,15,16,17,18,19,20
0 8272090 8272314 8280416 8281797 6,9,20
0 8269352 8269533 8280578 8281303 4,12,20
0 833632 833784 833641 833787 8,9,18
0 8344311 8344488 8344441 8344720 8
0 8363217 8363300 8363232 8363318 20
0 8384657 8384921 8389521 8389869 1
0 8462099 8462175 8463118 8463194 3
0 8645355 8645698 8645393 8645729 6,17,19
0 7449 7698 8675 8896 13
0 8735178 8735625 8735535 8735793 2,11,15
0 8851539 8852363 8851567 8852364 3
0 8857182 8857565 8857294 8857642 2
0 9035038 9035226 9035850 9035936 1,5
0 9245383 9245443 9245393 9245534 9
0 9334702 9334832 9334752 9334846 18
0 9592 9744 9608 9748 18
0 9934566 9934658 9934605 9934681 6
0 9935517 9935593 9935683 9935759 8
1 10005642 10005872 10006121 10006380 7
1 10062002 10062118 10062004 10062126 18
1 10260799 10260875 10260907 10260983 4
1 10344910 10345035 10345195 10345378 8,20
1 10348256 10348380 10350768 10350937 8
1 10353409 10353543 10357303 10357552 1
1 1051430 1053424 1051431 1053425 8
1 10552474 10552935 10555312 10555787 3
1 10585970 10587515 10586009 10587591 1,3,4,5,6,7,8,9,10,11,15,16,18,19,20
1 10643827 10644279 10645284 10645436 3
1 10672002 10672159 10672014 10672316 3
1 108667 108959 108675 108970 19
1 10873174 10873730 10875584 10876328 6,8,9,10,12,18
1 11109828 11109961 11111326 11111492 1,4,5,6
1 11411312 11411388 11413417 11413493 3
1 11412985 11413343 11415934 11416198 8
1 11531806 11532091 11531815 11532092 6,7,8,10
1 115508 115737 115534 115741 9
1 11618652 11618950 11620666 11620744 6
1 11616597 11616717 11622762 11622870 2
1 1162125 1162434 1162333 1162631 15
1 11616544 11616850 11627079 11627893 2,3,6,8,9,13,18,19
1 11623999 11624370 11627795 11627896 5
1 11616623 11616838 11633498 11633710 4
1 11619990 11620511 11634394 11635209 6
1 11624699 11626040 11634457 11635716 3,15
1 11628837 11628947 11634571 11634750 5
1 11727945 11728364 11728105 11728382 1,2,4,6,9,10,15,19,20
1 11870953 11871029 11872743 11872819 8
1 11893109 11893609 11897611 11898061 7
1 11903924 11903996 11903941 11904007 20
1 11927364 11927534 11927371 11927539 7,10
1 1195310 1195579 1197465 1197676 1
1 1198204 1198564 1198247 1198587 6,7,8,16
1 12012286 12012594 12013200 12013371 15
1 12184365 12184455 12184382 12184462 11
1 12314622 12314795 12314629 12314820 10
1 12360871 12360955 12360920 12361003 20
1 12379824 12380162 12379830 12380187 1
1 12511738 12511814 12511817 12511893 4
1 12516418 12516927 12520149 12520622 10
1 12540167 12540355 12540182 12540379 4,9,18
1 12578204 12578611 12578652 12578940 8
1 12589873 12590111 12593647 12593820 3,7,8,9,10,11,12
1 12616809 12616885 12616888 12616964 4
1 12647621 12647759 12647660 12647846 6
1 12694947 12695023 12695127 12695203 4
1 12770060 12770205 12770101 12770210 4,6,9,13
1 12817709 12817920 12817842 12817926 15
1 12979610 12979690 12982836 12983013 7
1 13058912 13059331 13059816 13060325 9
1 1317634 1318277 1318194 1318686 3
1 13310476 13310761 13311760 13311857 8
1 13467138 13467419 13467151 13467431 16
1 13531980 13532132 13532059 13532156 4
1 13549998 13550112 13550062 13550138 10,14
1 13575223 13575457 13575350 13575590 11
1 13658567 13658853 13660222 13660529 11,13,17,19
1 13796498 13796689 13796503 13796700 19
1 13818764 13818851 13818854 13818944 1
1 13928694 13928787 13932709 13933226 7,12,15,19,20
1 14025853 14026618 14025854 14026620 5
1 14056332 14056965 14056443 14056966 1,2,6,8,15,20
1 14059272 14059682 14059477 14059723 1,3,6,11,12,13,14,18,19
1 14060197 14060566 14065155 14065508 8
1 14060529 14060610 14065812 14065910 9
1 14670677 14670782 14670690 14670786 12
1 14672610 14672686 14672632 14672730 2
1 146434 147000 147139 147628 9
1 14740562 14740680 14740577 14740701 20
1 14844348 14844538 14850023 14850368 2
1 14917854 14918238 14917962 14918304 6,7
1 14931776 14932263 14933182 14933590 19
1 15008722 15008831 15008735 15008838 1,3,20
1 15037862 15037997 15037914 15038705 11,18
1 15118394 15120842 15120768 15122003 3,6,9
1 15197583 15197745 15197597 15197769 9,10,19
1 15377363 15377439 15379716 15379792 8
1 15412553 15412886 15414226 15414703 9
1 15475858 15476093 15475939 15476215 10
1 15515252 15515547 15517980 15518278 19
1 15587145 15587381 15587288 15587417 15
1 15623226 15623375 15623368 15623638 5
1 15701461 15701539 15701467 15701547 2
1 15790816 15790935 15790979 15791096 4
1 15805791 15805867 15826658 15826734 7
1 15922828 15922940 15922837 15922941 12
1 15990914 15991229 15990936 15992149 5
1 16006837 16007072 16006846 16007090 7
1 16018789 16019110 16021790 16022179 19
1 16088829 16089342 16091644 16091980 4
1 16173723 16173848 16173863 16173986 11,13
1 16220785 16221028 16227302 16227643 14
1 16245835 16246059 16245852 16246087 15
1 16226071 16226147 16249054 16249130 4
1 16253352 16253620 16257864 16258184 15
1 16333002 16333479 16335870 16336287 8
1 16475111 16475740 16476660 16476986 8
1 16627714 16628831 16627715 16628834 8
1 16694809 16695135 16695167 16695532 19
1 16702879 16703127 16705402 16705735 18
1 16734474 16734756 16734490 16734773 4
1 1689506 1689593 1689577 1689665 11,18
1 16910104 16910327 16911943 16912251 4
1 16969317 16969601 16969337 16969672 8
1 16977546 16977728 16977838 16977980 8
1 17001985 17002254 17002236 17002555 20
1 17089331 17089623 17092362 17092721 4
1 170361 171710 171112 171836 20
1 17112645 17112894 17115747 17115957 15,16
1 17237271 17237505 17237289 17237557 15
1 17264997 17266806 17264998 17266808 5
1 17288040 17288116 17288572 17288648 4
1 17480309 17480764 17480437 17480964 8
1 17479513 17479655 17482461 17482694 2
1 17477743 17478248 17483321 17483758 2,8,9
1 17489217 17489741 17491625 17492013 16,19
1 17827409 17827832 17829659 17829872 6
1 17930558 17930634 17930634 17930710 7
1 18369608 18370668 18369609 18370669 5
1 18562314 18563393 18562499 18563395 3,4,6,7,9,10
1 18560458 18560838 18563003 18563283 4
1 1860380 1860476 1861175 1861254 1
1 1859793 1860276 1864161 1864418 2,3,4,5,6,9,12,13,15,17,19
1 1858014 1858308 1866124 1866626 12,19
1 18662414 18663084 18662541 18663086 4
1 1860422 1860533 1866728 1866829 15
1 18681873 18682052 18681931 18682064 2
1 18818028 18818313 18818051 18818330 3,20
1 18836291 18836782 18841101 18841517 1
1 18854660 18854811 18854688 18854817 1
1 18911824 18912450 18912110 18912498 1,2,6,9
1 18963919 18964087 18964423 18964734 14
1 19007735 19008775 19007736 19008777 18
1 19209096 19209232 19209343 19209505 5
1 192491 193590 192492 193591 8
1 19375059 19376268 19375061 19376388 1,2,5,6,7,10,11,13,17,18,19
1 19411327 19411708 19413331 19413751 15
1 19460653 19460948 19462603 19462891 2
1 19483040 19483116 19483717 19483793 6
1 19481376 19481863 19483893 19484185 11
1 19461256 19461395 19484395 19484541 6
1 19540673 19540814 19540861 19541125 7
1 19682101 19682421 19682689 19682935 15
1 19715424 19715864 19715783 19716275 19
1 19783694 19783987 19786509 19786828 15
1 19846732 19846982 19846746 19846992 3,4,7,11,13,15,20
1 20057880 20058171 20059876 20060145 15
1 20187122 20187288 20187133 20187297 17
1 2014960 2015365 2019043 2019346 12
1 20204190 20204489 20204240 20204525 19
1 20236582 20237402 20237073 20237404 2
1 20258194 20258747 20258219 20258833 2,3,7,9,10,14,15,19
1 20334934 20335251 20338289 20339062 20
1 20361093 20361389 20361544 20361828 17
1 2032386 2032780 2036509 2036899 12
1 20405582 20405880 20408178 20408626 11
1 20409479 20409635 20409705 20409908 14
1 20422999 20423297 20423214 20423529 15
1 20460310 20460626 20463294 20463637 19
1 20494707 20495236 20498291 20498831 6
1 20508677 20508781 20509178 20509260 19
1 20508722 20509058 20510931 20511164 19
1 20518336 20518814 20524698 20525187 19
1 20581913 20582221 20585380 20585780 19
1 20585587 20585787 20586118 20586694 9,11,13,14,15,17,19
1 20592453 20592963 20594052 20594586 9
1 20625603 20625917 20627265 20627567 17
1 20633316 20633663 20634042 20634367 17
1 20650681 20651874 20650683 20651896 8
1 20669217 20669359 20669313 20669463 16,18
1 20679186 20679468 20680251 20680649 19
1 20701045 20701392 20701602 20702768 9
1 20822214 20822311 20826058 20826245 19
1 20851838 20851927 20856553 20856752 1,2,5,8,9,15,19
1 20867709 20867864 20867753 20868709 2,3,4,5,7,8,9,10,11,12,13,14,15,16,17,18,19
1 20873740 20874689 20874422 20874886 3
1 20869428 20869711 20875016 20875360 12,19
1 20904003 20904198 20906527 20907119 12,19
1 20901638 20901919 20909460 20909740 4
1 20966831 20967013 20971393 20971772 4
1 20994430 20995783 20994434 20995784 8
1 21039816 21040201 21041240 21041747 12
1 21051596 21051792 21051614 21051807 2,3,8,9,10,12
1 21069963 21070337 21070046 21070572 5,7,9,13,14,15,19
1 21070137 21070553 21072256 21072585 9,14,15
1 21106505 21106854 21107958 21108366 3
1 21138581 21138841 21141481 21141816 11
1 21268072 21268348 21268673 21268928 4
1 21289613 21289833 21293991 21294206 14
1 21306275 21306538 21310826 21311122 2
1 2136046 2137166 2136166 2137168 7
1 21377565 21377672 21386920 21387004 1
1 21392066 21392489 21396173 21396534 3,11,12,15,16,20
1 21473127 21473291 21473204 21473295 18
1 21579555 21579854 21582395 21582583 14
1 21697561 21697883 21701238 21701438 4
1 21695113 21695387 21702755 21703071 16,18
1 21725427 21725893 21727692 21728209 10
1 21750798 21750911 21758691 21758851 15
1 21762468 21762564 21778741 21778962 9
1 21767680 21767809 21782088 21782352 9
1 21809552 21810075 21813652 21814176 5,7
1 21853065 21853207 21861661 21861903 2
1 21860804 21861448 21863767 21864242 4,5,6,7,9,11,15,16,17,18,19,20
1 21869791 21870282 21882094 21882786 9
1 21869589 21870062 21889853 21890488 9
1 21888859 21889415 21890077 21890541 2,3,8,9,10,12,17
1 21926263 21926392 21928497 21928660 4
1 21938658 21938763 21945284 21945428 13,19
1 21956133 21956474 21969806 21970142 7,8,10
1 21981789 21981943 21983272 21983449 11
1 21985242 21985431 22000815 22000988 16,18
1 22076307 22076692 22080653 22081156 4,5,9,13,14,15,19
1 22089640 22089741 22092357 22092447 20
1 22134249 22134687 22134408 22134714 7
1 22142495 22143081 22143053 22143242 2,3,4,5,6,7,8,9,10,11,12,13,15,17,18,19
1 2215499 2215860 2215516 2215861 5
1 22170144 22170306 22173816 22174052 4
1 22183097 22183517 22188031 22188165 1,5,9,11,15,19,20
1 22202637 22202757 22205097 22205208 11
1 22210192 22210493 22212551 22213118 3
1 22210084 22210466 22213886 22214408 5
1 22217615 22217852 22221503 22221738 17
1 22229672 22230233 22240196 22240590 1,2,4,6,8,9,10,11,12,13,14,15,16,17,18,19,20
1 22250930 22251331 22252423 22252868 4,5,9,13,14,15,19
1 22249495 22250006 22252584 22253010 3
1 22299829 22299969 22300999 22301105 18
1 2229899 2230379 2233843 2234096 1,2,11,12,13,15
1 2281663 2281886 2282776 2283003 1
1 2405167 2405283 2407097 2407381 2,7,14
1 2406236 2407159 2407980 2408538 6
1 2420441 2420588 2420442 2420599 11
1 2521868 2522054 2526496 2526854 1
1 2556400 2556652 2557720 2557925 1
1 2667406 2667667 2669072 2669297 15
1 2715586 2715918 2720796 2721125 13
1 2726172 2726441 2731351 2731718 9
1 3125069 3125218 3129114 3129480 14
1 3288884 3289170 3288893 3289176 13
1 3334779 3335315 3335437 3335993 3
1 3396721 3396956 3396864 3397046 7,16,20
1 34508 35511 35332 35760 5
1 3639179 3639482 3642153 3642391 6,8
1 3688301 3689746 3688389 3689997 6,8
1 3696491 3696853 3696605 3697587 3,7,10,15,18,19
1 3748543 3748764 3748554 3748779 8,15,18,19
1 3824647 3824951 3824792 3825033 12
1 3979781 3979970 3979822 3980016 3
1 4024479 4024794 4025772 4026346 15
1 4137997 4138387 4142560 4143127 10
1 4151339 4151546 4151905 4152228 14
1 4316642 4316721 4316647 4316765 2
1 4351735 4352525 4351736 4352527 8
1 4450246 4450617 4456726 4457268 9
1 4507624 4508452 4508378 4509111 8
1 4561989 4562319 4562000 4563943 1,3,4,5,6,7,8,9,10,12,13,15,16,17,18,19,20
1 4595905 4596279 4602959 4603145 1
1 463976 464913 463978 465681 9
1 4707565 4707711 4707617 4707730 1,9
1 4764717 4764989 4771381 4771771 1
1 481149 481426 481201 481530 17
1 5026261 5027601 5026262 5027602 8
1 5056039 5056333 5058538 5058911 5
1 5104537 5104791 5104565 5104808 11
1 5150562 5150783 5150580 5150788 5
1 51845 52168 51972 52210 13
1 5214673 5214806 5214710 5214834 2
1 5311772 5312109 5314755 5315121 19
1 5488353 5488451 5488372 5488547 2,13
1 5579775 5579851 5579781 5579892 15
1 5619442 5619538 5619552 5619652 13
1 5717253 5717668 5721092 5721296 2
1 5725980 5726118 5726018 5726127 11,12
1 5823306 5823671 5823441 5823695 4,7,9,18,19
1 5945083 5945453 5948687 5949108 1
1 6038979 6039244 6043556 6043864 20
1 617863 618110 617937 618163 9
1 6328720 6329087 6335042 6335333 4
1 6403886 6404237 6404599 6404860 6
1 6405567 6405706 6405598 6405727 2
1 6538411 6538696 6540456 6540646 1
1 6552459 6552584 6556629 6556843 2
1 6625920 6626014 6630877 6630953 13
1 667694 668225 671752 672218 3
1 6774712 6775160 6776909 6777405 3
1 6855284 6855591 6857326 6857882 4
1 6924773 6925269 6925831 6926435 9
1 6985875 6986038 6985884 6986047 1,18
1 6989219 6989519 6992545 6992932 18
1 7043554 7043654 7045412 7045555 7
1 7043543 7046543 7046917 7048586 3,5,7,9,10
1 7050512 7051021 7050847 7051059 15,18
1 7051842 7052042 7051881 7052051 1,2,5,6,7,8,9,10,11,14,17,18,19,20
1 7100699 7100950 7103462 7103913 6
1 7132813 7133022 7132847 7133086 1,13
1 7166837 7167015 7171552 7171789 2
1 765868 766231 766133 766262 3,10
1 7700029 7700253 7700134 7700325 5,10,12,14
1 771354 771458 771375 771475 2
1 7766072 7766204 7766216 7766317 12
1 7771976 7772218 7772080 7772298 2,5,16,20
1 7782250 7782331 7782281 7782357 4
1 8316351 8316436 8318866 8319008 2
1 8350714 8350795 8352161 8352312 6,12
1 8353847 8353926 8355184 8355354 14
1 8355129 8355313 8355361 8355496 14
1 8569299 8569541 8569315 8569585 9
1 8575627 8575842 8575672 8575858 1
1 8806957 8807033 8807562 8807638 4
1 887894 887998 887908 888045 2
1 889029 889108 889047 889110 12,15
1 8956156 8956345 8956766 8957030 7
1 8985224 8985300 8985809 8985885 9
1 9039542 9039618 9039547 9039641 6
1 9087048 9087185 9087072 9087195 7
1 9097255 9097484 9097297 9097537 6
1 9282527 9283046 9282528 9283047 10
1 9376818 9376905 9376834 9376933 3,12,15
1 6211 6536 9384 9937 2
1 9417833 9417909 9419154 9419230 3
1 9567657 9567952 9567662 9568828 2,15,19
1 9638666 9639653 9638667 9639796 9,12,18
1 9635539 9635828 9642897 9643235 16,17
1 964546 964741 964603 964895 3,6,9,12,13,19,20
1 966613 966909 966668 966984 1,4,6,9,13,17,18,19
1 9787100 9787352 9787160 9787361 5
1 9787665 9787776 9787666 9787889 2,19
1 9807924 9808177 9808424 9808680 15
1 9816090 9816391 9818249 9818484 13
1 9824910 9825257 9827909 9828235 15
1 9850917 9851387 9854883 9855335 6
1 9929230 9929330 9929266 9929359 5
1 9967527 9967838 9967603 9967853 4,12,15,19
2 10199336 10199534 10208144 10208268 16
2 1029252 1029519 1029263 1029570 5
2 79391 79764 103830 104308 9,14,15
2 10405413 10405681 10405431 10405707 10
2 10455751 10455996 10458515 10459056 1,3,5,9,19
2 10699218 10700240 10700817 10701733 2,4,6,7,8,11,12,19
2 10705351 10706132 10710462 10711729 2,4,6,7,8,9,11,12,15,19
2 10822828 10824243 10824040 10825411 3,6
2 10880419 10880799 10880660 10881086 1,4,9
2 10954735 10955128 10956193 10956391 12
2 11060164 11060274 11061384 11061595 1,9
2 11199268 11199824 11201459 11201983 2,4,6,7,8,9,10,11,12,13,14,15,17,19,20
2 11216791 11217023 11218144 11218480 9
2 11275346 11275797 11277020 11277426 11,15
2 1131987 1132270 1133571 1133889 11
2 11397523 11397900 11398262 11398560 19
2 11480502 11480755 11480513 11480796 2
2 11488173 11488290 11488195 11488322 18
2 11522584 11523063 11522715 11523299 2,4,6,7,8,9,10,11,12,15,17,18,19,20
2 11551259 11551522 11553863 11554075 2,8
2 11670257 11670443 11673208 11673682 19
2 11770654 11771226 11772719 11773151 5
2 11814071 11814263 11814101 11814281 1
2 1192252 1192886 1197522 1198186 1,2,3,4,5,6,7,8,9,10,11,14,15,16,18,19,20
2 11984467 11984777 11988704 11988950 4
2 12086357 12086983 12086730 12087288 10
2 12092407 12093516 12092483 12093534 19
2 12091221 12091990 12094322 12095128 2,5,8,13,15,18,19
2 12089189 12089310 12095049 12095200 3
2 12175793 12176316 12177113 12177566 9
2 1220523 1220956 1223252 1223522 4,16,17
2 1234222 1234495 1234724 1235055 8
2 1233516 1233690 1236450 1236546 6
2 1240973 1241106 1244020 1244244 7
2 12442562 12442859 12442913 12443221 6
2 1248023 1248317 1248168 1248452 2
2 12531901 12532069 12536341 12536511 10
2 1254226 1254481 1254344 1254666 16,17
2 126303 127974 126525 128688 1,4,5,6,8,9,11,12,13,14,15,16,17,18,19,20
2 1267547 1267965 1269303 1269515 7,8,9,13,20
2 1265746 1265822 1283824 1283900 4
2 1283153 1283428 1285026 1285342 7,9,13,19,20
2 12873611 12874015 12873612 12874020 6,8,11,12,15,18,19
2 1296122 1296594 1298882 1299376 7,13,19,20
2 1298866 1299464 1301828 1302456 2,3,6,7,8,9,10,11,13,19,20
2 13042582 13042981 13048308 13049000 9
2 13052601 13052900 13054604 13054893 17
2 13123947 13124303 13124274 13124650 7
2 13363163 13363783 13364317 13365446 2,5,9
2 1335349 1335589 1339161 1339254 7
2 1340493 1340990 1343459 1343865 6
2 13593056 13593250 13597416 13597666 11
2 1359246 1359585 1363422 1363778 1
2 13635217 13635468 13635303 13635589 7
2 1370541 1370769 1370558 1370782 19
2 13853752 13854376 13858190 13858733 3
2 14037736 14037970 14037739 14038006 19
2 14260797 14262155 14261482 14262157 1
2 14287499 14287728 14287508 14287746 3
2 140351 140937 143109 143625 8,10
2 14372129 14372427 14375535 14375768 14
2 14409605 14409813 14414498 14414751 16
2 14457123 14457476 14460783 14461064 1
2 1458668 1458817 1458669 1458849 5
2 14776546 14776632 14776576 14776652 10
2 14915735 14916707 14921165 14922064 3,7,8,9,10,18,19
2 14917811 14918615 14921887 14922626 6
2 14921170 14921636 14922516 14923118 6,8,9,10
2 14916089 14917079 14924917 14925568 3,6,8,10,16,19
2 14922554 14922744 14925239 14925383 12,15,19
2 1490053 1490354 1493586 1493848 20
2 15097387 15097447 15099119 15099224 4
2 15128544 15128837 15130842 15131155 16
2 15155502 15155568 15156184 15156259 7
2 15224063 15224139 15225779 15225855 4
2 15243572 15243812 15248779 15249038 6
2 15260856 15261129 15260873 15261134 5
2 15320662 15321134 15323962 15324437 8
2 15422288 15422460 15424834 15424931 19
2 15447621 15447920 15449822 15450093 11
2 15475589 15475792 15475908 15476163 19
2 15591344 15591523 15591425 15591787 8,9
2 15595900 15596221 15596010 15596602 1,6,8,12,15,19
2 15645265 15645689 15646218 15646652 3
2 15668829 15670230 15668830 15670231 5
2 1569408 1569743 1571750 1572051 20
2 15777997 15778292 15780614 15781002 15
2 156663 156937 158883 160152 3,9,16,19
2 15915895 15915983 15918152 15918367 19
2 15989525 15989809 15990469 15990929 16
2 16058783 16058999 16058894 16059016 2
2 16364397 16364824 16367390 16367705 4
2 16440583 16440982 16443753 16443962 4
2 16499555 16499632 16499631 16499707 15
2 16500301 16500385 16500329 16500424 9
2 16641339 16642842 16641342 16642844 5
2 167573 167845 167677 168035 6
2 16915401 16915772 16922319 16922730 8
2 17014060 17014420 17017428 17017680 8
2 17064455 17064719 17068136 17068625 4
2 17247998 17250043 17247999 17250046 9
2 17475050 17475404 17475141 17475447 1
2 17603369 17603450 17607011 17607091 18
2 17615314 17615459 17617767 17617996 6
2 17712761 17712963 17713232 17713480 8
2 17738426 17738962 17738936 17739224 1,4,5,6,8,9
2 17738237 17738642 17742542 17742990 1,4,6,9,11,12,15,19
2 17742992 17743469 17744230 17744704 2,8
2 17738259 17738374 17744522 17744715 2,8,13
2 17841057 17841581 17843788 17843909 7,16,18,20
2 17866828 17868221 17866830 17868290 3
2 18128177 18128259 18128245 18128325 8
2 18127656 18127764 18130927 18131007 16
2 18125382 18125742 18131729 18132084 9,12,17
2 18131313 18131385 18134065 18134201 6
2 18340872 18341766 18340974 18341767 4,5,7,8,9,14
2 18386332 18386544 18387660 18387751 6
2 18527790 18527866 18532462 18532538 5
2 18687558 18687763 18689128 18689712 2,6,10,20
2 187210 187345 187303 187430 12,17
2 181342 182206 187445 188388 9
2 184295 184697 190858 191096 9
2 185036 185169 191809 191911 2
2 19236665 19238003 19237007 19238004 8,9
2 19416793 19416856 19423516 19423595 6
2 19517339 19517650 19517576 19517679 3
2 19547242 19547718 19550923 19551254 18
2 189694 190014 195578 195893 6,11
2 19575981 19576331 19575999 19576340 8
2 19639961 19640484 19641585 19641956 7
2 19768417 19768763 19769934 19770224 20
2 1978794 1978870 1978798 1978911 8
2 1978655 1978967 1980363 1980831 8
2 19852009 19852087 19852044 19852203 10
2 1988339 1989595 1988341 1989596 5
2 20037018 20037160 20037039 20037164 3
2 20086815 20086944 20086829 20086998 15
2 20231452 20233074 20231565 20233075 9
2 20331116 20331432 20331133 20331457 3,4,6,7,8
2 20345528 20345621 20347416 20347724 12,19
2 20346896 20348864 20347990 20349545 1,2,3,4,5,6,7,8,9,17
2 20373298 20373594 20377107 20377369 13
2 20384228 20384814 20384329 20385080 8,11,12,16
2 20453514 20455678 20453515 20455680 7
2 20547562 20547902 20548366 20548621 17
2 20556535 20557012 20556592 20557016 4,6,8,9,12,16,17,18,19
2 20628266 20628573 20629843 20630184 13
2 20677934 20678126 20677942 20678137 9
2 20726228 20726335 20726260 20726365 4,5
2 20876827 20877182 20876882 20877288 3,4,7,8,15
2 20976473 20976653 20976493 20976673 16
2 2099698 2099881 2101717 2101864 4
2 21031498 21031657 21031502 21031658 2,7,11
2 21081098 21081235 21081103 21081255 15
2 21100065 21100942 21100082 21101659 1,7,17,18,20
2 222967 223317 227549 227658 3
2 223648 223861 227975 228167 9
2 231409 231500 236055 236136 8
2 2377161 2378672 2377171 2378675 5
2 2450889 2450998 2454815 2454928 6
2 2450808 2451188 2455195 2456264 10,11,16,17,18
2 2460408 2460563 2460427 2460596 15
2 2456185 2456997 2467531 2468412 1,2,3,4,5,6,8,10,11,12,13,14,15,16,17,18,19,20
2 2453329 2453474 2468310 2468405 3
2 2458666 2458976 2470463 2470649 6
2 2471226 2471304 2475569 2475810 1
2 2489403 2489945 2489741 2490201 6
2 2529175 2529433 2531702 2532039 6
2 257087 258306 260481 260836 3
2 2621213 2621693 2624751 2625329 2,6,7,8,18
2 261487 261819 265469 266019 2,8,10
2 2741691 2741912 2741716 2741955 16
2 292319 292689 294127 294519 2,8,10
2 2947950 2948284 2948009 2948352 19
2 2947554 2947613 2953455 2953544 4
2 2957363 2957632 2957417 2957714 2
2 2970831 2971360 2972682 2973047 4
2 314045 314337 314046 314339 2,8,10
2 3145974 3146113 3147953 3148125 6
2 312743 313156 315018 315531 2,8,10
2 3146035 3146374 3152979 3153100 6
2 341721 342013 346179 346484 2
2 3530693 3530871 3530708 3530879 11
2 3566713 3567034 3566722 3567064 9
2 3600589 3601035 3603757 3603993 11
2 3639973 3640353 3643866 3644389 6,8
2 3641829 3642136 3654365 3654689 13
2 363102 363361 367402 367650 9,15
2 3686554 3687135 3690892 3691429 2,6,8
2 3716139 3716373 3716148 3716381 19
2 3814312 3814427 3814359 3814596 19
2 3814324 3814687 3817146 3817375 19
2 392470 392576 401119 401311 3
2 385328 385466 401207 401500 3
2 385387 385469 401640 401772 14
2 4130323 4131491 4130327 4131492 4
2 408041 408285 413973 414129 9,15
2 414713 414808 418402 418549 8
2 4244726 4245072 4247898 4248299 7
2 4263068 4263497 4268573 4268894 19
2 4271119 4272928 4271120 4272929 7
2 4305793 4306319 4309736 4310361 3
2 4493045 4493762 4496080 4496695 9
2 4511974 4512089 4511984 4512100 18
2 43560 43814 45232 45482 15
2 4604547 4604662 4608505 4608650 16
2 4606555 4606986 4620231 4620690 3
2 4606870 4607357 4620891 4621168 2,7,8
2 4608016 4608464 4622056 4622173 6
2 4621218 4621579 4623474 4623871 1
2 475281 475481 475381 475680 4
2 4871836 4872285 4871839 4872286 11
2 5069393 5069953 5069415 5069967 9
2 5266448 5266838 5266858 5267383 9
2 5347302 5347854 5349313 5349788 9,15
2 542114 542362 544030 544392 7
2 5460683 5460803 5460693 5460808 10,12
2 543979 544147 546891 547207 2,5,6,7,8,9,10,17
2 5515331 5515453 5515342 5515472 18
2 550564 552544 553704 555698 1,2,3,4,5,7,8,9,10,11,12,13,14,15,16,17,18,19,20
2 568027 568332 572333 572649 8
2 5880254 5880599 5882790 5883193 17
2 5933375 5933451 5933536 5933612 8
2 5986750 5987137 5987133 5988343 9,15,16,17,20
2 6091955 6092031 6104841 6104917 3
2 6193028 6193264 6196387 6196640 14
2 624166 624496 625546 625665 3,9,19
2 6275581 6276067 6278326 6278705 8
2 6275835 6276260 6278922 6279100 18
2 6278936 6279959 6286604 6286922 3
2 6275778 6275923 6286669 6286927 3
2 6380901 6380979 6383974 6384124 5
2 6381442 6381515 6384223 6384281 15
2 6382458 6382641 6385087 6385163 3
2 6537075 6537590 6541339 6541877 7
2 6545976 6546416 6546824 6546997 4,6,10
2 651820 651947 655086 655369 4
2 6600518 6600809 6602628 6602977 15
2 6618311 6618841 6618370 6618962 4,7,9,10
2 6637538 6637825 6642076 6642624 12
2 664616 665203 664960 665800 9,11
2 6750316 6750678 6750353 6750822 1,3,6,7,8,15
2 60107 60651 68014 68217 2,8,10
2 6817496 6818160 6821236 6821618 10
2 6887339 6887662 6887406 6887770 17,19
2 6888816 6889488 6888830 6889491 2,4,6,7,8,9,10,12,15,16,18,20
2 6949028 6949155 6949033 6949167 7,8,18
2 6990941 6992412 6991607 6992414 4,5,6,8,11,15,16
2 7078698 7079035 7078741 7079067 4
2 7085103 7085477 7087757 7088180 8
2 7089825 7090223 7094322 7094602 18
2 7221214 7221442 7224535 7224978 4
2 742245 742369 742707 742851 12,18
2 7475147 7475263 7475150 7475413 19
2 7478755 7478831 7481523 7481599 4
2 7486324 7486990 7489238 7489683 9
2 746549 746950 748941 749321 3
2 7488837 7489283 7490748 7490999 8
2 7491651 7491769 7493810 7493962 19
2 7499905 7500027 7500142 7500222 8
2 7499439 7500578 7500338 7501545 7,9,14,16
2 7500881 7501009 7500992 7501558 3
2 766213 766504 771546 771874 2
2 7858807 7859319 7860600 7861090 4,6
2 7860267 7860798 7864941 7865453 3
2 8065061 8065218 8065086 8065258 18
2 8218637 8218817 8220487 8220875 6,8
2 831842 832272 836188 836470 6,7,13,17,19,20
2 8430118 8430462 8432447 8432764 12
2 8432422 8432799 8439784 8439919 5,6,9,15
2 843355 843664 844952 845253 2
2 8567007 8567405 8570323 8570717 2
2 8579441 8579720 8581395 8581528 6,7
2 8627195 8628148 8630652 8631730 2,3,5,6,7,8,9,10,11,12,13,15,16,17,18,19,20
2 8628288 8629985 8634963 8637097 1,4,5,6,7,8
2 8660527 8661092 8664464 8664855 8
2 8682740 8683175 8683865 8684098 7
2 868796 868898 869051 869143 5
2 8693878 8694774 8697330 8697950 2,4,6,7,8,9,10,11,12,13,15,16,17,18,19,20
2 869055 869142 870258 870481 13
2 8762236 8762455 8764260 8764448 11
2 8808938 8809253 8808940 8809262 3,4,5
2 8838969 8839045 8856372 8856448 4
2 898282 898418 900911 901648 3,6,9,11,12,13,15,17,19,20
2 901994 902149 911119 911580 8,9,10
2 920549 920830 920609 920941 15
2 921000 921237 925752 926017 4
2 9302688 9302881 9307378 9307472 11
2 9371320 9371591 9371327 9371618 3,5,9
2 9395796 9395875 9395803 9395876 4,5,6,7,8,13,14,15,20
2 9568935 9569004 9568938 9569008 4,8,13,15,16,19
2 9576888 9577090 9578289 9578354 4
2 9576108 9576349 9579308 9579788 8
2 9718894 9719353 9722387 9722579 1,2,3,4,5,6,7,8,9,10,11,12,13,14,15,16,17,19,20
3 10060151 10060336 10060204 10060351 11,19
3 10097943 10098351 10098240 10098401 3,5,6,8,9,15,16,18,19
3 10111434 10111749 10112842 10113143 15
3 10157608 10157726 10157616 10157747 3,5
3 10308544 10308862 10308719 10308981 20
3 10460172 10460648 10460173 10460672 2,3,8,9,13,14,18,19
3 10486354 10486887 10486355 10487155 8
3 10693772 10694046 10693812 10694086 3,13
3 10796998 10797656 10796999 10797687 1,7,8,9
3 10886097 10886564 10886928 10887450 10
3 11042137 11042224 11042236 11042331 11
3 11165151 11165723 11165567 11165785 7,10
3 11316579 11316727 11316589 11317326 19
3 11367086 11367480 11367089 11367592 8
3 11399250 11399366 11399253 11399374 1,3,4,5,6,7,10,11,14,18
3 11399149 11399399 11401395 11401565 1,3,4,5,6,7,9,10,11,12,14,16,18,19,20
3 11401395 11401539 11401407 11401551 1,3,4,5,7,9,10,11,14,18
3 11864748 11865069 11864754 11865077 20
3 11877017 11877119 11877038 11877171 2,12
3 12052035 12052285 12052748 12052953 12
3 12188247 12188364 12188267 12188378 18
3 12357433 12357829 12357686 12358034 6
3 12497520 12497646 12497758 12497879 3,7,13
3 12497879 12497996 12497895 12498003 5
3 12616185 12616296 12616202 12616299 6,8,17
3 12655436 12655582 12655495 12655687 3,5,6
3 12691448 12691580 12691483 12691626 4,6,10,12
3 12976504 12976677 12976626 12976767 2,3,13
3 12986257 12986679 12989850 12990262 3
3 12994638 12995079 12994640 12995090 1,4,6,7,8,10,11,12,14,15,17,18,19,20
3 1307712 1307829 1307744 1307929 7
3 13146906 13147221 13148448 13148951 6
3 13236068 13236122 13236076 13236190 7,12
3 13253505 13253585 13253539 13253606 17
3 13290547 13290650 13290578 13290857 16
3 132664 132937 133152 133459 20
3 135208 135478 135297 135621 14
3 13543569 13543655 13543753 13543842 5,7,20
3 13545130 13546857 13545131 13546858 9
3 13601033 13601206 13601089 13601212 4
3 13708766 13708883 13708810 13708955 14
3 1371861 1371958 1371883 1371969 20
3 13813888 13813964 13814794 13814870 3
3 13868318 13868424 13868344 13868452 18
3 13942289 13942431 13942297 13942683 6
3 13959936 13960126 13959949 13960145 2,6,9,10
3 14092304 14092635 14092333 14092637 10
3 14104102 14104189 14104116 14104195 16
3 14183464 14183666 14183580 14183685 12,17,18
3 14281134 14281294 14281239 14281349 4
3 14346182 14346306 14346208 14346420 5,18
3 14410931 14411046 14411037 14411102 2,18
3 14420131 14420506 14420194 14420863 4,8,11,16,18,20
3 14425874 14425954 14425878 14425956 5
3 14428390 14428528 14428472 14428546 7
3 14509795 14509910 14509835 14510110 3
3 1450994 1451308 1451106 1451327 16
3 14552941 14553551 14555145 14555510 6
3 14558413 14558525 14558588 14558693 2
3 14561248 14561418 14561266 14561420 4,5,6,14,15,16,20
3 14729126 14729408 14729201 14729420 4,7,10,18,20
3 14752341 14752443 14752375 14752554 3
3 14759218 14759514 14759258 14759582 3,5,6,8,9,12,19
3 15169824 15170999 15169832 15171000 19
3 15215212 15215342 15215323 15215427 2,3
3 15329187 15329347 15329203 15329357 18
3 15375448 15375614 15375452 15375633 2,3,4,6,7,8,10,12,14,16,17,18
3 15382546 15382723 15382563 15382746 1,7,10,18
3 15700497 15700690 15700685 15700895 6
3 15709614 15709764 15709618 15709783 1,8,12
3 157495 157939 157832 158134 10
3 15784591 15784951 15785295 15785609 3
3 15820399 15820518 15820411 15820550 2,18
3 15899218 15899307 15899260 15899373 9
3 15939296 15939374 15939320 15939400 18
3 15949222 15949337 15949232 15949398 1,12
3 15958742 15959054 15958928 15959096 9
3 15977640 15977770 15977651 15977783 1,7,8,11,12,13,15
3 15988688 15988866 15988707 15988875 3
3 16026652 16027646 16026653 16027648 5
3 1616894 1617280 1616981 1617449 1,3,4,5,6,7,8,9,15
3 16275159 16275435 16278293 16278698 18
3 16279835 16280033 16279945 16280069 5,12,20
3 16423810 16423926 16423814 16423933 18
3 16469587 16469868 16469791 16470148 11
3 16676815 16676952 16676825 16676958 18
3 16790750 16790860 16790781 16790879 2,12,14,20
3 16822668 16822786 16822716 16822961 16
3 16872052 16872168 16872095 16872179 6
3 16990151 16990243 16990157 16990245 1,3,7,8,9,12,14,15,18
3 17260327 17260433 17260330 17260445 5
3 17293356 17294422 17293359 17294520 4
3 17356252 17356995 17356253 17356997 5
3 17409299 17409370 17409316 17409372 20
3 17439344 17439562 17439535 17439758 17
3 17554023 17554129 17554064 17554145 9,15
3 17616676 17617046 17616909 17617055 7
3 17669144 17670182 17669161 17670186 8
3 17806295 17806740 17806625 17807117 19
3 17828327 17828746 17835853 17836156 2
3 17844417 17845632 17844419 17845634 9
3 18175136 18175504 18176985 18177496 8,12
3 18178280 18178406 18178376 18178483 3
3 18218525 18219471 18218544 18219473 1,8,15
3 18352108 18352339 18352201 18352385 2,3,4,6,7,9,13,15,16,17,18,19
3 18364150 18364243 18364154 18364287 9
3 18395479 18395563 18395511 18395628 1
3 18481444 18482820 18481464 18482823 1,9,13
3 18564946 18565252 18567783 18568426 8
3 18622206 18622451 18622390 18622485 7,15
3 18633734 18633984 18633931 18634217 10,17
3 18704339 18704462 18704377 18704474 4
3 18709047 18709135 18709064 18709165 3
3 18729973 18730200 18729975 18730230 2,4,6,7,8,10,13,17
3 18747590 18748455 18747615 18748457 5,18
3 18772852 18772931 18772856 18772934 1
3 18803792 18803882 18803798 18803955 6,9
3 18804671 18805378 18804673 18805512 5,7,8,12,15
3 18808010 18808819 18808021 18808880 2,3,4,8,9,12,14,15,20
3 18810158 18810588 18810211 18810616 1,3,5,9,10,11,13
3 18859327 18859628 18860384 18860685 13
3 18886095 18886343 18886113 18886382 16
3 18890425 18891134 18890428 18891154 6
3 19025105 19025420 19025505 19025591 19
3 19027974 19028108 19027977 19028125 3,4,5,11,13,18,19
3 19154275 19154336 19154280 19154340 4,9
3 1914150 1914250 1915762 1915867 11
3 19312815 19313108 19315556 19315826 14
3 19336095 19336399 19337683 19338151 13
3 19373752 19373915 19373806 19373948 7
3 19466157 19466256 19466203 19466283 11
3 19652586 19652669 19653320 19653407 18
3 19652659 19652745 19653873 19653982 5
3 196749 197080 196838 197147 10
3 1972849 1972962 1972857 1973049 3,5,16
3 19744296 19744444 19744303 19744448 1,4,8
3 19772269 19772333 19772428 19772518 4,20
3 19810217 19810306 19810225 19810349 6,8,16,17
3 19839026 19839215 19839028 19839227 7
3 19859038 19859296 19865891 19866130 8
3 19894515 19895716 19894517 19895717 5
3 19914047 19914142 19914107 19914388 4,7
3 19934644 19934774 19934661 19934827 3,11,14,15,20
3 20043093 20043802 20044850 20045334 5
3 20074771 20074907 20074781 20074908 17
3 20086242 20086335 20086271 20086415 7
3 20123180 20123304 20123207 20123375 19
3 20170631 20170836 20170638 20170855 1,3
3 20188603 20188885 20188808 20189100 8,19
3 20219304 20219407 20219321 20219443 5
3 20479658 20479824 20479728 20479839 2
3 20600106 20600352 20601744 20601958 20
3 20637822 20638143 20644108 20644271 1,5,20
3 20640778 20642022 20645006 20646886 1,3,5,6,7,8,9,10,11,15
3 20651169 20651728 20654291 20654842 8
3 20676848 20677029 20686523 20686617 11
3 207520 207798 207535 207799 19
3 20761443 20762003 20767942 20768078 8,9,10,16,17,19
3 20796178 20796454 20798920 20799223 2
3 20810190 20810392 20813839 20814035 2
3 20955936 20956089 20958837 20958956 16
3 2094815 2095311 2098206 2098815 8
3 21039366 21039474 21041883 21042077 3
3 21110826 21111027 21115839 21115992 2
3 21247532 21249999 21252276 21253286 4,5,6,9
3 21269788 21269965 21269796 21269996 9
3 21252134 21252226 21270223 21270342 8,10
3 21252863 21254322 21276873 21277771 2,4,5,6,9,10,12,14,15,16,17,20
3 21336341 21336566 21336423 21336576 5
3 21371399 21371684 21379098 21379466 12
3 2140691 2142532 2140692 2142534 8
3 21426382 21427192 21431586 21432450 2,9,10,11,16,19
3 21516552 21516684 21516568 21516699 15,18
3 21578857 21578977 21578899 21579133 6,13
3 21667761 21668211 21669504 21670031 10
3 21713706 21714141 21713876 21714255 4
3 2263061 2263376 2263081 2263383 1,4,5,6,7,8,9,10,12,13,14,15,16,17,18,19,20
3 2516372 2516660 2516980 2517255 12
3 2517227 2517673 2517860 2518269 4,6,13,15,20
3 2516374 2516624 2518080 2518273 2
3 2538959 2539580 2540770 2540881 1,6,9
3 254858 255223 254870 255317 8
3 2623733 2624010 2628671 2628942 14
3 2272 2413 2874 3026 18
3 2808 2971 2901 3095 5,9
3 2911420 2911637 2911444 2911676 4,6,9,13,17
3 291478 292312 292832 293921 7,11,17,18
3 2992312 2992525 2992327 2992562 13
3 3032371 3032637 3032492 3032665 1
3 3050809 3050991 3050991 3051184 17
3 303209 303285 310790 310866 3
3 3108853 3109033 3131239 3131554 8
3 3429367 3429490 3429420 3429542 1,3,5,9,10,11,13,15
3 3435237 3435575 3436303 3436749 2
3 349074 349510 349453 349922 3
3 3623232 3623481 3623259 3623498 1,8
3 3720837 3721069 3720894 3721117 11
3 377861 378120 377943 378134 4
3 3832475 3832667 3832581 3832762 20
3 4019267 4019430 4019285 4019479 3
3 4021500 4021776 4023730 4024005 14
3 4253502 4253607 4253721 4254353 3
3 4259354 4259622 4262807 4263053 18
3 4314094 4314294 4314105 4314305 3,5,18
3 4325536 4326389 4325537 4326391 5
3 4485148 4485457 4485161 4485481 1
3 4804115 4805908 4804868 4806037 4
3 5019390 5019506 5021708 5021799 20
3 5076711 5077406 5076713 5077409 9
3 5142535 5142741 5142579 5142827 1,19,20
3 5168928 5169474 5171492 5171821 8
3 5610010 5610250 5613578 5613816 20
3 5651523 5651836 5652443 5652635 13
3 579445 579537 579554 579636 1,16,19
3 6027171 6028325 6027303 6028326 1,2,4,5,6,7,8,9,11,12,14,15,16,17,18,19,20
3 6034154 6034502 6034190 6034546 8,11,15,17,18
3 6114019 6114277 6115308 6115616 13
3 6291586 6291662 6304282 6304424 3
3 6345642 6346194 6349686 6350148 3
3 6405651 6405949 6408287 6408640 4
3 63087 64640 64117 65284 2,3,4,5,11,16,19
3 6452811 6452918 6452832 6452922 2,15
3 6457644 6457994 6458999 6459528 9
3 6461174 6461421 6461185 6461450 19
3 6501704 6502080 6501775 6502197 19
3 6659103 6659322 6659192 6659375 1
3 6659287 6659401 6659477 6659566 18
3 6672566 6672764 6672574 6672841 3
3 6686813 6687879 6687228 6687881 11
3 6694567 6694813 6694749 6695032 17
3 6844781 6845282 6845281 6845813 9
3 6870847 6870943 6871046 6871139 11
3 690822 690970 690841 690978 7
3 6954658 6954937 6954827 6955050 10,11,20
3 6979162 6979416 6979181 6979796 5,6,8,12,14,15,17,20
3 7003686 7003774 7003806 7003897 12
3 7163081 7164238 7187664 7187882 7,11,13,19
3 7296396 7296558 7296440 7296573 12
3 7331292 7331756 7333493 7333911 7
3 7531990 7532318 7532035 7532616 3,5,6,9,10,14,18,20
3 7536370 7536484 7536502 7536617 4
3 7609261 7609528 7613319 7613569 11
3 7715915 7716134 7715985 7716145 12,18
3 7932016 7932420 7934132 7934615 10
3 804116 804495 804667 805354 1,2,10
3 804465 804766 805505 805608 8
3 8163348 8163472 8163363 8163520 5,15
3 8188448 8188874 8190944 8191247 3
3 8277294 8278560 8277295 8278561 8
3 8318145 8319276 8318159 8319291 1,2,3,5,7,8,9,10,11,15,16,20
3 8487649 8487991 8487660 8487996 8,15
3 8516478 8516867 8517617 8517915 1
3 8626278 8626390 8645072 8645156 12
3 8690066 8690543 8690413 8690545 4
3 8754728 8755031 8756681 8757094 4
3 8767079 8767206 8767116 8767219 11
3 8783493 8784479 8783550 8784480 9,13
3 8820786 8820976 8820990 8821159 1,5,8
3 8880918 8881444 8884568 8884990 9
3 8884830 8885110 8887573 8887709 8
3 8914610 8914727 8915340 8915749 12
3 8950320 8951409 8953559 8954906 3,4,5,6,7,8,9,10,11,12,18,19
3 8959461 8959526 8962255 8962738 7
3 9088752 9088916 9088821 9089227 3,20
3 9092346 9093559 9092348 9093590 4,9,12
3 9088715 9088823 9093057 9093202 8,11
3 9104106 9104554 9110804 9111006 2
3 9152733 9153044 9154041 9154332 7
3 9296779 9296892 9296805 9296907 2
3 9331391 9331467 9331512 9331588 5
3 9379067 9379125 9379115 9379169 7
3 9412662 9413201 9415000 9415570 6
3 9653841 9654118 9659843 9660152 14
3 9681452 9681575 9681473 9681634 6,8,9,11,12,15
3 9737272 9737596 9737357 9737668 16
3 9809835 9809920 9809842 9809931 10
3 9830266 9830546 9830833 9831132 14
3 9829925 9830333 9831266 9831752 10
3 9904640 9905710 9904642 9905762 19
4 10014297 10014694 10015842 10016161 4
4 10381486 10381771 10384053 10384438 12
4 10546945 10547021 10548006 10548114 11
4 10641039 10641317 10641968 10642273 16
4 10717587 10717896 10722894 10722995 16
4 10724437 10725719 10724597 10725721 4
4 10731938 10732259 10734804 10735125 12
4 10734970 10735625 10738608 10739334 9
4 10772935 10773111 10772965 10773118 5
4 11011436 11011515 11011438 11011518 3
4 11008671 11009651 11011591 11012107 1,5
4 1102765 1102841 1112657 1112733 3
4 11259775 11259851 11265233 11265309 6
4 11563789 11563900 11567381 11567495 3
4 1160062 1161264 1160064 1161265 7
4 11821661 11821799 11821702 11821826 16
4 1186917 1188828 1186918 1188829 8
4 11912024 11912706 11915662 11916314 7,14,20
4 12074421 12074584 12074434 12074596 7
4 12091442 12091542 12096356 12096476 19
4 12127741 12127919 12127742 12127922 6,15,18
4 12133854 12134029 12141423 12141587 20
4 12277325 12278939 12277329 12278940 9
4 12370308 12370450 12373242 12373700 3
4 12373701 12373834 12373706 12373837 3
4 12449043 12449365 12453793 12454104 5
4 12546325 12546505 12548566 12548762 16
4 12555061 12555189 12555090 12555211 3
4 12581548 12582110 12584215 12584840 1,3,7,9,16
4 12685410 12685780 12688404 12688723 17
4 12695185 12695581 12698097 12698441 15
4 12761603 12761737 12764128 12764289 9
4 12761596 12762192 12765671 12766053 9
4 12954570 12954762 12954599 12954778 11
4 13095675 13096404 13095676 13096406 18
4 13110215 13110541 13112429 13112850 10
4 13241336 13242116 13241357 13242118 8
4 13299410 13299718 13299507 13299820 15
4 13369753 13370248 13370157 13370439 3
4 13421611 13421903 13425895 13426161 16
4 13605070 13605395 13605108 13605461 2,3,7,15,16
4 13841865 13842321 13844495 13844988 4
4 14152097 14152400 14152143 14152483 13
4 14270043 14270327 14270234 14270519 1
4 14383498 14383713 14383541 14383756 14
4 1445612 1445712 1450295 1450376 15
4 14627196 14627524 14627447 14627758 16
4 14703209 14703441 14705298 14705506 11
4 14737243 14737519 14737264 14737534 5
4 14778214 14779536 14778230 14779539 4
4 14822286 14822405 14822301 14822963 1,15,18,20
4 14877285 14877621 14877295 14877623 3
4 14911585 14911817 14911824 14912085 1
4 15059284 15059657 15060228 15060651 6
4 15165668 15165756 15165737 15165805 6
4 15280984 15281204 15280986 15281206 13
4 15466238 15466769 15466499 15466790 16
4 15552304 15553020 15552306 15553023 8
4 15663794 15664132 15666492 15666868 8
4 15933136 15933567 15938066 15938378 1
4 16043571 16043656 16043575 16043673 8,18
4 1615917 1616134 1615927 1616153 6
4 16453704 16453996 16456398 16456941 6
4 16473726 16474159 16477266 16477685 10
4 16516958 16517120 16517169 16517368 18
4 16570035 16570163 16570255 16570360 10
4 16597197 16597528 16598930 16599213 11
4 16678984 16679324 16680022 16680305 5
4 16710156 16710664 16711998 16712312 1
4 16815315 16815586 16818196 16818426 18
4 16958481 16958957 16963226 16963700 3
4 16999592 16999695 16999595 16999707 15
4 17035562 17035936 17038649 17038719 4,5,7,10,17
4 17036248 17036465 17039384 17039632 19
4 17197574 17197693 17198969 17199118 6
4 17199993 17200071 17200371 17200621 3
4 17211800 17212221 17211961 17212227 2,7,9,11,13,17
4 17478689 17478757 17478705 17478786 18
4 17516063 17516306 17516139 17516324 15
4 17598524 17598636 17598529 17598716 7
4 17697046 17697269 17697049 17697276 1
4 17786235 17786615 17789791 17790099 17
4 18052622 18052687 18052634 18052828 6
4 18061963 18062247 18061992 18062577 3,4,6,7,18
4 18193659 18194441 18193660 18194827 8
4 18267617 18268724 18267618 18268749 2,3,4,5,9,10,11,17,18,19,20
4 18271812 18271918 18272008 18272065 5
4 18351544 18351626 18352679 18352906 7
4 18382396 18383420 18383347 18384823 3,5,12,13,16,17
4 18383837 18384520 18385722 18386578 6,7
4 18517915 18518027 18517982 18518059 1,7
4 18673427 18675155 18673428 18675156 8
4 18690618 18690900 18693526 18693815 20
4 18698235 18698499 18698236 18698511 9,16
4 1883932 1885378 1883935 1885380 3
4 19097221 19097305 19097268 19097352 16
4 19112388 19112675 19115348 19115822 18
4 19122826 19123016 19122832 19123020 2
4 19200337 19200965 19205749 19206065 6
4 19365268 19365600 19369549 19369831 18
4 19649497 19649557 19649524 19649614 12
4 19721096 19721199 19721383 19721470 11
4 2023060 2023240 2028486 2028629 8,9
4 20302588 20302876 20302613 20302893 15
4 20304314 20306224 20308664 20310469 2,3
4 20362139 20362572 20364712 20365131 10
4 20409220 20409296 20411058 20411134 8
4 20485903 20487329 20485905 20487331 8
4 20559041 20559643 20560093 20560656 8,9
4 20679513 20679755 20679651 20679786 1,2,4,11
4 20855438 20855645 20855448 20855653 1,18
4 21084751 21084963 21084766 21084981 16
4 21163271 21163413 21166253 21166358 3
4 21423681 21423809 21427057 21427312 14,16
4 21424020 21424911 21427134 21428007 1,2,5,6,7,8,9
4 21429925 21431594 21433436 21436347 1,2,3,4,5,6,8,10,11,12,13,15,18,19,20
4 21592069 21592595 21594317 21594699 4
4 21791705 21791846 21791727 21791883 12,13
4 21820220 21820703 21820221 21820737 3
4 22065875 22066187 22065928 22066346 1,2,3,4,9,10,11,12,15,16,17,20
4 1430 1517 22081 22174 1,3
4 22125862 22125956 22125875 22125979 2
4 22385664 22386026 22386772 22386968 5,10
4 22690457 22690881 22690553 22690926 3
4 22722137 22722538 22726605 22726932 12
4 22760322 22760398 22770211 22770287 8
4 226947 228674 227953 228903 1,4,14,20
4 22911827 22912093 22912736 22913067 14
4 23173632 23174068 23173728 23174079 9
4 23189294 23189366 23189989 23190180 9
4 23253128 23253209 23253147 23253215 6
4 23366731 23366844 23366800 23366855 9
4 23366420 23366872 23367168 23367313 8,10,16
4 23509009 23509318 23512367 23512995 10
4 23537201 23537616 23542963 23543350 19
4 23566868 23566973 23567001 23567175 4
4 23607275 23608145 23607276 23608177 8
4 23605621 23605927 23609428 23609748 20
4 23658033 23658358 23658041 23658366 8
4 23908007 23908316 23911263 23911565 17
4 24047193 24047379 24049499 24049829 6
4 24092133 24092456 24093381 24093844 3
4 240954 241067 241198 241320 1,4,14
4 24264897 24265156 24267739 24268002 11
4 24424297 24424373 24424386 24424462 4
4 24636916 24637217 24637189 24637457 16
4 25035122 25035486 25040530 25041050 3
4 25036642 25039830 25042014 25044043 3,7,9,20
4 25034917 25035284 25051825 25051968 1,6,9,11,13
4 25041161 25041338 25051862 25051938 6
4 25040871 25041050 25053087 25053378 14
4 25095542 25095750 25095544 25095752 10
4 25115577 25115901 25118331 25118672 10
4 25265236 25265318 25265793 25265926 16
4 25372683 25373621 25378283 25379092 9,11,15,17,19
4 25582774 25583009 25582807 25583064 1
4 2583385 2584715 2584731 2585314 4
4 25846233 25846719 25848668 25849137 3
4 26016459 26016791 26016574 26016872 9,10
4 26042644 26043321 26042974 26043641 3,9,13,19,20
4 26100076 26100473 26102145 26102437 15
4 26116513 26116839 26116758 26117272 20
4 26174793 26175126 26177491 26177815 13
4 26177720 26178189 26177724 26178192 8
4 26318911 26319109 26318998 26319182 6,7
4 2628920 2629220 2634673 2634918 3
4 2632610 2632696 2636754 2636830 6
4 26405098 26405177 26405099 26405185 1
4 26616440 26616728 26617967 26618338 17
4 266586 268680 266587 268681 8
4 26704084 26704149 26704113 26704206 4
4 26704238 26704348 26706246 26706480 1
4 266227 266313 267264 267449 1,4,14
4 26875286 26875545 26881084 26881333 18
4 26908959 26909098 26909345 26909533 2,5,9,17
4 26964585 26965033 26965417 26966010 4
4 26966541 26966767 26966565 26966768 3,5
4 26969738 26969849 26970652 26971104 1,3,4,5,7,10,11,12
4 265441 265542 269843 269975 9
4 27011171 27012609 27011172 27012610 1,2,3,4,5,8,10,11,13,15
4 27156036 27156127 27156050 27156149 11
4 27377585 27377689 27377600 27377782 9
4 27861882 27862187 27865117 27865392 11
4 27982410 27982537 27982425 27982551 2,3,4,11,12,13,14,20
4 28169621 28169914 28173848 28174184 3
4 28218630 28218710 28218663 28218784 20
4 28355223 28355582 28356948 28357215 20
4 28395856 28396123 28395935 28396178 3
4 28600667 28600740 28600683 28600763 15
4 28700165 28700247 28700167 28700262 3
4 28728373 28728725 28728628 28728972 11
4 28767140 28767468 28767185 28767479 6,15
4 28771121 28771222 28771458 28771555 5,18
4 28773101 28773771 28773102 28773775 1,8,17,18
4 28797150 28798617 28797153 28798631 1,2,3,4,5,7,8,9,10,11,12,14,15,16,17,19,20
4 28816274 28816434 28816284 28816453 19
4 28818989 28819172 28819008 28819186 1
4 305917 306036 309761 309851 20
4 3154223 3154793 3156322 3156822 8
4 3215904 3216465 3217926 3218455 6
4 3575739 3575914 3578457 3578766 4,6,7,9
4 3641910 3642432 3644476 3644927 6
4 3698317 3698526 3698334 3698577 12
4 3787223 3787552 3792236 3792365 2,3,4,6,8,9,10,12,18,19,20
4 4181957 4182554 4188959 4189342 3
4 4398247 4398347 4408161 4408273 9
4 444738 445244 445759 446198 1
4 4525974 4526278 4526349 4526653 20
4 4654986 4655187 4663972 4664367 1,2,3,5,6,7,8,9,10,12,13,15,17,19
4 456693 456952 474512 474667 2,11,20
4 4907898 4908102 4911082 4911269 14
4 4992134 4992798 4996125 4996896 3,4
4 5444807 5445138 5444883 5445189 3
4 5615032 5615784 5619152 5620106 1,2,3,4,5,6,8,9,10,12,15,18,19
4 5724571 5724702 5726251 5726351 1,2,8,9,12,20
4 5767484 5767816 5770094 5770445 20
4 5927261 5927354 5927265 5927359 15
4 5928252 5928338 5928469 5928605 17
4 5935545 5935657 5937220 5937481 6
4 6059419 6059507 6061471 6061600 3
4 6061460 6061553 6061507 6061596 15
4 6229592 6229821 6229620 6229825 7
4 6410021 6410165 6415270 6415561 3,9
4 6426573 6426964 6428565 6429128 1
4 6602992 6603105 6609110 6609205 3
4 6706787 6706903 6720007 6720136 11
4 6947513 6947665 6947515 6947682 19
4 6963158 6963456 6963804 6964178 12
4 6984500 6984588 6984525 6984602 7
4 6994552 6994660 6994563 6994668 16
4 7107602 7107706 7112245 7112387 9
4 7559447 7559630 7567529 7567609 6
4 7811211 7812292 7811213 7812300 9
4 7832431 7832798 7833000 7833298 11
4 7917544 7917813 7917558 7917859 7,10
4 7924375 7924508 7924384 7924526 8,18
4 7927779 7928145 7927915 7928259 9,14,19
4 7927779 7928257 7930143 7930632 9,14,19
4 7952062 7952239 7952412 7952972 8,10
4 7952136 7953319 7953507 7953645 5,9
4 790267 790430 800150 800274 12
4 8130138 8130437 8133036 8133330 16
4 8159079 8159407 8162405 8162914 1
4 8267252 8267606 8269815 8270103 15
4 8486213 8486578 8489024 8489486 8
4 8494610 8494707 8494665 8494775 2
4 913066 913168 913086 913203 6
4 9234367 9234554 9234381 9234559 11
4 9232431 9232761 9235128 9235545 2
4 9392640 9392858 9392653 9392863 2,7,12,15
4 9640421 9640664 9641380 9641521 1
4 9654460 9654815 9658435 9658865 2
4 9686900 9687341 9691030 9691402 1,16,18,19,20
4 9866536 9866875 9869471 9869779 16,18
4 9868781 9869008 9870399 9870645 14
4 9940178 9940372 9940276 9940386 12
5 1011180 1011353 1012763 1012861 5
5 1189821 1190097 1189837 1190107 3,15
5 1242295 1242646 1242330 1242680 15
5 1255006 1255471 1255097 1255647 3,15
5 1281917 1281993 1284326 1284402 3
5 1300833 1301120 1303866 1304379 2
5 1314161 1314493 1318849 1319175 13
5 1319886 1320020 1319998 1320168 19
5 132092 133862 132093 133864 3
5 1353127 1353399 1353587 1353841 14
5 1362313 1362643 1362559 1362864 15
5 181016 181381 182945 183366 11
5 183130 183222 183161 183292 16
5 218441 219864 222814 224383 2,3,4,5,8,9,11,12,13,15,16,18,19,20
5 249668 249809 249718 249984 2
5 266932 267241 267617 268025 3,19
5 288298 288507 290577 290870 16
5 357041 357139 357710 357831 8
5 41861 42851 41862 42853 5
5 491908 492038 492822 492925 13,15
5 522135 522254 522166 522267 18
5 631600 632723 631602 632724 8
5 808540 808616 816565 816641 4
5 865903 866221 871108 871412 14
5 893963 894056 894190 894287 13
5 950672 950974 951143 951454 13
5 959564 960768 959566 960808 2
